# Supplementary material for: Elevational Constraints on the Composition and Genomic Attributes of Microbial Communities in Antarctic Soils
Source: mSystems. 2022 Jan 18;7(1):e01330-21. doi: 10.1128/msystems.01330-21 (PMC8765064; doi:10.1128/msystems.01330-21)
Supplement: DATA SET S1 [file msystems.01330-21-sd001.xlsx]

## Sheet: A. Sample information
Sample ID	Site	Latitude	Longitude	Elevation (m)	Nitrate (mg·kg soil-1)	Chloride (mg·kg soil-1)	Total Cations (mg·kg soil-1)	Total Anions (mg·kg soil-1)	Total Salt (mg·kg soil-1)	Perchlorate (µg·kg soil-1)	Chlorate (µg·kg soil-1)	NH3 (mg·kg soil-1)	SiO2 (mg·kg soil-1)
AV1_1	Augustana Valley	-85.1762	-174.088	1489	6880.61	368.74	2975.26	8696.1	11684.4	432.5	12.5	0.420044	12.6631
AV1_2	Augustana Valley	-85.1762	-174.092	1492	666.236	124.481	365.911	806.118	1189.82	130	18	0.0546309	17.734
AV1_4	Augustana Valley	-85.1762	-174.097	1473	183.569	42.1652	143.662	245.245	397.226	Not Recorded	0.5	Not Recorded	8.3188
AV1_5	Augustana Valley	-85.1761	-174.101	1468	764.925	167.467	1754.9	5033.48	6814.81	113.5	4.5	0.0877722	26.3437
AV1_6	Augustana Valley	-85.1762	-174.103	1455	2815.79	533.932	1927.26	3588.76	5529.51	457	55	0.210196	13.2812
AV1_7	Augustana Valley	-85.1762	-174.107	1451	275.145	66.8749	182.483	364.213	555.615	52.5	43	0.276788	8.64192
AV1_8	Augustana Valley	-85.176	-174.117	1433	2089.81	299.865	1403.68	4580.48	6003.66	173	65	0.0478062	19.4604
AV2_1	Augustana Valley	-85.1706	-174.134	1410	776.526	160.631	2830.6	8444.84	11302.8	Not Recorded	Not Recorded	0.211918	27.118
AV2_2	Augustana Valley	-85.1703	-174.135	1405	1592.72	214.627	2473.32	2286	4775	150.5	40	0.177594	15.5082
AV2_4	Augustana Valley	-85.1696	-174.136	1369	956.425	184.126	2994.9	8749.89	11772.4	110.5	4.5	0.0783865	27.5286
AV2_5	Augustana Valley	-85.1691	-174.137	1388	1344.69	349.71	3096.97	6180.86	9301.49	Not Recorded	Not Recorded	0.0494413	23.6019
AV2_7	Augustana Valley	-85.168	-174.139	1374	14.675	8.4783	27.9583	28.1607	74.6665	3.6	12.5	0.0740859	18.4734
AV2_8	Augustana Valley	-85.1676	-174.139	1378	56.1369	17.7982	68.6	129.689	211.928	Not Recorded	Not Recorded	0.0748769	13.5632
AV3_1	Augustana Valley	-85.1707	-174.148	1439.4	1391.75	293.442	854.65	2685.9	3561.48	176.5	8	0.0383317	20.8897
AV3_2	Augustana Valley	-85.1703	-174.147	1430.1	172.974	42.6765	124.094	227.179	361.731	32.4	12.5	0.0374583	10.4205
AV3_3	Augustana Valley	-85.1694	-174.146	1415.7	4283.82	518.717	3696.01	5363.48	9091.88	545	55.5	0.900794	31.4865
AV3_4	Augustana Valley	-85.1683	-174.151	1398.6	53.7806	25.5914	567.674	211.108	796	17.35	12.5	0.0431752	17.1753
AV3_5	Augustana Valley	-85.1676	-174.153	1369.8	195.149	19.4855	382.4	1075.36	1476.73	13.95	12.5	Not Recorded	18.9629
AV3_6	Augustana Valley	-85.1672	-174.152	1355.6	204.959	72.3804	447.428	350.971	818.08	98.5	5	0.0564556	19.6249
AV3_8	Augustana Valley	-85.1674	-174.145	1350.5	23.3246	15.3214	78.45	128.103	228.528	8.6	12.5	0.265301	21.71
BP1_1	Bennett Platform	-85.2126	-177.339	1395	3240.48	707.948	2514.66	6723.65	9269.56	34.2	5	0.0567416	30.9848
BP1_2	Bennett Platform	-85.2105	-177.329	1365	941.197	182.479	1299.95	3942.24	5256.95	81.5	18.5	0.0371901	14.636
BP1_3	Bennett Platform	-85.2078	-177.322	1352	911.474	317.808	405.263	1344.32	1761.63	118.5	5	0.0925905	11.9592
BP1_4	Bennett Platform	-85.2049	-177.329	1329	861.928	315.419	827.553	1454.46	2298.38	161	12.5	Not Recorded	16.3633
BP1_5	Bennett Platform	-85.2032	-177.343	1297	Not Recorded	5.64158	16.8733	9.97451	60.0228	1.25	12.5	0.0594504	31.8315
BP1_6	Bennett Platform	-85.2015	-177.362	1251	16.5482	5.37682	16.4408	26.5314	57.2177	1.25	5	0.0334814	13.8446
BP1_7	Bennett Platform	-85.2009	-177.372	1232	21.4937	9.71153	64.8708	94.7238	186.689	274	25	0.508192	25.9258
BP1_8	Bennett Platform	-85.2006	-177.376	1225	15.1635	24.5832	260.2	332.215	628.748	4.17	12.5	0.276873	35.8493
BP2_1	Bennett Platform	-85.2121	-177.358	1410	283.818	186.449	842.15	2031.59	2895.51	Not Recorded	Not Recorded	0.0342896	21.737
BP2_2	Bennett Platform	-85.2116	-177.359	1405	3004.71	821.784	4733.4	13382.8	18142.4	249	5	0.175564	26.037
BP2_3	Bennett Platform	-85.2112	-177.362	1386	4719.15	245.417	Not Recorded	14439.8	14478.7	86	5	0.0695125	38.8051
BP2_4	Bennett Platform	-85.2102	-177.367	1378	1056.57	2408.28	6780.57	12170.6	18969.2	428.5	65	0.104639	17.8114
BP2_5A	Bennett Platform	-85.2072	-177.389	1294	4.50603	790.371	Not Recorded	4887.25	4908.95	99	48.5	Not Recorded	21.7028
BP2_5B	Bennett Platform	-85.2059	-177.402	1269	707.218	6.74627	2264.4	717.292	3015.62	16.5	5	0.114177	33.8169
BP2_7	Bennett Platform	-85.2036	-177.392	1235	50.1899	4.12506	24.5077	72.5833	120.688	1.25	12.5	Not Recorded	22.7723
BP2_8	Bennett Platform	-85.2024	-177.391	1222	14.255	17.9469	247.65	118.291	423.123	Not Recorded	Not Recorded	0.0852471	56.542
BP3_1	Bennett Platform	-85.2144	-177.405	1421.9	2374.19	960.087	4397.18	12540	16974.9	103	80	0.123306	37.4113
BP3_2	Bennett Platform	-85.2135	-177.409	1400.3	1053.21	343.197	3655.45	2182.24	5870.64	79.5	12.5	0.185272	32.7698
BP3_4	Bennett Platform	-85.2116	-177.417	1350.8	1483.12	271.775	5149.88	13379.2	18563.9	70.5	5	0.105685	34.5938
BP3_5	Bennett Platform	-85.21	-177.419	1328.7	3167.31	1098.35	6559.66	9866.97	16470.9	241	70	0.341428	43.62
BP3_6	Bennett Platform	-85.2062	-177.417	1276.7	134.254	118.05	677.372	1506.87	2209.57	25	12.5	Not Recorded	25.3333
BP3_7	Bennett Platform	-85.2053	-177.415	1246.2	92.5145	133.498	190.77	333.56	544.908	13	12.5	0.0333072	20.5456
BP3_8	Bennett Platform	-85.2049	-177.414	1237.8	3.51834	135.462	60.3917	249.55	334.914	2.79	5	0.149282	24.8231
HV1_1	Heekin Valley	-85.0466	-177.227	1660.6	38435.4	3170.06	8996.88	57534.6	66563.9	312.5	20	0.383362	31.8629
HV1_2	Heekin Valley	-85.0441	-177.233	1392.8	55.6909	35.2096	1522.39	4194.59	5738.62	10.25	0.5	0.0602151	21.5869
HV1_3	Heekin Valley	-85.0419	-177.242	1196	1690.76	1903.68	4828.33	12202.7	17067.7	470	5	0.823638	35.7773
HV1_4	Heekin Valley	-85.0404	-177.242	1170.3	397.213	269.153	364.833	950.025	1331.41	64.5	5	0.0428575	16.5129
HV1_5	Heekin Valley	-85.0381	-177.237	1089.1	40.7974	33.5465	3563.48	10252.2	13859.3	9.25	5	0.522534	43.0634
HV1_6	Heekin Valley	-85.0339	-177.221	1058.3	429.586	390.963	524.977	1354.06	1893.68	123	5	0.0473508	14.5966
HV1_7	Heekin Valley	-85.031	-177.179	1058.3	470.955	435.019	528.619	1115.79	1667.66	102.5	5	0.0378861	23.1131
HV1_8	Heekin Valley	-85.0301	-177.175	1028.5	80.3108	200.187	199.25	319.556	534.564	34.55	5	0.0977677	15.6603
HV2_5	Heekin Valley	-85.0467	-177.416	989.6	34.9455	28.4641	396.1	930.873	1355.76	6.6	25	0.184314	28.6074
HV2_6	Heekin Valley	-85.0485	-177.421	1010.9	33.9006	40.0776	219.289	485.091	734.468	6.55	12.5	0.219559	29.2736
HV2_7	Heekin Valley	-85.0503	-177.416	965	37.2268	13.3883	97.9419	91.5441	217.722	1.25	5	Not Recorded	27.5297
HV2_8	Heekin Valley	-85.0528	-177.41	1134.5	61.1282	67.0346	130.2	247.371	394.116	13.95	5	0.0317758	16.5141
HV3_1	Heekin Valley	-85.0332	-177.329	1200	1400.26	888.692	3664.03	15940.5	19646.6	Not Recorded	Not Recorded	0.138627	41.8355
HV3_2	Heekin Valley	-85.0328	-177.317	1175	1842.23	694.359	3021.99	7975.16	11017.1	665	5	0.0987065	19.8946
HV3_3	Heekin Valley	-85.0329	-177.302	1140	2998.22	1063.21	3651.41	7885.09	11566.8	171	5	0.0933958	30.1659
HV3_4	Heekin Valley	-85.0308	-177.255	1090	1905.37	1405.59	1378.35	3623.8	5027.87	675	5	0.231	25.4861
HV3_5	Heekin Valley	-85.0311	-177.249	1080	1076.65	1089.67	3163.6	7885.89	11072.6	Not Recorded	Not Recorded	0.0672238	22.8915
HV3_6	Heekin Valley	-85.0316	-177.243	1064	8.79109	19.8449	115.055	189.173	330.222	342	12.5	0.0494861	25.5469
HV3_7	Heekin Valley	-85.032	-177.237	1050	6601.44	6060.12	9365.85	28431.5	37827.9	3.455	4.5	0.738051	29.6518
HV3_8	Heekin Valley	-85.0324	-177.227	1045	23.0543	28.6838	63.25	81.4533	164.88	Not Recorded	Not Recorded	Not Recorded	20.1763
HV3_9	Heekin Valley	-85.0294	-177.192	1056	41.2172	144.167	277.269	240.991	563.491	8.2	5	0.169086	43.4717
HV3_10	Heekin Valley	-85.0286	-177.194	1030	4841.13	4827.09	2851.7	17354.5	20223.7	21.1	Not Recorded	0.147414	17.2376
MF1_1	Mount Franke	-84.6251	-176.771	409.3	0.786656	5.36525	24.95	10.1774	70.9958	2.315	5	0.221004	34.7521
MF1_2	Mount Franke	-84.6262	-176.766	620	Not Recorded	4.69836	26.65	8.36223	80.0068	1.25	5	0.0898259	44.2039
MF1_3	Mount Franke	-84.6264	-176.761	551	3.42338	9.46975	28.4	18.477	93.2154	1.25	0.5	0.0678809	45.6508
MF1_4	Mount Franke	-84.6265	-176.755	555	1.41447	9.3772	18.8958	14.713	70.6453	1.25	5	0.0786957	36.4481
MF1_5	Mount Franke	-84.6265	-176.75	531	0.319093	3.64662	15.15	8.74215	53.8702	1.25	5	0.135348	29.5977
MF1_6	Mount Franke	-84.6265	-176.743	484.6	Not Recorded	3.79467	20.15	5.55079	53.8844	1.25	5	0.110519	27.4485
MF2_1	Mount Franke	-84.6236	-176.735	480	17.817	4.53488	13.998	23.6535	57.0428	Not Recorded	Not Recorded	0.0732832	19.2179
MF2_2	Mount Franke	-84.6235	-176.733	466	1.42725	5.62735	19.9606	9.39384	57.7533	1.25	5	#VALUE!	28.2213
MF2_3	Mount Franke	-84.6238	-176.729	447	Not Recorded	Not Recorded	Not Recorded	Not Recorded	Not Recorded	Not Recorded	Not Recorded	Not Recorded	Not Recorded
MF2_4	Mount Franke	-84.6237	-176.725	424	8.06148	10.1771	6.29486	19.2399	37.8497	Not Recorded	Not Recorded	0.131292	12.1837
MF3_1	Mount Franke	-84.6227	-176.751	526.4	21.7501	3.24205	17.1879	26.2543	74.1632	1.25	5	0.0743449	30.2543
MF3_2	Mount Franke	-84.6227	-176.746	520	1.84045	6.42906	20.4	11.7069	71.4913	1.25	5	0.044531	38.8163
MFx1	Mount Franke	-84.6241	-176.708	332	6.21848	5.46437	27.95	13.0131	71.0764	1.25	5	0.0729051	29.9022
MFx2	Mount Franke	-84.6241	-176.708	329	1.37469	6.87692	29.95	11.5217	83.0629	12.5	5	0.291271	40.7777
MFx3	Mount Franke	-84.6241	-176.71	333	1.35424	7.80523	24	12.2613	78.0636	12.5	5	0.219652	41.5826
MSP1_1	Mount Speed	-84.483	-176.513	316	0.905032	3.36153	5.9219	6.91936	26.9499	1.25	5	0.172598	13.9361
MSP1_2	Mount Speed	-84.4831	-176.504	264	0.312941	6.0268	6.24638	6.33974	17.9404	1.25	5	0.0541322	5.30016
MSP1_3	Mount Speed	-84.483	-176.497	237	0.374328	5.39034	7.3507	5.76467	16.9164	12.5	5	0.0551969	3.74582
MSP1_4	Mount Speed	-84.4649	-177.128	188	6.38264	0.956758	10.1255	12.2402	28.8473	1.25	52.5	0.0989442	6.38264
MSP10X	Mount Speed	-84.4649	-177.161	313	Not Recorded	4.43715	105.25	14.8687	134.797	12.5	5	1.90846	10.1254
MSP11X	Mount Speed	Not Recorded	Not Recorded	Not Recorded	1.11893	2.49165	60.7658	3.61058	78.969	1.25	5	0.275115	11.8934
MSP13X	Mount Speed	-84.483	-176.481	316	Not Recorded	2.56187	46.4929	5.7268	62.8493	12.5	5	0.287449	10.0765
MSP2_1	Mount Speed	-84.4819	-176.507	270	8.99179	Not Recorded	10.0445	3.42475	22.628	1.25	5	0.167005	8.99179
MSP2_2	Mount Speed	-84.4819	-176.498	225	0.693057	7.68767	8.59927	8.38073	22.5623	1.25	5	0.0378126	5.40631
MSP2_3	Mount Speed	-84.4815	-176.495	232	1.16447	5.89394	10.9367	9.7633	42.3616	1.25	5	Not Recorded	21.6617
MSP3_1	Mount Speed	-84.4819	-176.488	149.9	0.0988254	4.70034	20.8	7.64246	38.4098	3.915	5	0.975509	8.99179
MSP3_2	Mount Speed	-84.4809	-176.479	162.6	6.27983	6.58332	20.5764	15.891	40.3331	1.25	5	0.133745	3.62706
MSP3_3	Mount Speed	-84.4805	-176.483	168.4	1.04649	6.12923	21.582	9.60709	38.2016	1.25	0.5	0.467322	6.39652
MSP3_4	Mount Speed	-84.4802	-176.488	192.6	7.55271	12.5871	19.45	21.0511	45.4657	1.25	0.5	0.683496	4.17994
MSP4_1	Mount Speed	-84.4661	-177.122	Not Recorded	Not Recorded	2.08399	45.2001	5.32243	54.7101	1.25	10	0.237686	3.94985
MSP4_2A	Mount Speed	-84.4657	-177.136	Not Recorded	0.485028	15.2404	91.0146	16.6567	117.673	Not Recorded	5	0.382106	9.53673
MSP4_2B	Mount Speed	-84.4657	-177.136	Not Recorded	0.786638	27.1396	15.0501	27.9263	51.4641	Not Recorded	Not Recorded	0.0884129	4.2041
MSP4_2C	Mount Speed	-84.4657	-177.136	Not Recorded	3.60389	7.20716	119.519	15.9661	142.626	Not Recorded	5	0.152468	5.93646
MSP4_4	Mount Speed	-84.4647	-177.168	308	1.61812	7.0807	36.5354	10.9511	53.5492	Not Recorded	Not Recorded	0.292766	5.63486
MSPX1	Mount Speed	-84.4784	-176.479	163	1.22363	3.68936	15.35	5.61427	24.672	1.25	5	0.166461	3.45862
MSPX2	Mount Speed	-84.4815	-176.479	163	1.65376	4.83233	28.276	7.69723	57.8177	1.25	5	Not Recorded	21.3288
MSPX3	Mount Speed	-84.4815	-176.479	163	0.462561	3.63734	11.0901	4.0999	19.5934	12.5	5	0.642418	3.761
MSPX4	Mount Speed	-84.4816	-176.477	167	3.53629	6.10271	41.05	13.6357	76.1744	12.5	5	1.07829	20.4104
MSPX5	Mount Speed	-84.4815	-176.477	171	5.79793	3.01553	13.75	9.55646	30.623	12.5	5	0.150453	7.16604
MSPX6	Mount Speed	-84.4808	-176.482	175	0.962893	5.99424	12.7	9.36289	30.5332	12.5	5	0.120723	8.34963
NP1_1	Nilsen Peak	-84.5345	-175.422	Not Recorded	Not Recorded	5.456	54.6	87.4764	159.964	1.25	5	0.0542228	17.6092
NP1_2	Nilsen Peak	-84.5341	-175.405	Not Recorded	Not Recorded	26.4111	77.6518	93.1301	192.221	1.25	5	0.142247	19.8375
NP1_3	Nilsen Peak	-84.5339	-175.403	Not Recorded	1.19205	8.85587	48.85	18.0422	85.4988	1.25	5	0.102557	17.4465
NP2_1	Nilsen Peak	-84.5348	-175.426	688	Not Recorded	4.94901	25.6346	14.5533	55.9474	1.25	5	0.10912	15.6504
NP2_2	Nilsen Peak	-84.535	-175.427	674	1.30523	6.28812	23.4096	11.7078	48.5149	1.25	5	0.0870672	12.7695
NP2_3	Nilsen Peak	-84.5353	-175.428	670	5.28037	23.1885	162.45	65.933	241.04	1.25	5	0.0704753	12.5865
NP2_4	Nilsen Peak	-84.5357	-175.43	668	Not Recorded	7.39117	35.4178	15.8652	77.2662	1.25	5	0.0523608	25.517
NP3_1	Nilsen Peak	-84.5346	-175.423	682.7	1.54093	3.02495	15.0752	13.6966	37.4324	1.25	5	0.166966	8.49375
NP3_2	Nilsen Peak	-84.5337	-175.402	644.9	4.99876	12.3815	93.9	241.229	353.005	Not Recorded	Not Recorded	0.561236	17.3143
NP3_3	Nilsen Peak	-84.5341	-175.408	655	5.28471	9.66468	54.2	20.3697	85.7546	1.25	5	0.0651161	11.023
NP3_4	Nilsen Peak	-84.5344	-175.417	672.6	8.61141	12.4941	32.3465	22.1857	62.8652	Not Recorded	Not Recorded	1.22891	7.10422
NP4_1	Nilsen Peak	-84.5317	-175.336	Not Recorded	1.15144	4.50785	4.92723	8.39134	16.9933	1.25	5	0.0397472	3.63502
NP4_3	Nilsen Peak	-84.5319	-175.335	Not Recorded	1.21132	5.16219	4.92329	6.37351	12.5642	1.25	5	0.123075	1.14428
NP4_5	Nilsen Peak	-84.5332	-175.315	685	Not Recorded	4.80851	9.69319	7.49869	20.6719	1.25	5	0.165534	3.31447
NP4_6	Nilsen Peak	-84.6227	-176.75	Not Recorded	0.797678	5.65655	11.4126	8.96504	23.5622	1.25	0.5	0.221887	2.96271
RM1_8	Roberts Massif	-85.4868	-177.099	1731	12.6619	1.59321	148.4	311.679	485.907	44.55	1250	0.134044	25.6942
RM3_2	Roberts Massif	-85.4866	-177.198	1782.9	3864.28	79.1274	14388.9	36700.4	51117.4	481.5	14500	0.722424	26.9848
TGV1_1	Thanksgiving Valley	-84.9203	-176.99	1298	3804.65	2858.22	6126.01	17662.1	23825.6	818	5	0.165602	37.3019
TGV1_2	Thanksgiving Valley	-84.9199	-176.983	1198	6602.02	3888.06	7010.82	10768.9	17811.3	3975	5	0.109071	31.5159
TGV1_3	Thanksgiving Valley	-84.9196	-176.973	1189	4643.83	4442.63	5782.33	14079.5	19881.6	1480	5	0.10123	19.7011
TGV1_4	Thanksgiving Valley	-84.9187	-176.962	1142	1859.41	757.86	1685.69	4791.21	6494.74	300	5	0.095273	17.7571
TGV1_5	Thanksgiving Valley	-84.9176	-176.932	1077	1327.84	319.691	613.639	2426.67	3060.13	150.5	5	0.104201	19.7161
TGV1_6	Thanksgiving Valley	-84.9167	-176.912	1013	37.5314	22.7674	40.55	64.6345	119.305	9.8	12.5	0.0188479	14.1018
TGV1_7	Thanksgiving Valley	-84.916	-176.899	982	19.9776	21.4615	56.4208	85.3521	157.594	8.2	12.5	0.0950387	15.4017
TGV1_8	Thanksgiving Valley	-84.9154	-176.879	912	12.5324	13.5883	26.5608	28.9561	72.1663	4.18	0.5	0.0203532	16.6291
TGV2_1	Thanksgiving Valley	-84.919	-177.06	1107	36.0469	42.5582	90.1089	159.828	269.252	Not Recorded	Not Recorded	0.154765	19.1604
TGV2_2	Thanksgiving Valley	-84.9178	-177.053	1091	1509.42	881.256	2086.29	2732.98	4841.37	400	5	0.0972995	22.0082
TGV2_3	Thanksgiving Valley	-84.9164	-177.022	1082	130.328	103.619	148.828	247.515	419.155	36.55	0.5	0.689601	21.9542
TGV2_4	Thanksgiving Valley	-84.9155	-176.996	1086	5375.24	2455.96	2706.75	7900.1	10625.8	855	2.5	0.1843	18.6457
TGV2_5	Thanksgiving Valley	-84.9145	-176.969	1082	709.49	1737.95	2280.3	5807.5	8096.07	Not Recorded	Not Recorded	0.0623651	8.21282
TGV2_6	Thanksgiving Valley	-84.915	-176.907	990	497.042	59.4968	119.731	683.884	846.844	22.1	12.5	0.202887	42.9435
TGV2_7	Thanksgiving Valley	-84.9146	-176.892	934	1.40841	7.24631	11.29	11.6777	36.9786	1.25	12.5	0.0559647	13.9549
TGV2_8	Thanksgiving Valley	-84.9145	-176.886	912	4.83581	5.83056	17.0049	14.2973	47.274	Not Recorded	Not Recorded	0.106616	15.8652
TGV2_extra	Thanksgiving Valley	-84.9174	-177.049	1080	418.454	429.177	426.15	973.378	1431.92	137	2.5	0.547594	31.8424
TGV3_1	Thanksgiving Valley	-84.9096	-177.022	1478.6	594.73	45.5938	1865.35	5097.52	6970.43	26.6	0.5	0.0841162	7.47484
TGV3_2	Thanksgiving Valley	-84.9107	-177.001	1199.6	3135.64	675.123	4965.14	15013	20001.1	400	5	0.288393	22.6981
TGV3_3	Thanksgiving Valley	-84.9135	-176.965	1079	361.616	303.008	577.341	758.231	1359.5	20.4	12.5	0.0734615	23.8551
TGV3_4	Thanksgiving Valley	-84.9146	-176.932	1056.1	985.965	864.342	1733.97	2113.98	3865.89	254	Not Recorded	0.109556	17.8237
TGV3_5	Thanksgiving Valley	-84.915	-176.912	1007.6	1322.48	956.193	1287.8	3196.01	4502.65	427.5	Not Recorded	0.345442	18.4882
TGV3_6	Thanksgiving Valley	-84.9145	-176.901	971.8	809.587	566.945	640.05	1410.41	2068.27	176.5	5	0.0329328	17.7739
TGV3_7	Thanksgiving Valley	-84.9141	-176.896	956.1	80.0531	69.6424	97.1464	156.44	265.441	26.05	5	0.0752952	11.7798
TGV3_8	Thanksgiving Valley	-84.9136	-176.883	912.4	25.2158	22.1213	43.8846	51.4303	113.433	7.85	5	0.141386	17.9772
TGV3_9	Thanksgiving Valley	-84.9137	-176.883	910.5	37.3044	68.9608	87.15	123.15	231.665	Not Recorded	Not Recorded	0.193092	20.9831
TN1_2	Taylor Nunatak	-84.9257	-176.069	1093	6.14726	17.3314	152.716	52.5781	222.293	1.25	12.5	0.0505113	16.9479
TN1_3	Taylor Nunatak	-84.9254	-176.077	1061	3.84995	12.8935	94.1802	26.2161	142.557	1.25	12.5	0.0731453	21.8691
TN1_5	Taylor Nunatak	-84.9252	-176.082	994	1376.09	2125.37	1645.05	3731.76	5395.07	263	Not Recorded	0.0348109	18.2301
TN1_6	Taylor Nunatak	-84.921	-176.098	955	4778.83	9311.11	9003.55	22419.9	31460.1	880	300	0.185091	36.4138
TN1_7	Taylor Nunatak	-84.9186	-176.108	920	6380.66	10271.7	8852.07	23099.5	31979.3	1240	185	0.25577	27.4315
TN1_8	Taylor Nunatak	-84.916	-176.134	873	42.0445	118.803	392.85	587.004	1030.21	12.85	5	0.163201	49.2584
TN1_9	Taylor Nunatak	-84.9148	-176.151	883	10.401	7.59673	108	87.2693	231.859	6.2	65	0.103643	36.3777
TN1_9Bonus	Taylor Nunatak	-84.9156	-176.147	883	Not Recorded	Not Recorded	Not Recorded	Not Recorded	Not Recorded	Not Recorded	Not Recorded	Not Recorded	Not Recorded
TN2_1	Taylor Nunatak	-84.9238	-176.099	1030	105.872	198.037	224.4	371.344	626.137	Not Recorded	Not Recorded	0.0784346	30.3151
TN2_2	Taylor Nunatak	-84.9242	-176.1	1034	2.34299	11.7008	28.3196	14.8836	55.3803	1.25	Not Recorded	0.0726622	12.1045
TN2_3	Taylor Nunatak	-84.9245	-176.1	1041	5318.73	5476.76	6815.68	20181.7	27030.5	660	80	0.157641	32.9523
TN2_4	Taylor Nunatak	-84.9255	-176.105	1053	7406.06	10682.7	10427.9	23036.2	33479	885	Not Recorded	0.163749	14.6442
TN2_5	Taylor Nunatak	-84.9263	-176.106	1056	55.7551	4014.14	3387.93	5376.31	8785.45	Not Recorded	Not Recorded	0.386926	20.825
TN2_6	Taylor Nunatak	-84.9266	-176.106	1068	520.813	828.885	695.75	1465.52	2202.7	113	5	0.0777585	41.3526
TN2_7	Taylor Nunatak	-84.9266	-176.109	1068	8363.21	5934.19	9342.28	15244.8	24615.6	680	5	0.257991	28.2903
TN2_8	Taylor Nunatak	-84.9266	-176.111	1070	70.3573	168.081	534.2	1231.79	1800.41	Not Recorded	Not Recorded	0.39851	34.0201
TN3_1	Taylor Nunatak	-84.9227	-176.124	1097.2	56.4992	41.9255	503.7	1040.76	1605.29	25.95	5	0.0407387	60.7824
TN3_2	Taylor Nunatak	-84.9217	-176.125	1086.2	6.23085	1196.3	88.85	1736.52	1858.45	4.27	250	0.192378	32.7977
TN3_5	Taylor Nunatak	-84.9182	-176.128	939.6	48.9356	102.556	216.95	226.387	484.608	18.45	5	0.17733	40.6257

## Sheet: B. ASV Table
ASV ID	AV1_1	AV1_2	AV1_4	AV1_5	AV1_6	AV1_7	AV1_8	AV2_1	AV2_2	AV2_4	AV2_5	AV2_7	AV2_8	AV3_1	AV3_2	AV3_3	AV3_4	AV3_5	AV3_6	AV3_8	BP1_1	BP1_2	BP1_3	BP1_4	BP1_5	BP1_6	BP1_7	BP1_8	BP2_1	BP2_2	BP2_3	BP2_4	BP2_5A	BP2_5B	BP2_7	BP2_8	BP3_1	BP3_2	BP3_4	BP3_5	BP3_6	BP3_7	BP3_8	HV1_1	HV1_2	HV1_3	HV1_4	HV1_5	HV1_6
ASV_2	0.00820842	0.0699283	0.0797219	0.0455649	0.215494	0.714748	0.618857	0.291218	0.325842	0.21235	0.309934	0.000536841	0.0165834	0.342294	0.0506934	0.278446	0.0739174	0.0413732	0.261996	0.00135227	0.525108	0.328615	0.27141	0.224737	0.0661944	0.163708	0.209494	0.370741	0.26675	0.464951	0.0793097	0.00130548	0.417278	0.0423329	0.257337	0.222958	0.193994	0.300993	0.215362	0.17964	0.228381	0.0980932	0.021643	0.505873	0.0711393	0.0230206	0.112915	0.205488	0.0597028
ASV_9	0.000356888	0	0.107375	0.00016549	0	0.00267529	2.80191e-05	0.117888	0.0978215	0.0311639	0	0	3.81228e-05	6.79694e-05	0.0177338	0	0.0434473	0.0607053	0.0498481	0	0.00012242	0.0224116	0.00178664	0.0232011	0.147776	0.0409534	0.0984815	0.00121913	0.0622438	9.15709e-05	0.0066507	0	0.000137434	0.0384538	0.0899996	0.0134806	7.88913e-05	0.000205479	0.000103423	5.73197e-05	0.0463122	0.0299576	0.00460644	0	0.0231366	3.10251e-05	0.000364174	0.0088745	0.0675338
ASV_10	0	0.258047	2.65386e-05	0.0205483	0.00991056	0.000557351	2.80191e-05	2.69397e-05	6.66208e-05	0.1522	0	0	3.81228e-05	0.125607	0.00401298	0.079741	3.55543e-05	2.46269e-05	4.0494e-05	0	2.4484e-05	0.0217817	0.134871	6.27058e-05	0	0	0	3.12598e-05	0	0.0231217	0.000931099	0	0	3.37314e-05	0	4.60087e-05	2.62971e-05	0.0259589	0.000275795	0	7.14694e-05	0	0	0	8.43633e-05	0.0371991	0.0313832	2.32926e-05	0.00609076
ASV_11	0	0	0.0940527	0.000248235	6.04303e-05	0.00267529	5.60381e-05	0.303637	0.0478115	0.0041317	0.000662252	0	0.292173	0	0.0288876	0	0.037652	0.0556568	0.188905	0.000676133	0.00012242	0.00732686	0.00281891	0.0169619	0.15832	0.102506	0.156027	0.0181932	0.0553904	0.00164828	0.00409018	0	8.24606e-05	0.0315051	0.124819	0.0970554	2.62971e-05	0	6.89489e-05	0.000114639	0.0440609	0.0159746	0.00493547	0.000266951	0.00892142	0.00018615	8.5688e-05	0.0085484	0.0122038
ASV_13	0	0.00762252	0.00018577	0.250055	0.00694948	0.000557351	8.40572e-05	8.0819e-05	6.66208e-05	0.115528	0	0	3.81228e-05	0	0.0267631	0	0.0616156	0.00864404	8.09881e-05	0	4.8968e-05	0.0116699	0.00849645	3.13529e-05	6.58979e-05	0.000105459	0.00137599	6.25195e-05	0.00857456	0.00352548	0.0360136	0	0.000137434	0	0	0	7.88913e-05	0.182226	0.139518	0	0.00200114	0	0	0	0.000231999	0.00608091	0.0615454	0.00428585	0.0333765
ASV_14	0	0.0262646	0.000106154	0.153244	0.00839981	0.0039572	0.0089661	0	0.00350869	0.0258792	0	0.00026842	0	0.0144775	0.0249926	0.0066605	0.00771528	0.00157612	4.0494e-05	0	0.012952	0.103869	0.0936197	0.00310393	0	0	0.00103199	3.12598e-05	0.0260053	0.0506845	0.0747872	0	0.0139358	0.000607165	3.90793e-05	6.90131e-05	5.25942e-05	0.0157534	0.0742235	0.0476327	0.000357347	0	0	0	0.0619015	0.0618019	0.0861164	0.0390618	0.0831288
ASV_19	0	4.14267e-05	0.000132693	2.75816e-05	0	0.000557351	2.80191e-05	5.38793e-05	0	3.20287e-05	0.000662252	0	0	0	5.90145e-05	0.000185014	3.55543e-05	0	0	0	0	3.31532e-05	3.9703e-05	0.000125412	0.00375618	0.000316378	0	3.12598e-05	3.1294e-05	0	0	0	5.49738e-05	0.00890508	0.000117238	4.60087e-05	2.62971e-05	0	0	0	3.57347e-05	4.23729e-05	0.0504881	0	0.000126545	0	0.00042844	0.000419268	0
ASV_20	0	4.14267e-05	2.65386e-05	2.75816e-05	0	0	2.80191e-05	0	2.22069e-05	0.00791109	0	0	0.000152491	0.0463891	0.12458	0	0.0211192	0.000812688	0	0	4.8968e-05	0.0129629	0.0375988	0.0300988	0.00115321	0.00186311	0.0035874	0.000718975	0.0020967	0.0250904	0.244746	0	0.00159424	0.000371045	0.00476767	0.00289855	7.88913e-05	0.0580137	0.00865308	0	0.167203	0.000974576	3.65591e-05	0	0.123191	0.0125341	0.0310619	0.0414143	0.199322
ASV_22	0.287652	0.0169435	0.00334386	0.0182866	0.24716	0.0161075	0.0534323	0.00180496	0.00808332	0.0269041	0.00264901	0.00026842	0.00137242	0.0229397	0.00539982	0.136355	0.00878191	0.00460523	0.00453533	0.00338066	0.0189261	0.00769154	0.00901259	0.0076501	0.00204283	0.00787429	0.00525824	0.0195061	0.0471914	0.00558582	0.00409018	0.0469974	0.0153377	0.00246239	0.00785494	0.00756844	0.0549872	0.0140753	0.0321646	0.134472	0.0195826	0.00415254	0.000292472	0.00293647	0.00499852	0.0363614	0.0165164	0.00715084	0.00551069
ASV_24	0	0	0.0821369	0.00576456	0	0.000891762	2.80191e-05	0.000107759	0.00122138	0.0396195	0	0	0	0	0.144703	0	0.140937	0.13892	0.00376594	0	4.8968e-05	0.0158804	0.00714654	0.000815175	0	3.51531e-05	0.000294855	0	0.108121	0	0.0321894	0	0	0.000809553	0	2.30044e-05	0	0.00876712	0.00217189	0	0.00225129	0.00122881	0	0	0.0891087	0.0011169	0.00878302	0.0133933	0.0868993
ASV_25	0	0	0.00055731	0.000248235	0	0.000167205	0.000140095	5.38793e-05	2.22069e-05	3.20287e-05	0	0.00013421	7.62457e-05	0.000135939	0.0240779	0.000185014	0.0196615	0.00325075	8.09881e-05	0	9.7936e-05	0.00169081	0.00119109	0.00153629	6.58979e-05	0.00196857	0.000442282	0.00234448	0.0010327	0.000183142	0.00116387	0	2.74869e-05	0.0274236	0.000234476	0.000115022	5.25942e-05	0.000136986	0.00241321	0	0.000178674	0.0536017	3.65591e-05	0	0.0179061	0.000682552	0.000578394	0.00747694	0.0100397
ASV_26	0	0.170388	0.000291924	0.0359389	0.0635122	0.00339984	0.057299	5.38793e-05	4.44138e-05	0.0226763	0.000662252	0	0.000152491	0.0342566	0.000236058	0	0.000142217	0.000123135	4.0494e-05	0	0.0326127	0.00981335	0.0234248	9.40586e-05	6.58979e-05	3.51531e-05	0.00019657	6.25195e-05	9.3882e-05	0.0473422	0.000266028	0.00391645	0.0180039	6.74627e-05	3.90793e-05	0.000138026	0.02301	3.42466e-05	0.0141	0.125702	0.000214408	4.23729e-05	0.000109677	0.0128137	0.000168727	0.0602507	0.00473426	9.31706e-05	0.00151711
ASV_31	0	0.00178135	5.30771e-05	0.0579214	6.04303e-05	0.000557351	5.60381e-05	0	4.44138e-05	0.0304913	0	0	3.81228e-05	3.39847e-05	2.95072e-05	0	0	0	8.09881e-05	0	0.0047499	0.000331532	0.00301743	0	6.58979e-05	0	0.00019657	0	0.0189955	0.0028387	0.00402368	0	5.49738e-05	3.37314e-05	0	0	0.00486496	6.84932e-05	0.0276485	0	0	4.23729e-05	0	0	0	0.00800447	0.0021422	0.000489146	0.000647004
ASV_32	0.0749465	0.0024856	0.00390117	0.00957083	0.0414552	0.0165533	0.0197815	0.0163254	0.0179876	0.00512459	0.0496689	0.00013421	0.000876825	0.0015633	0.00144585	0.000740056	0.00241769	0.00265971	0.00627657	0	0.054379	0.00918344	0.00667011	0.00987616	0.00731466	0.00446444	0.00501253	0.0241951	0.0148647	0.0261893	0.014432	0.000652742	0.0205327	0.000809553	0.00644808	0.0148608	0.247272	3.42466e-05	0.0505051	0.194314	0.0148656	0.00474576	0.000950536	0	0.00565234	0.00300943	0.00115679	0.00589304	0.0044844
ASV_33	0.000356888	0	0.0232743	0.00016549	0	0.000445881	0.000112076	0.000107759	0.000843863	3.20287e-05	0	0.00442894	0.000114368	3.39847e-05	0.00587194	0	0.0483894	0.129981	0.00992104	0	0.000146904	3.31532e-05	0	9.40586e-05	0.00144975	0	0	0.000125039	0.0168675	0	6.6507e-05	0	0.000109948	0.0512042	0.00160225	2.30044e-05	0.000105188	3.42466e-05	6.89489e-05	5.73197e-05	3.57347e-05	0.0223305	0	0	0.0166196	3.10251e-05	0.000299908	0.00114134	0.00100397
ASV_34	0.000356888	0	0.000159231	2.75816e-05	0.000181291	0.000668822	0.000112076	5.38793e-05	2.22069e-05	3.20287e-05	0	0.00013421	3.81228e-05	3.39847e-05	0.00404249	0	0.0107018	0.0116732	0.00360397	0	9.7936e-05	3.31532e-05	7.9406e-05	0.000156764	0.000461285	7.03062e-05	0.000638852	3.12598e-05	6.2588e-05	9.15709e-05	0	0	0.000137434	0.00853403	0.000195396	9.20175e-05	0	3.42466e-05	3.44744e-05	0	0.000142939	0.0170763	0.0032172	0	0.00537816	3.10251e-05	0.00064266	0.00279512	0.00294498
ASV_35	0	4.14267e-05	0	5.51633e-05	0	0	5.60381e-05	2.69397e-05	2.22069e-05	0	0	0	0	0.0120306	0.00534081	0	0	0	0	0	4.8968e-05	0.0056692	0.00162782	0.0100016	0	0	0	9.37793e-05	3.1294e-05	9.15709e-05	0.016926	0	2.74869e-05	0	0	2.30044e-05	0	0	0.0894267	0	3.57347e-05	0	0	0	0.00246763	0.0438694	0.0243782	0.0106913	0.0348936
ASV_37	0	0	0.0225578	0.000468888	0	0.00117044	0	0	0.00270924	0	0	0.00899208	0.0537532	0	0.00870463	0	0.0151461	0.0109836	0.00979955	0.000676133	2.4484e-05	0	0	0	0	0	9.82849e-05	0	0	0	3.32535e-05	0	2.74869e-05	0.00785941	7.81586e-05	2.30044e-05	0	3.42466e-05	0	0	3.57347e-05	0.0129237	0.00906665	0	0.00120218	3.10251e-05	0.000449862	0.0414842	0
ASV_38	0	0	0.000238847	0	0	0	0	0	6.66208e-05	0	0.000662252	0	3.81228e-05	0	0	0	0	4.92538e-05	0	0	2.4484e-05	3.31532e-05	0	3.13529e-05	0	3.51531e-05	4.91425e-05	3.12598e-05	0	0	0	0	0.000137434	0.0157188	0.000156317	2.30044e-05	0	0	3.44744e-05	0	3.57347e-05	0	3.65591e-05	0	6.32725e-05	0	8.5688e-05	4.65853e-05	0
ASV_39	0	8.28535e-05	0.000291924	8.27449e-05	0	0	0.000196133	0.000134698	4.44138e-05	3.20287e-05	0	0	0	0	8.85217e-05	0.000185014	0.000142217	0.000172388	0.000121482	0	0.000195872	3.31532e-05	7.9406e-05	0.000344882	0.000955519	0	0.00058971	0.000125039	6.2588e-05	4.57854e-05	0.000199521	0	0.000219895	0.00489105	0.000117238	0.000230044	7.88913e-05	0	6.89489e-05	0.000114639	0.00628931	0.0102542	0.0334881	0	8.43633e-05	9.30752e-05	0.000257064	4.65853e-05	2.23105e-05
ASV_40	0	0.0386926	0	0.00284091	0.0258642	5.57351e-05	0.000336229	0	2.22069e-05	0.00361924	0	0	0	0.0408836	0.0048982	0	3.55543e-05	0	4.0494e-05	0	0	0.00457514	0.0078612	0	0	0	0	0.000437637	0	0.00146513	0.00645118	0	0.00354581	0	0	0	2.62971e-05	0	0.00934257	0.00120371	0	0	0	0.000266951	0.0029949	0.0299082	0.0461644	0.00531072	0.00684932
ASV_44	0	0.000289987	2.65386e-05	0.000137908	6.04303e-05	0	0	0	4.44138e-05	0.000384344	0	0	0	0.000373832	2.95072e-05	0	0	2.46269e-05	0	0	0	0.000165766	0.000516139	0	3.29489e-05	0	0	3.12598e-05	3.1294e-05	9.15709e-05	3.32535e-05	0.000652742	2.74869e-05	0	0	0	2.62971e-05	3.42466e-05	0	0	0	0	0	0	2.10908e-05	0.116716	0.151753	9.31706e-05	0.000111552
ASV_45	0	0.071834	0.000132693	0.132806	0.026831	0.00189499	0.00535164	0	0.001288	0.0786945	0	0	0	0.0203568	0.00377693	0	0.000426651	0	0	0	0.00545993	0.00169081	0.00103228	0	3.29489e-05	0	0.000884564	3.12598e-05	0.000563292	0.00824138	0.00934424	0	0.0031335	0.000101194	3.90793e-05	4.60087e-05	0	0.0113014	0.0363016	5.73197e-05	0	0	0	0	0.00196145	0.0743671	0.0137315	0.0138824	0.00281112
ASV_46	0	0	0.0558372	0.000524051	6.04303e-05	0.00011147	2.80191e-05	0.000107759	2.22069e-05	0.00134521	0.000662252	0.00013421	3.81228e-05	0	0.0221599	0.000185014	0.0721397	0.027459	0.0247014	0	2.4484e-05	0.00371316	0	0.00755604	0.0432619	0.000175765	0.0221633	9.37793e-05	0.0118917	0	0.00814711	0	0.000109948	0.0206436	0.0126226	4.60087e-05	0	6.84932e-05	0	5.73197e-05	0.000643225	0.000423729	0	0	0.00312144	0	0.000149954	0.0164679	0.017246
ASV_47	0	0	5.30771e-05	5.51633e-05	0	0	0	5.38793e-05	2.22069e-05	0	0.000662252	0	3.81228e-05	6.79694e-05	0	0	0	0	4.0494e-05	0	4.8968e-05	6.63064e-05	0	0	3.29489e-05	3.51531e-05	0	3.12598e-05	3.1294e-05	0	9.97606e-05	0	0	0.000202388	0	6.90131e-05	7.88913e-05	0	0.000103423	0	7.14694e-05	0	7.31181e-05	0	4.21816e-05	3.10251e-05	4.2844e-05	2.32926e-05	0
ASV_48	0	0	7.96157e-05	8.27449e-05	6.04303e-05	0	2.80191e-05	2.69397e-05	2.22069e-05	6.40574e-05	0	0.00013421	0	3.39847e-05	5.90145e-05	0.000185014	7.11086e-05	9.85076e-05	4.0494e-05	0.000676133	7.3452e-05	0	0	3.13529e-05	0.000131796	3.51531e-05	4.91425e-05	3.12598e-05	9.3882e-05	9.15709e-05	3.32535e-05	0	5.49738e-05	0	0.000117238	6.90131e-05	5.25942e-05	0	0.000137898	0	3.57347e-05	0	7.31181e-05	0.000266951	0.000147636	0	4.2844e-05	0.000116463	2.23105e-05
ASV_50	0	0	0.0146493	2.75816e-05	0	0.00139338	8.40572e-05	0.000134698	2.22069e-05	3.20287e-05	0	0	7.62457e-05	0	0.00669814	0	0.00220437	0.00295523	0.00328002	0	7.3452e-05	0	3.9703e-05	3.13529e-05	0.00286656	0	9.82849e-05	3.12598e-05	3.1294e-05	0	0.000532056	0	2.74869e-05	0.00927612	7.81586e-05	0.000713135	5.25942e-05	3.42466e-05	3.44744e-05	0	0.000107204	0.0419492	0.0167075	0	0.00242544	3.10251e-05	4.2844e-05	0.000163049	0.000356968
ASV_5	0.512491	0.00745681	5.30771e-05	2.75816e-05	0	0.00139338	0.00456711	0	0	0	0	0	0	0.00173322	0	0	0	0	0	0.00270453	0.00166491	0.00490667	0.00150871	0.0043894	0.0015486	0.00130066	0.00289941	0.00884651	0.00488187	0.0147429	0.00149641	0	0.0114345	0	0.00117238	0.00119623	0.115549	0	0.00561933	0	0.0086478	0.000677966	0	0	0.000906905	0.00878009	0.000385596	9.31706e-05	0.000981661
ASV_23	0.000356888	0	0	2.75816e-05	0	0	0	2.69397e-05	0	0	0	0.00013421	0	0	0	0	0	0	0	0	0	0	0	0	6.58979e-05	3.51531e-05	0	3.12598e-05	6.2588e-05	0	0	0	0	0	0	0	0	6.84932e-05	0	0	3.57347e-05	0	3.65591e-05	0	2.10908e-05	0.00226483	0.000921146	2.32926e-05	2.23105e-05
ASV_53	0	0.000331414	7.96157e-05	0.0432756	0	0	5.60381e-05	0	0	0.0333098	0.000662252	0	0.000114368	0	0	0	3.55543e-05	2.46269e-05	4.0494e-05	0	0.00012242	0.0020555	0.00754357	6.27058e-05	0	0	0.00019657	3.12598e-05	0.0223752	0.0105307	0.00575286	0	0.000137434	0	0	4.60087e-05	5.25942e-05	0.0107534	0.0386458	0	0	0	0	0	0	0.0846054	0.0132388	0.00305134	0.00718397
ASV_54	0	0	2.65386e-05	0	0	0	0	2.69397e-05	2.22069e-05	0	0	0	3.81228e-05	3.39847e-05	0	0	7.11086e-05	0	0	0	2.4484e-05	0	3.9703e-05	9.40586e-05	0	0	0	0	0	0	3.32535e-05	0	2.74869e-05	0	0	0	0	3.42466e-05	3.44744e-05	0	0	0	0	0	2.10908e-05	0	0	0	2.23105e-05
ASV_57	0	0	0.0135347	8.27449e-05	6.04303e-05	5.57351e-05	2.80191e-05	0.00894397	0.0738824	0	0	0	3.81228e-05	0	0.00802597	0	0.000213326	0.0114515	0.0483904	0	4.8968e-05	0.00513875	0	0.000125412	0.0271499	0.0461912	0.0243255	0.0318537	0.0046941	4.57854e-05	0.0217811	0	8.24606e-05	0.00421642	0.0238774	0.068553	2.62971e-05	0.0177397	6.89489e-05	5.73197e-05	0.00178674	0.0070339	0.00190107	0	0.00516725	6.20501e-05	6.4266e-05	0.01146	2.23105e-05
ASV_62	0	0	0	0	0	0	2.80191e-05	2.69397e-05	2.22069e-05	6.40574e-05	0	0	0	0	2.95072e-05	0	0	0	0	0	4.8968e-05	0	0	0	0	3.51531e-05	0	3.12598e-05	0	0	6.6507e-05	0	2.74869e-05	0	0	4.60087e-05	0	3.42466e-05	0	0	0	0	0	0.000266951	0	3.10251e-05	0	2.32926e-05	0
ASV_63	0	0.0299515	0	0.00554391	0	0	0	2.69397e-05	4.44138e-05	0	0	0.00013421	3.81228e-05	0.0232116	0.00542933	0.000185014	7.11086e-05	4.92538e-05	4.0494e-05	0	4.8968e-05	0.00082883	0.00293802	0	0	0	4.91425e-05	0	0	0.0616272	0.0204509	0	0	3.37314e-05	0	0	5.25942e-05	0.00424658	0.000861861	0	0	0	0	0	0.00575779	0.0820923	0.0314689	0.015443	0.0010709
ASV_64	0	0	0	2.75816e-05	0	0	0	0	0	0	0	0	0	0	5.90145e-05	0	0	2.46269e-05	0	0	0	0	0	0	3.29489e-05	0	0	0	0	0	0	0	0	0.000101194	0	2.30044e-05	0	0	0	0	3.57347e-05	0	0	0	0	0	0	0	0
ASV_66	0	0	0.0153393	0.0115567	0	0.00423587	0.000168114	0.0414332	0.0255602	0.00627762	0.0403974	0.00013421	7.62457e-05	0.000237893	0.0120685	0	0.0177771	0.0167217	0.0381049	0	0.000195872	0.000232072	0.000436733	0.00150494	0.0135091	0.00797975	0.0226055	0.0210066	0.0141449	9.15709e-05	0.00139665	0	0.000934554	0.0050597	0.0186408	0.026547	2.62971e-05	3.42466e-05	0.000137898	0.000114639	0.0349128	0.00521186	0.00127957	0	0.013013	0.000279226	0.000385596	0.00985279	0.00501986
ASV_68	0	0.0239032	0.000849234	0.0105086	0.0110587	0.0172222	0.0447464	0	0.000199862	0.0214913	0	0	0	0.044452	0.00227206	0.190009	0.00174216	2.46269e-05	0.000647904	0	0.00543545	0.00427676	0.00218367	0.00476564	9.88468e-05	0.000140612	0	0.00253204	6.2588e-05	0.00334234	0.00252727	0	0.0850169	0	0	0.000966184	0.00759986	0.00678082	0.0183749	0.114525	0.000643225	0.00029661	0.000109677	0	0.00147636	0.0134339	0.0169234	0.00517097	0.000713935
ASV_69	0	0.0150379	0	0.000413725	0.134941	0.00172779	0.0163351	0	0	0	0	0	0	0.0313339	0.000295072	0	0	0	0	0	0	0.00954812	0.0176678	6.27058e-05	0	0	4.91425e-05	3.12598e-05	3.1294e-05	0.0268761	0.00641793	0	0.0111872	0	0	0	0	0.00133562	0.0206157	0.00951508	0	0	0	0	0.000231999	0.0191425	0.0124033	0.000861828	0.000914729
ASV_70	0	0	0.00772272	0	0	0.00011147	2.80191e-05	0	0	0	0	0	0	0	0	0.000370028	0.00223992	2.46269e-05	0.0112168	0	0	0	0	3.13529e-05	0	0	0	0	0	0	0	0	0	0.00128179	0.000156317	0	0	0	0	0	0	0.00936441	0.00149892	0	0.000295271	0	0	0	0.00223105
ASV_71	0	0	0.00570579	0.000110327	0	0.00785866	0.000616419	0.00544181	0.053763	0.000128115	0	0	0	0.00207307	0.00309826	0	0.00792861	0.00389105	0.000688398	0	0.022158	0.0469118	0.0717037	0.0270575	0.00184514	0.000351531	0.00216227	0.00100031	0.0155218	0.0094318	0.00977654	0	0.122482	3.37314e-05	0.000625269	0.000667127	0	0	0	0	0.0101487	0	3.65591e-05	0	0.0200785	0	2.1422e-05	0.0031678	0.0278212
ASV_72	0	0	2.65386e-05	0	0	0	0	0	2.22069e-05	0	0	0	0	6.79694e-05	0	0	0	2.46269e-05	8.09881e-05	0	2.4484e-05	0	0	6.27058e-05	9.88468e-05	3.51531e-05	0	0	0	0	3.32535e-05	0	0.000164921	0	0	4.60087e-05	0	3.42466e-05	0	0	0	0	0	0.000266951	2.10908e-05	0	0	4.65853e-05	0
ASV_73	0	0	0.00628964	0	0	0	0	2.69397e-05	6.66208e-05	0	0	0	0	0	0.00227206	0	0	0.000566419	0.00109334	0	0	0.000165766	3.9703e-05	0.00191253	0.00191104	3.51531e-05	0.000491425	0	0	0	0.000166268	0	2.74869e-05	0.00232746	0	0.000115022	2.62971e-05	3.42466e-05	0	5.73197e-05	0	0.0045339	0	0	0.000295271	0	4.2844e-05	0	0.00113783
ASV_74	0	0	0	0	0	0	0	0	0	6.40574e-05	0	0	0	0	0	0	0	2.46269e-05	0	0	0	0	0	3.13529e-05	0	0	0	3.12598e-05	0	0	0	0	0	0	0	0	0	0	3.44744e-05	0	0	0	0	0	0	0	0	0	0
ASV_76	0	0	2.65386e-05	2.75816e-05	0	0	0	2.69397e-05	0	0	0	0	0	0	0	0	7.11086e-05	0	0	0	0	0.000563604	0	3.13529e-05	0	0	0	3.12598e-05	0	0	0.000332535	0	0	0	0	0	2.62971e-05	0	0.000689489	0	0	0	0	0	8.43633e-05	0.0850707	0.019494	0.00137427	0.00890188
ASV_78	0	0.000289987	0	0.000110327	0.000120861	0	5.60381e-05	0	0	9.60861e-05	0	0	0	3.39847e-05	2.95072e-05	0	0	2.46269e-05	4.0494e-05	0	0.0326861	0.000132613	7.9406e-05	3.13529e-05	3.29489e-05	0	4.91425e-05	0	0	0.00833295	0	0.211488	0.000109948	0	0	2.30044e-05	0.00886212	3.42466e-05	0.00703279	0.000343918	0	0	3.65591e-05	0	4.21816e-05	9.30752e-05	0.000128532	9.31706e-05	2.23105e-05
ASV_80	0	0	0.00114116	0	0	0	2.80191e-05	0	0	0	0	0	7.62457e-05	0	0.000206551	0	0	0.00071418	0.00141729	0	2.4484e-05	0	0	0	3.29489e-05	3.51531e-05	0	0	0	0	0	0	0	0.0011806	0	0	0	0	0	0	7.14694e-05	0	0.00127957	0	4.21816e-05	0	2.1422e-05	9.31706e-05	0
ASV_83	0	0	0	0	0	0	0	0	0	0	0	0	0	0	8.85217e-05	0	0	0	0	0	0	0	0	0	3.29489e-05	0	0	0	0	0	0	0	0	0	0	2.30044e-05	0	0	3.44744e-05	0	0	0	0	0	0.000105454	0.0197009	0.0220218	0.0121588	0.000356968
ASV_84	0	0	0	0	0	0	0	0	0	0	0	0	0	0	0.0410446	0	0.0419541	0.000443284	8.09881e-05	0	7.3452e-05	0	0	0	0	0	0	0	3.1294e-05	0	0.00352487	0	2.74869e-05	0.000708359	0	0	0	0	0.00948047	0	0	0.0020339	0.00127957	0	0.0291264	0.000837677	0.00717637	0.013533	0
ASV_85	0	0	0.0015127	0	0	0.00852748	0	0.00528017	0.0230508	0	0	0	0.00274484	0	0	0	0	0.00325075	0.010002	0	0	0	0	0.000188117	0	0	0.000245712	0.0975305	0.00957597	0	0.00119713	0	0.0048102	0	0	0.047274	0	0	0	0	0.000857633	4.23729e-05	3.65591e-05	0	0.00109672	6.20501e-05	2.1422e-05	2.32926e-05	0
ASV_87	0.000356888	0	7.96157e-05	0.000468888	0.000241721	5.57351e-05	0.000336229	0.000134698	0.00262042	3.20287e-05	0	0.00026842	3.81228e-05	3.39847e-05	2.95072e-05	0	0.000177771	0.000270896	0.000728892	0	0.0277893	0.000861983	0.00349387	0.000846528	0.000131796	0	4.91425e-05	0.00140669	0.00140823	0.00718832	0	0	0.000302356	3.37314e-05	0	0.00036807	0.167171	0	0.000965284	0.000343918	0.000536021	8.47458e-05	0	0	6.32725e-05	0.00114793	0.000257064	0.000139756	0.000200794
ASV_89	0	0	0.00214962	0.000248235	0	0.000222941	0	0	6.66208e-05	0.000896804	0	0	0	0	0.014488	0	0.0041243	0.0139881	0.00020247	0	0	0.000464145	0.000317624	3.13529e-05	0	0	4.91425e-05	0	0.00272258	0	0.000897845	0	0	0	0	0	0	0.000513699	0.00737753	0	0	0.000677966	0	0	0.0186443	0.00170638	0.00100683	0.00861828	0.00225336
ASV_96	0	0	0.00766965	0.000220653	0	0	0	0	0	0.0036833	0	0.00281841	0	0	0.00607849	0	0.00991965	0.0136433	0.0115408	0	2.4484e-05	0.00152505	0.00162782	0.00131682	0.000527183	0	0.00058971	0	0.00541386	0	0.00292631	0	0	0.00121433	3.90793e-05	0.000115022	2.62971e-05	3.42466e-05	0.00413693	0	0.000714694	0.00860169	0.00296128	0	0.00415489	0.000310251	0.000985412	0.00624243	0.00359199
ASV_97	0	0	0.00565272	0.000358561	0	0.00172779	0	0	0.00977105	0	0	0	0.0778849	0.000135939	0.00339333	0	0.00145773	0.00571344	0.0119457	0	2.4484e-05	0	0.00226307	0.00238282	0.00873147	0.022041	0.00987764	0.00150047	0.00541386	0	0.00269354	0	0	0.00202388	0.0270429	0.00533701	0	0	0	0	0.026944	0.000677966	0.00219354	0	0.00347998	0	0	0.00151402	0.000669314
ASV_100	0	0	0	2.75816e-05	0	0	0	2.69397e-05	0	0	0	0	0	0	0	0	0	0	0	0	0	0	0	0	6.58979e-05	0	0	0	0	0	0	0	0	0	0	0	0	0	0	0	0	0	3.65591e-05	0	0	0	0	2.32926e-05	0
ASV_102	0	0	2.65386e-05	2.75816e-05	0	0	0	0	0	0	0	0	0	0	0.00171142	0	3.55543e-05	0	0	0.000676133	0	0	3.9703e-05	0	0	0	0	3.12598e-05	0	0	0	0	0	0.019092	0	2.30044e-05	0	0	0	0	7.14694e-05	0	0	0	0	0	0	0	0.000803177
ASV_105	0	0	0	0	0	0	0	0	0	0	0	0	0	0	2.95072e-05	0	3.55543e-05	0	0	0	0	0	0	0	6.58979e-05	0	0	0	0	0	0	0	2.74869e-05	0.0114687	0	0	0	0	3.44744e-05	0	3.57347e-05	0.00360169	0.00489891	0	0	0	0	2.32926e-05	0
ASV_106	0	0	0.00119424	0	0	0	0	0	2.22069e-05	3.20287e-05	0	0.000536841	3.81228e-05	0	0.00867513	0	0.0116974	0.00748658	0.00145778	0	0	0.000464145	0.000119109	0.00100329	0.00197694	0.0157486	0.00968107	0.00178181	0.00168988	0	0.00272679	0	0	0.000101194	0.00539294	0.00437083	0	0.00835616	0.00689489	0	0.0239423	0.00122881	0.000329032	0	0.00523052	0.000620501	0.00357747	0.0192164	0.00885726
ASV_107	0	0	0.00291924	5.51633e-05	0	0.000445881	5.60381e-05	0.0080819	4.44138e-05	0	0	0	7.62457e-05	0	0.0012098	0	7.11086e-05	2.46269e-05	0	0	4.8968e-05	0	0	0	3.29489e-05	0	4.91425e-05	3.12598e-05	0	4.57854e-05	3.32535e-05	0	5.49738e-05	0.0039803	0	0.000414079	5.25942e-05	3.42466e-05	3.44744e-05	0	3.57347e-05	0.00800847	0.0123935	0	0.000274181	0	8.5688e-05	0	0.000111552
ASV_108	0	0.0058826	0.000106154	0.0268921	0.0503384	0.0020622	0.0104791	0	0.000111035	0.00685414	0	0	0	0.00965166	0.0012098	0	0.00049776	4.92538e-05	0.00020247	0	2.4484e-05	0.000530451	0.000674951	0.00109735	0	0	9.82849e-05	0	0.001064	0.0203745	0.00216148	0	0.00258377	0	0	0	0.0169616	0.0214726	0.00627435	0.121117	3.57347e-05	0	0	0	0.000442907	0.0181807	0.00188514	0.00223609	0.000825487
ASV_109	0	8.28535e-05	0.00350309	5.51633e-05	6.04303e-05	0	2.80191e-05	0.012069	0.00175435	3.20287e-05	0	0.00013421	7.62457e-05	6.79694e-05	0.00171142	0	0.00277323	0.00125597	0.00230816	0	7.3452e-05	0.00119352	0.000158812	0.00216335	0.0104448	0.00910465	0.00574967	0.00265708	0.00519481	0.000412069	0.00126363	0	5.49738e-05	0.00647642	0.0109813	0.010398	2.62971e-05	0	0.000137898	0	0.0016438	0.0152542	0.00106021	0	0.0034378	6.20501e-05	0.000192798	0.0044256	0.00477444
ASV_110	0	0	0	0	0	0	0	0	0	0	0	0	0	0	0	0	0.00330655	0	0	0	0	0	0.000119109	0	0	0	0	6.25195e-05	0	0	0	0	0	0	0	0.00133425	0	0	3.44744e-05	0	0	0.00161017	0.0162688	0	0.00134981	0	0	0.0183779	0
ASV_111	0	0	0.000849234	0	0	0	0	0	2.22069e-05	0	0	0	0	0	0	0	0	0	0	0	2.4484e-05	0	0	0.000407587	0.000263591	0.00551904	0	0	0	0	0.00169593	0	0	0.00323821	3.90793e-05	2.30044e-05	0	3.42466e-05	0	0	0	0	0	0	0.000105454	0	0	2.32926e-05	0
ASV_113	0	0	0	0	0	0	0	0	0	0	0.0013245	0	0	0	0.000590145	0	0	0.000985076	8.09881e-05	0	0	0	0	0	9.88468e-05	0	0	3.12598e-05	3.1294e-05	0	0	0	2.74869e-05	0.000202388	0	0	0	0	0	0	3.57347e-05	0	0.000146236	0	0.000126545	0	2.1422e-05	2.32926e-05	0.0010709
ASV_114	0	0	0.0235928	0.000579214	0	0	0	0.000269397	0	3.20287e-05	0	0	3.81228e-05	0	0.00749484	0	0.0303278	0.0190366	0.0194371	0	0	0.000198919	0.00313654	0.000564352	0.00639209	0.003445	0.00329255	0.00103157	0.0199343	0	0	0	0	0.00283343	0.00121146	0.000276052	0	0	0	0	7.14694e-05	0.00186441	0	0	0.0124014	0	0	0.000395975	0.00194101
ASV_116	0	0	0.000530771	0.000689541	0	0	0	0	0.0159446	3.20287e-05	0	0.00013421	0.000457474	0	0	0	0	0.000369404	0.00105284	0	0	0.00222126	0	0.0338925	0.00243822	0.000667909	0.000638852	0.0136918	0.00147082	0.00347969	0.0295291	0	0.0790797	6.74627e-05	0.000586189	0.0213251	0	0	0.00117213	0	0.0161521	0	0	0	0.00375417	0.00018615	0.000278486	0.00531072	0.00995047
ASV_117	0	0	0	0	0	0	0	2.69397e-05	0	0.000192172	0	0.00013421	0	6.79694e-05	0.00032458	0	0	0	0	0	0	0.0297716	0.000158812	0.226117	0.00583196	0.0934018	0.00604452	0	0	9.15709e-05	0.00435621	0	0.00184162	0	0.00992614	0.000322061	0	0.000136986	3.44744e-05	0	0.000786164	0	0	0	0.000210908	3.10251e-05	8.5688e-05	4.65853e-05	0.000334657
ASV_118	0	0	2.65386e-05	0	0	0	0	0	0	0	0	0	0	0	0	0	0	0	0	0	0	0	0	0	3.29489e-05	0	0	0	0	9.15709e-05	0	0	2.74869e-05	0	0	0	0	0	0	0	0	0	0	0	0	0	0.000278486	0	0
ASV_121	0	0	0.00918235	0.000551633	0	5.57351e-05	2.80191e-05	0	0.0113477	0.00108898	0	0	0	0.000441801	0.0148716	0	0.0187727	0.0117963	0.00319903	0	0.000538648	0.0182011	0.00817882	0.0200031	0.00365733	0.00991317	0.0058971	0.000875274	0.00857456	4.57854e-05	0.00409018	0	0.0107199	0.00215881	0.000976982	0.00126524	0	0	0.00151688	0	0.00453831	0.0079661	0.00255913	0	0.0115367	0	0.000364174	0.0254822	0.0051091
ASV_122	0	4.14267e-05	0.00684695	0	0	0	0	0.0122037	0.00441918	0	0.000662252	0	3.81228e-05	0	0.00132783	0	0.00191993	0.00184702	0.00328002	0	0	0.00298379	0	0.00623922	0.0312026	0.025486	0.0321883	0.0119725	0.00247223	0	0.000731578	0	2.74869e-05	0.00121433	0.031537	0.0290545	0	0	0	0	0.0457404	0.00152542	0.00193763	0	0.00347998	0	0	0.00102488	0.00203025
ASV_123	0	0	0	0	0	0	0	0	0	0	0	0	0	0	0	0	0	0	0	0	0	0	0	0	0	0	0	6.25195e-05	0	0	0	0	0	0	0	0	0	0	0	0	0	0	3.65591e-05	0	0	0.0001241	0.000364174	0	0
ASV_115	0	0.00302415	2.65386e-05	0.000827449	0	0	0	0	2.22069e-05	0.000960861	0	0	3.81228e-05	0.00411215	0	0	0.000284434	0	0	0	0.00499474	0.0254285	0.0325168	0	0	0	0	0	0	0.00586054	0.00754855	0	0	0	0	0	0	0	0	0	0	0	0	0	0.0018349	0.00856292	0.00657655	0.00116463	0.0163313
ASV_124	0	0	0	2.75816e-05	0	0	2.80191e-05	2.69397e-05	0	0	0	0	3.81228e-05	0	2.95072e-05	0	7.11086e-05	4.92538e-05	4.0494e-05	0	0	0	0	0	0	0	0	0	0	0	0	0	2.74869e-05	0	7.81586e-05	0	2.62971e-05	0	0	0	0	0.00326271	0	0	2.10908e-05	0	2.1422e-05	0	0
ASV_125	0	0	0.00281309	0.000110327	0	0.00535057	0.00159709	0.026347	0.0262042	0	0	0.00013421	0.00404102	0	2.95072e-05	0	0.00291545	0.00184702	0.0153472	0	0.00619445	0.0179359	0.0160003	0.00808904	0.000197694	0.00137097	0.00457025	0.0179431	0.0177437	0.00952337	0.000864592	0	0.000769633	0	0.00297003	0.0127674	0.00228785	0	3.44744e-05	5.73197e-05	0.00396655	0	0	0	0.000147636	3.10251e-05	2.1422e-05	0.000745365	0.00314578
ASV_126	0	0	0	0	0	0	0	0	0	0	0	0	0	0	2.95072e-05	0	3.55543e-05	0	0	0	0	0	0	0	0	0	0	0	0	0	0	0	0	0.00758956	0	0	0	0	0	0	0	0	3.65591e-05	0	0	0	4.2844e-05	0	0
ASV_127	0	0	2.65386e-05	0	0	0	0	0	0	0	0	0	0	0	0	0	0.000213326	0	0	0	0	0	0	0	0.00411862	0.021584	0.00132685	0	0	0	3.32535e-05	0	0	0.0143021	0	0	0	0	0	0	0	0	0	0	0	0	2.1422e-05	2.32926e-05	0.000267726
ASV_128	0	0.00289987	2.65386e-05	0.00157215	0	0.00261955	0.00963855	0	0	0.000608545	0	0	0	0.0215123	0.000796695	0	0.000284434	0	4.0494e-05	0.000676133	0.0048968	0.0215164	0.0285068	0.00116006	0	0	0	0	0	0.00860766	0.0042232	0	2.74869e-05	0	0	0	0.0767875	0	0.000861861	0	0	0	0	0	0.00025309	0.000868702	0.00216362	0.000489146	0.00995047
ASV_129	0	0	0.00544041	2.75816e-05	0	0.000167205	2.80191e-05	0	0.000910484	0	0	0.00107368	0.0121993	3.39847e-05	0.00230156	0	0.00387542	0.00443284	0.0020247	0.00270453	0	0	0	0	0	0	0	0	0	0	0	0	0	0.00114687	0	2.30044e-05	2.62971e-05	0	0	0	0	0.00148305	0.00208387	0	0.000379635	0	0.00021422	0.0108078	2.23105e-05
ASV_130	0	0	0.0171705	0.00303398	0	0.00757998	2.80191e-05	0	0.022318	0.0200179	0	0	0	0.0157009	0.012216	0.0166512	0.0188793	0.0424075	0	0	0	0.000397838	0.00111168	0	0	0	0	0	0.00359881	0	0	0	0	0	0	0	2.62971e-05	0	3.44744e-05	0	0	0	0	0	0.00447125	3.10251e-05	0.000128532	0.000279512	0.00272188
ASV_131	0	0	2.65386e-05	0	0	0	0	0	0	0	0	0	0	0	0	0	0	2.46269e-05	4.0494e-05	0	0	0	0	0	0	0.000105459	0	0	0	0	0	0	0	0	0	0	2.62971e-05	0	0	0	0	0	0	0	2.10908e-05	0	0	4.65853e-05	0
ASV_132	0	0	0	0	0	0	0	0	0	0	0	0	0	0	0	0	0	0.000270896	0	0	2.4484e-05	0.000265226	0	0.00163035	0.010939	0.0345906	0.00152342	0	0	0	0	0	0	0.0305269	0.00285279	2.30044e-05	0	0	0	0	0	0.00233051	0	0	0	0	2.1422e-05	6.98779e-05	0
ASV_133	0	0	2.65386e-05	0	0	0	2.80191e-05	0	0	0	0	0	3.81228e-05	0	0	0	0.000106663	2.46269e-05	0	0	4.8968e-05	6.63064e-05	0	3.13529e-05	6.58979e-05	0	0	9.37793e-05	6.2588e-05	0	9.97606e-05	0	8.24606e-05	0	0	4.60087e-05	5.25942e-05	0	3.44744e-05	0	0	0	0	0	8.43633e-05	0	4.2844e-05	0	0
ASV_134	0	0	0	0	6.04303e-05	0	0	0	4.44138e-05	3.20287e-05	0	0	0	0	2.95072e-05	0	0	0	4.0494e-05	0	2.4484e-05	0	3.9703e-05	3.13529e-05	0	0	0	3.12598e-05	0	0	0	0	0	0.0164609	7.81586e-05	2.30044e-05	0	0	3.44744e-05	0	0	0.00169492	3.65591e-05	0	0	0	0	0	0
ASV_135	0	0	0.000159231	0.00121359	0	0	0	0	0	0.000352316	0	0	0	0	0.0215403	0	0.0033421	0.00226568	0	0	2.4484e-05	0.000165766	0	0.000313529	0	0	0	0	6.2588e-05	0	0.00651769	0	0	0.000168657	0	0	0	3.42466e-05	0.00275795	0	0.000250143	0.000169492	0	0	0.0244864	0.00843882	0.0228573	0.00300475	0.0105082
ASV_136	0	0.0755209	0	0.0033098	0	0.00011147	0.00448305	0	0	0.0236692	0	0	0	0.0681733	0.000737681	0	0	0	0	0	0	0	0	0	0	0	0	3.12598e-05	0	0	0	0	0	0	0	0	0	3.42466e-05	0	0	0	0	0	0	0	0.00331968	0.00625522	0.000163049	0
ASV_138	0	0	0.00692657	0	0	0	0	0.00231681	0.00552952	0.000128115	0	0	3.81228e-05	0	0.00247861	0	0.00650644	0.00334926	4.0494e-05	0	0	0.0077247	0.00956843	0.0246747	0.0323558	0.0296341	0.0430488	0.00137543	0.0041621	0	0.000764831	0	0.000302356	0.00212508	0.0309508	0.00434783	0	0	0	0	0.0239065	0.00360169	0	0	0.00417598	0	0	0.000885121	0.00334657
ASV_140	0	0	0	0	0	0	0	2.69397e-05	0	0	0	0	0	0	0	0	0	0	0	0	0	0	0	0	3.29489e-05	0	4.91425e-05	0	0	0	0	0	2.74869e-05	0	0	0	0	3.42466e-05	0	0	0	0	0	0	0	0	2.1422e-05	2.32926e-05	0
ASV_141	0	0	0	0	0	0	0	0	0	0	0	0	0	0	0	0	0	0	0	0	0	0	0	0	0	0	4.91425e-05	0	0	0	0	0	0	0	0	2.30044e-05	0	0	0	0	0	0	0	0	2.10908e-05	3.10251e-05	0	2.32926e-05	0
ASV_142	0	0	0	0	0	0	0	0	0	3.20287e-05	0	0	0	0	0	0	0	0	0	0	0	0	0	3.13529e-05	0	0	0	0	0	0	3.32535e-05	0	2.74869e-05	0	0	0	2.62971e-05	0	0	0	0	4.23729e-05	0	0	0	0	0	0	0
ASV_143	0	0	7.96157e-05	0	0	0	0	0	0	0	0	0	0	0	0	0	7.11086e-05	0	0.00040494	0	0	0	0	3.13529e-05	0	3.51531e-05	0	0	3.1294e-05	0	0	0	0	0.00431761	0	0	0	0	0	0	3.57347e-05	0	0.0688773	0	0	0	0	0	0
ASV_144	0	0	0	0	0	0	0	0	0	0	0	0	0	0	0	0	0	0	0	0	0	0	0	0	0	0	0	0	0	0	0	0	0	0	0	0	0	3.42466e-05	0	0	0	0	0.00153548	0	0	0	0.00651229	0	0
ASV_146	0	0.00207134	0.0030254	0.000248235	6.04303e-05	0	0.000112076	0.00396013	0.00552952	0.0142528	0	0	0	0.00190314	0.00480968	0	0.00405319	0.000566419	0.00429237	0	0.00166491	0.0118688	0.0114742	0.0279041	0.0170016	0.00892889	0.0129736	0.00681463	0.00325458	0.000824138	0.018755	0	0.0112421	0.000775821	0.0122709	0.00499195	2.62971e-05	0.00328767	6.89489e-05	0	0.00593196	8.47458e-05	0.000109677	0	0.00267853	0.0021097	0.00220647	0.00535731	0.0124269
ASV_147	0	0	0	0	0	0	0	0	0	0	0	0	0	0	0	0	0	0	4.0494e-05	0	0	0	0	0	0	0	0	0	0	0	0	0	0	0.000134925	0	0	0	0	0	0	0	0.00686441	0.015172	0	2.10908e-05	0	0	0.000628902	0
ASV_41	0	0	0.000212309	0	0	5.57351e-05	0	0	2.22069e-05	0	0	0	0.293927	0	0	0	0	4.92538e-05	4.0494e-05	0.00135227	0	0	0	0	0	3.51531e-05	0	9.37793e-05	0	0	0	0	5.49738e-05	0	0	9.20175e-05	2.62971e-05	0	3.44744e-05	0	0	0	3.65591e-05	0	2.10908e-05	0	2.1422e-05	4.65853e-05	4.46209e-05
ASV_148	0	0	0.00329078	0	6.04303e-05	0	2.80191e-05	0	0	3.20287e-05	0	0	0	0	0.00218353	0	0.00174216	0.000492538	0.00125531	0	0	0	0	0	0.000494234	0	0	0	0	0	0	0	0	0.00242866	3.90793e-05	2.30044e-05	2.62971e-05	0	0	0	0	0.0152966	0.000329032	0	0	0	0	0	0.000245415
ASV_151	0	0	0.000477694	0	0	0	0	5.38793e-05	0	6.40574e-05	0	0	0	0	0.00625553	0	0.00618645	0.00032015	0	0	0	0.00374631	0.00115139	0.0709829	0.00362438	0.0062221	0.00697823	0.000625195	0	0	0.018622	0	0.00280366	0.00249612	3.90793e-05	0.00144928	0	0	0	0	0.00225129	0	0	0	0.00238326	0	0	0.00805926	0.00999509
ASV_152	0	0	0	0	0	0	0	0	0	0	0	0	0	0	0	0	0	0	0	0	2.4484e-05	0	0	0	0	0	0	0	0	0	0	0	0	0	0	0	0	0	0	0	0	0	0	0	0	0	0	0	0
ASV_153	0	0	0	0	0	0	0	0	0	0	0	0	0	0	0	0	0	0	0	0	0	3.31532e-05	0	0	3.29489e-05	0	0	0	0	0	3.32535e-05	0	2.74869e-05	0	3.90793e-05	0	2.62971e-05	0	0	0	0	0	0	0	0	3.10251e-05	0	2.32926e-05	0
ASV_95	0	0	0	0	0	0.00328837	0	0	0	0	0	0	0	0	0	0	0	0	0	0	0	0	0	0	3.29489e-05	0	0	0	0	0	0	0	0	0	0	0	0	0	0	0	0	0	0	0	0	0	0	0	0
ASV_154	0	0	5.30771e-05	0	0	0	0	0	0	0	0	0	0	0	2.95072e-05	0.000185014	0	2.46269e-05	4.0494e-05	0	2.4484e-05	0	3.9703e-05	0	6.58979e-05	3.51531e-05	0	0	3.1294e-05	0	0	0	5.49738e-05	0.0023612	3.90793e-05	2.30044e-05	2.62971e-05	0	0	0	3.57347e-05	0	0	0	2.10908e-05	0	2.1422e-05	0	2.23105e-05
ASV_155	0	0	0.0142247	5.51633e-05	0	0.000334411	0	0	0	0	0	0	0	3.39847e-05	0.00380643	0	0.00362654	0.00132985	0.000931363	0	2.4484e-05	0.000397838	0	0.00116006	0.0632619	0.00562449	0.0578407	0.00218818	0.00294164	4.57854e-05	3.32535e-05	0	2.74869e-05	0.0057006	0.0569776	0.00379572	0	3.42466e-05	0	0	0.0033948	0	0	0	0.00025309	3.10251e-05	2.1422e-05	0.000628902	0.000691625
ASV_156	0	0	0	0	0	0	0	0	0	0	0	0	0	0	0.0073473	0	0.000533314	0.000837315	0	0	0	0	0	3.13529e-05	0	0	0	3.12598e-05	0	0	0.0037909	0	0	0.00674627	0	2.30044e-05	2.62971e-05	0	0.0124797	0	0	0.0186017	0.00135269	0	0.00793015	0	0.00246353	0.00426255	0.00142787
ASV_157	0	0	0.00246809	0	0	0.00200647	0	0.00759698	0	3.20287e-05	0	0	0.0134574	0	2.95072e-05	0	3.55543e-05	0.000566419	0.00494027	0	0	0.000464145	0.00512169	0.0114438	0.0124217	0.00748761	0.0100742	0.000718975	0.00234705	0	0.000399042	0	2.74869e-05	0.000674627	0.0250107	0	0	0	0.00117213	0	0.00653945	0	0	0	0	0	0	0	0.000758556
ASV_158	0	0	0.00650195	2.75816e-05	0	0	0	5.38793e-05	2.22069e-05	3.20287e-05	0.000662252	0.00013421	3.81228e-05	0	0.00182945	0	0.00263102	0.00561493	0.00283458	0	2.4484e-05	3.31532e-05	0	3.13529e-05	0.000428336	0	4.91425e-05	0	0	0	3.32535e-05	0	2.74869e-05	0.00455373	0	0	0	0	0	0	0	0.00334746	0.00903009	0	0.000231999	0	4.2844e-05	0.00521755	0
ASV_159	0	0	0.00565272	0.00410966	0	0	0	0	2.22069e-05	0	0	0	0	0	0.00357037	0	0.00561758	0.00812688	0	0	0	0	0	0	0	3.51531e-05	0	0	0	0	0.0018622	0	0	0	3.90793e-05	0	0	0	3.44744e-05	0	7.14694e-05	0	0.00266881	0	0.0305817	0	8.5688e-05	0.00610267	0.00093704
ASV_160	0	0	0	0	0	0	0	0	0	3.20287e-05	0	0	0.00053372	0	0	0	3.55543e-05	0	0	0	0	0.000497298	0.000754357	0.00131682	9.88468e-05	3.51531e-05	0.000294855	3.12598e-05	0.000907526	0	0	0	0.00318848	0	3.90793e-05	0	0	0	0	0	0.000750429	0	0	0	0	0	4.2844e-05	0	0
ASV_162	0	0	0	0	0	0	0	0	0	0	0	0	0	0	5.90145e-05	0	0	0.00039403	0	0	0	0	0	0	0	3.51531e-05	0	0	0	0	0	0	0	6.74627e-05	0	4.60087e-05	0	0	0	0	3.57347e-05	0	0	0	0	0	2.1422e-05	0	0
ASV_163	0	0	2.65386e-05	0	0	0	0	0	0	0	0	0	0	0	2.95072e-05	0	0	0	0	0	0	3.31532e-05	0	0	0	0	0	0	0	0	0	0	0	0	0	0	0	3.42466e-05	0	0	0	0	0	0	0.0208588	0.000279226	0	0	0
ASV_164	0	0	0	0	0	0	0	0	2.22069e-05	3.20287e-05	0	0	0	0	0	0	0	0	0	0.000676133	0	0	0	0	0	0	0	0	0	0	0	0	0	0	3.90793e-05	0	0	0	0	0	0	0	0	0	0	0	0	2.32926e-05	0
ASV_165	0	8.28535e-05	7.96157e-05	0	0	0	2.80191e-05	0.000107759	0	3.20287e-05	0	0.00026842	0	3.39847e-05	2.95072e-05	0	3.55543e-05	4.92538e-05	0.000850375	0	4.8968e-05	0	0	3.13529e-05	3.29489e-05	0	0	6.25195e-05	6.2588e-05	9.15709e-05	6.6507e-05	0	8.24606e-05	0.0845308	3.90793e-05	4.60087e-05	2.62971e-05	0.00010274	0.000172372	0	7.14694e-05	0.00555085	7.31181e-05	0	2.10908e-05	3.10251e-05	2.1422e-05	0	0
ASV_166	0	0	7.96157e-05	0	0	0	2.80191e-05	0	0	0	0	0.00026842	0	3.39847e-05	0.00277368	0	3.55543e-05	0	0	0	0	0	0	0	0	0	0	0	3.1294e-05	0	0.00152966	0	0	0.00182149	0	0	0	3.42466e-05	0	0	0	0.0239831	0.000329032	0	4.21816e-05	0	0	0	0.000401589
ASV_167	0.000356888	0	7.96157e-05	0	0	0	2.80191e-05	0	0	0	0	0	7.62457e-05	0	0	0	0	2.46269e-05	0.000161976	0	0	0	0	3.13529e-05	3.29489e-05	3.51531e-05	9.82849e-05	6.25195e-05	0	0	0	0	0	0.00367672	3.90793e-05	0	5.25942e-05	0	6.89489e-05	0	7.14694e-05	0.00169492	0.00252258	0	0.000906905	0	4.2844e-05	6.98779e-05	2.23105e-05
ASV_169	0	0	2.65386e-05	0	0	0	0	0	0	0	0	0	0	0	0	0	0	0	0	0	2.4484e-05	3.31532e-05	0	6.27058e-05	0.000494234	0	0	3.12598e-05	0	0	0	0	2.74869e-05	0.000404776	0	0	2.62971e-05	0	0	5.73197e-05	7.14694e-05	8.47458e-05	0.00478924	0	6.32725e-05	0	4.2844e-05	6.98779e-05	2.23105e-05
ASV_170	0	0	0	0	0	0	0	0	2.22069e-05	0	0	0	0	0	0	0	0.000284434	0.000197015	0	0	0	0	0	0	0	0	0	0	0.00031294	0	0	0	0	0.00654388	0	0	0	0	3.44744e-05	0	0	0	0	0	0	3.10251e-05	0	9.31706e-05	0
ASV_171	0	0	2.65386e-05	0	0	0	2.80191e-05	0	0	0	0	0	3.81228e-05	0	0.000590145	0	0.000853303	0.000886568	8.09881e-05	0	4.8968e-05	0	0	0	0	0	0	6.25195e-05	3.1294e-05	0	0	0	0	0.00367672	3.90793e-05	2.30044e-05	0	0	0	0	0	0.00559322	0.00212043	0	0.00729742	0	0.000299908	0.00167707	2.23105e-05
ASV_172	0	0	0	0	0	0	0	0	0	0	0	0	0	0	0	0	0.000924412	2.46269e-05	0.000647904	0	0	0	0	0	0	0	4.91425e-05	0	0	0	0	0	2.74869e-05	0.000607165	3.90793e-05	0	0	0	0	0	0	0	0	0	0	0	0	0	0
ASV_173	0	0	2.65386e-05	0	0	0	0	0	0	0	0	0	0	0	0	0	0	0	0	0	0	0	3.9703e-05	0	0	0	0	0	0	0	0	0	2.74869e-05	0	0	0	0	0	0	0	3.57347e-05	0	0	0	0	0	0	0	2.23105e-05
ASV_174	0	0	2.65386e-05	0	0	0	0	2.69397e-05	0	0	0	0	3.81228e-05	0	2.95072e-05	0	0	0	8.09881e-05	0	0	0	0	3.13529e-05	0	0	0	0	0	4.57854e-05	0	0	0	0	0	4.60087e-05	0	0	0	0	0	0	0	0	0	0	4.2844e-05	0	0
ASV_175	0	0	0	0	0	0	0	0	0	0	0	0	0	0	0	0	0	0	0	0	0	6.63064e-05	0	0	0	0	0	0	0	0	0	0	0	0	0	0	0	0	0	0	0	0	0	0	0	0	0	0	0
ASV_176	0	0	0	8.27449e-05	0	0	0	2.69397e-05	2.22069e-05	0	0	0	3.81228e-05	0	0	0	3.55543e-05	0	0	0	0	0	0	0	0	0	0	0	0	0	0	0	0	0	0	2.30044e-05	0	0	0	0	0	0.00165254	0.00314408	0	0.000295271	0	0.054519	0.0320507	0
ASV_177	0	0	0	0	0	0	0	0	0	0	0	0	0	0	0	0	0	0	0	0	0	0	0	0	0	0	0	0	0	0	0	0	0	0	0	0	0	0	0	0	0	0	0	0	0	0	0	0	0
ASV_178	0	0	0	0	0	0	0	0	0	0	0	0	0	0	0	0	0	2.46269e-05	0	0	0	0	0	0	3.29489e-05	0	0	0	0	0	0	0	0	0	0	0	0	0	0	0	0	0	0	0	0	0	0	0	0
ASV_179	0.000356888	0	0	5.51633e-05	0	0	0	2.69397e-05	0	3.20287e-05	0	0	0	0	0	0	3.55543e-05	0	0	0	0	3.31532e-05	3.9703e-05	0	3.29489e-05	0	4.91425e-05	6.25195e-05	0	0	0	0	5.49738e-05	0.000202388	3.90793e-05	0	0	0	0	0	0	0	0	0	0	0	0	0	0
ASV_182	0	0	0.00161885	0.00477162	0.00882282	0.0158288	0.0144298	2.69397e-05	0.0195643	0.0198258	0	0	0	0.00241291	0.00103275	0.0142461	0.000711086	0.000566419	0.00437335	0	0	3.31532e-05	0.000238218	0.000752469	0	3.51531e-05	0	0.000562676	0.00147082	0	0	0	2.74869e-05	0	0	0.00036807	0.01257	0	0.000137898	0.0248194	0.00289451	0.000762712	0	0.082488	0.00132872	0.00282328	0.00113537	0.000698779	0.000133863
ASV_183	0	0	0.01035	0.00311673	0	0.000390146	0	0.000673491	0.0089716	0.00432387	0	0	0	0	0.00427855	0	0.00394653	0.00699404	0.00242964	0	0	0.0021218	0	0.00573758	0.00102142	0.00267163	0.00343997	0.00656455	0.0116727	0	0.00219473	0	5.49738e-05	0.000910747	0.00152409	0.00952381	0	0	0	0	0.0225843	0.00169492	0	0	0.0039018	0	4.2844e-05	0.000163049	0.00118246
ASV_184	0	0	0	0	0	0	0	0	0	0	0	0	0	0	2.95072e-05	0	0	0	0	0	0	0	0	0	0	7.03062e-05	0	0	0	0	3.32535e-05	0	2.74869e-05	0.00158537	0	0	0	0	0	0	0	0	0	0	0	0	0	4.65853e-05	2.23105e-05
ASV_186	0	0	2.65386e-05	2.75816e-05	0	0	0	2.69397e-05	0	0	0	0	0	0	0	0	0	0	4.0494e-05	0	4.8968e-05	0	0	3.13529e-05	3.29489e-05	0	0	3.12598e-05	0	0	0	0	2.74869e-05	0	0	0	0	0	0	0	7.14694e-05	0	0.00826235	0	0	0	0	0	0
ASV_187	0	0	0	2.75816e-05	0	0	0	0	0	0	0	0	0	0	2.95072e-05	0	0	0	0	0	0	0	0	0	0	0	0	0	0	0	0	0	0	0	3.90793e-05	0	0	0	0	0	0	0	0	0	2.10908e-05	0	2.1422e-05	0	2.23105e-05
ASV_188	0	0	0	0	0	0	2.80191e-05	0	0	0	0	0	0	0	0	0	0	0	0	0	0	0	0	0	0	0	0	0	0	0	0	0	0	0	0	0	0	0	0	0	3.57347e-05	0	0	0	6.32725e-05	0	0.0222146	0	2.23105e-05
ASV_190	0	0	0.00265386	0.0036132	0	0.000836027	0	0	0.00439697	0.000448402	0	0	0	0	0.0032753	0	0.00476428	0.00593508	0.00421138	0	0	0.000364685	0.000158812	0.00043894	0	0	0.00117942	0.00193811	0.00788609	0	0.00242751	0	0.00750392	3.37314e-05	0	0.000345066	0	0.00400685	0	0	0.00593196	0	0.000365591	0	0.0105454	6.20501e-05	0.000385596	0.0107612	0.00740708
ASV_191	0	0	0	0	6.04303e-05	0	2.80191e-05	0	0	3.20287e-05	0	0	0	0	2.95072e-05	0	3.55543e-05	2.46269e-05	0	0	2.4484e-05	3.31532e-05	0	0	0	0	0	3.12598e-05	0	0	0	0	0	0.0134588	7.81586e-05	2.30044e-05	0	0	3.44744e-05	0	3.57347e-05	0.00860169	0	0	0.00151854	3.10251e-05	2.1422e-05	4.65853e-05	0
ASV_192	0	0	0	0	0	0	0	0	0.00279807	0	0	0	0	0	2.95072e-05	0	0	0.00039403	0	0	0.00426022	0.000762524	0.000436733	0.0202226	0.00336079	0.00295286	0.0121382	0.0478587	0.000719762	0	0	0	0	0	0.028098	0.0382793	2.62971e-05	0	0	0	0.00711121	0	0	0	0	3.10251e-05	0	0	0
ASV_193	0	4.14267e-05	0.0273082	0	0	0	0	2.69397e-05	0	0	0	0	0	0	0.00191797	0	0.00519093	0.00342314	0.000728892	0	0	0	3.9703e-05	3.13529e-05	0.00856672	0.0011249	0.00221141	0	0	0	0	0	0	0.00681374	0.00160225	0.00036807	0	0	0	0	0	0.000550847	0	0	0.000463998	0	0	0.000535731	0
ASV_195	0	0	2.65386e-05	0	0	0	0	0	0	0	0	0	0	0	0	0	0.0028799	0.000221642	0	0	2.4484e-05	0	0	0	0	0	0	0	0	0	0	0	0	0	0	0	0	0	0	0	0	8.47458e-05	0.00116989	0	2.10908e-05	0	0	0.0209634	0
ASV_197	0	0	0	0	0	0	0	0	0	0	0	0	0	0	0.000383594	0	0	0	0	0	0	0	0	0	0	0	0	0	0	0	0	0	0	0.0027997	0	0	0	0	0	0	0	0	0	0	0	0	0	0	0
ASV_198	0	0.000787108	0.000875773	0.00264784	0	0.00011147	2.80191e-05	0	0.00635118	0.00144129	0	0	0	0.000101954	0.00156388	0	0.00099552	0.00507314	0.00060741	0	0.00102833	0.00368001	0.00178664	0	0	7.03062e-05	0	9.37793e-05	0.00334846	0.00869924	0.000831338	0	0.00112696	0.000134925	0	4.60087e-05	0	0	0.000758438	0	7.14694e-05	0.00576271	0.0054473	0	0.00103345	3.10251e-05	0.00130674	0.0105982	0.00120477
ASV_196	0	0	0.00108808	0	0	0.065656	0	0	0.000599587	0	0	0	0.012733	0	0.000354087	0	0.000319989	0.000738807	0.000809881	0	0.0257327	0.0122335	0.00142931	0.00253958	0.000164745	0.000351531	0.00039314	0.0135667	0	0.0163454	0.000232775	0	0.0012644	0.000202388	0	0.00430182	0	0	0	0	0.00103631	0	0.000950536	0	0.000295271	0	2.1422e-05	4.65853e-05	0.000624693
ASV_199	0	0.000331414	0	0	0.00175248	0	0.0035304	0	0	0	0	0	0	0.0024469	0	0	0	0	0	0	0.00210562	0.00119352	0.00158812	0	0	0	0	0	0	0.00764617	0.00302607	0.144256	2.74869e-05	0	0	0	0.00712652	0	0.00827386	0	0	0	0	0	2.10908e-05	0.00344378	0.0012639	0.000861828	0.000870108
ASV_200	0	0	0	0	0	0	0	0	0	0	0	0	0	0	2.95072e-05	0	0	0	0	0	0	0	0	0	0	0	0	0	0	0	0	0	0	0.00074209	0	0	0	0	0	0	0	0.00618644	0.00486236	0	0.000358544	0	0	0.00102488	0
ASV_201	0	0.00799536	5.30771e-05	0.00416483	0.000543872	0	2.80191e-05	2.69397e-05	2.22069e-05	0.00586125	0	0	0	0.00679694	0.000501623	0.00610546	0.000533314	0.000221642	4.0494e-05	0	4.8968e-05	0.00132613	0.00964783	0	3.29489e-05	0	4.91425e-05	0	6.2588e-05	0.000915709	0.000232775	0.000652742	2.74869e-05	0	0	2.30044e-05	5.25942e-05	0.00195205	0.000723963	0	3.57347e-05	0	0	0	2.10908e-05	0.00214073	0.00484137	2.32926e-05	0.000223105
ASV_202	0	0	0.000610387	0.00113085	0	0.000947497	0	0	0.00028869	0	0	0	0	0.000815633	0.00185896	0	0.00394653	0.00302911	0.00060741	0	0	0.000563604	7.9406e-05	3.13529e-05	0	0	0	3.12598e-05	0.00015647	9.15709e-05	0.000631817	0	0.000274869	0.000640896	3.90793e-05	4.60087e-05	0	3.42466e-05	0	0	0.000107204	0.00699153	0.000109677	0	0.000379635	6.20501e-05	0.000257064	0.00381999	0.000200794
ASV_203	0	0	0	0	0	0	0	0	0	0	0	0	0	3.39847e-05	0.000501623	0	0	0	0	0	0	0	0	0	0	0	0	0	0	0	9.97606e-05	0	0	0	0	0	0	0	0.00327507	0	0	0	0	0	2.10908e-05	9.30752e-05	0.00342752	0	0.000290036
ASV_205	0	0	0.000106154	0	0	0	0	8.0819e-05	0	6.40574e-05	0	0.00013421	3.81228e-05	0	2.95072e-05	0	3.55543e-05	4.92538e-05	4.0494e-05	0	9.7936e-05	0	3.9703e-05	0	6.58979e-05	0	0	3.12598e-05	0	0	3.32535e-05	0	2.74869e-05	0	0	4.60087e-05	0	3.42466e-05	0	0	0	8.47458e-05	0	0	2.10908e-05	6.20501e-05	0.000128532	4.65853e-05	4.46209e-05
ASV_204	0.000356888	0.00405982	0.000291924	0.0129082	0.000181291	0.000222941	0.00848977	0.000188578	0.00868291	0.000512459	0	0	0	0.00217502	0.000560637	0.000185014	0.000177771	0.000591046	0.000485928	0	0.0096467	0.00401154	0.00325565	0.000627058	0.000131796	3.51531e-05	4.91425e-05	0.000281338	0.0158661	0.00746303	0.0027933	0	0.00615706	0	3.90793e-05	9.20175e-05	0.00549609	0	0.00644672	0.00114639	3.57347e-05	0	3.65591e-05	0	0.000189817	0.00139613	0.000899724	9.31706e-05	0.00093704
ASV_206	0	0	0	0	0	0	0	0	0	0	0	0	0	0	0.00690469	0	0	0	0	0	0	0	0	0	0	0	0	0	0	0	0	0	0	0	0	0	0	0	0	0	0	0	0	0	0.0016029	0.0249131	0.000685504	9.31706e-05	0
ASV_207	0	0	0	0	0	0	0	0	0	0	0	0	0	0	0.00932428	0	0	0.00147761	0.000283458	0	0	6.63064e-05	0	0.00373099	0	0	0	3.12598e-05	0	0	0.0177574	0	0	0	0	0	0	0	0.00599855	0	0	4.23729e-05	0	0	0.0165774	0.000403326	4.2844e-05	0.0151402	0.0175583
ASV_209	0	0	0	0	0	0	0	0	2.22069e-05	0	0	0	0	0	2.95072e-05	0	0	0	0	0	2.4484e-05	0	3.9703e-05	0	0	0	0	0	0	0	0	0	0	0.000674627	0	0	0	0	0	0	0	0.00758475	0.000694622	0	0.000105454	0	0	0	0
ASV_211	0	0	0	0	0	0.00011147	0	0	0	0	0	0	3.81228e-05	0	0	0	0	0	0	0	2.4484e-05	0	0	0	0.000362438	0.000105459	0	6.25195e-05	6.2588e-05	0	0	0	0	0.000674627	0	2.30044e-05	0	0	3.44744e-05	0	0	0	0.0040215	0	0	3.10251e-05	4.2844e-05	0.000139756	0
ASV_212	0	0	0	0	0	0	0	0	0	0	0	0	0	0	8.85217e-05	0	3.55543e-05	0	0	0	0	0	0	0	0	0	0	0	0	0	0	0	2.74869e-05	0.000371045	3.90793e-05	0.000759144	2.62971e-05	0	0	0	0	0.00262712	0.0016086	0	2.10908e-05	0	0	0.000163049	2.23105e-05
ASV_214	0	4.14267e-05	0.00368886	0	0	0	0	2.69397e-05	0	6.40574e-05	0	0	0	0	0.00171142	0	0.00735974	0.00418657	0.000485928	0	0	3.31532e-05	0	0.00065841	0.00187809	0	0.000491425	0	0.00128305	0	0.000133014	0	2.74869e-05	0.0295487	0.0011333	4.60087e-05	0	0	0	0	0	4.23729e-05	0	0	4.21816e-05	0	2.1422e-05	0.00034939	0.00046852
ASV_216	0	0	0	0	0	0	2.80191e-05	5.38793e-05	2.22069e-05	3.20287e-05	0	0	0	0	0	0	0	0	4.0494e-05	0	0	0	0	3.13529e-05	0	0	0	0	0	0	0	0	0	0	0	4.60087e-05	2.62971e-05	0	0	0	0	4.23729e-05	0	0	4.21816e-05	3.10251e-05	0	0	2.23105e-05
ASV_217	0	0	0	2.75816e-05	0	0	0	0	4.44138e-05	0	0	0	0	0	2.95072e-05	0	0	0	4.0494e-05	0	0	0	0	0	0	0	0	3.12598e-05	0	0	0	0	0	0.00219254	0	0	0	0	0	0	0	0.0140678	0.00204731	0	0.00236217	0	0.000149954	0.000885121	0
ASV_215	0	0	0.0077758	0	0	0	0	0	0.00857187	0	0	0	0	0	0.00112127	0	0.00099552	0.000985076	0.00117433	0	0	0.00556974	0	0.00943722	0.004514	0.00365592	0.000442282	0.000437637	0.00153341	0	0.00136339	0	0	0.00185522	0.00297003	0.00328963	0	3.42466e-05	0	0	0.000393082	0.000847458	0.00076774	0	0.00164508	0	0	0.000139756	0.000624693
ASV_219	0	0	0.00175155	0.00830207	0	0.000167205	0	0	0.00426373	0.000896804	0	0	0	0.00125743	0.00380643	0	0.0070042	0.00527016	0.00105284	0	0	0.00072937	0.00166753	0.000188117	0	0	0	0	0.00945079	0.00347969	0.00525406	0	2.74869e-05	0	0	0	0	0	0.00206847	0	0.000250143	0	3.65591e-05	0	0.00649597	0.0018615	0.00505559	0.00545048	0.00225336
ASV_220	0	0	0	0	0	0	2.80191e-05	0	2.22069e-05	0	0	0	0	0	0	0	0	0	0	0	2.4484e-05	0	0	3.13529e-05	0	0	0	0	0	0	3.32535e-05	0	0	0	3.90793e-05	2.30044e-05	2.62971e-05	0	0	0	0	0	0	0	0	3.10251e-05	4.2844e-05	0	0
ASV_222	0	0	0	0	0	0	0	5.38793e-05	0	3.20287e-05	0	0	0	6.79694e-05	0	0	0	0	0	0	0	0	0	0	0	3.51531e-05	0	3.12598e-05	3.1294e-05	4.57854e-05	0	0	8.24606e-05	0	3.90793e-05	2.30044e-05	0	0	0	0	0	4.23729e-05	0	0	4.21816e-05	0	0	0	0
ASV_223	0	0	0	0	0	0	0	0	0	0	0	0	0	0	0	0	0	0	0	0	0	0	0	0	0	0	0	0	0	0	0	0	0	0	0	0	0	0	0	0	0	0	0	0	0	0	0	0	0
ASV_224	0	0	0.000159231	0.00154457	0	5.57351e-05	8.40572e-05	0.000431034	0.000621794	0	0	0	0.000114368	0	2.95072e-05	0	0	0	0.000445434	0	0.00976912	0.00938236	0.0053202	0.000125412	0	0	0	0.000312598	0.00560163	0.0227554	0.00239425	0	0.0014568	0	3.90793e-05	0.000276052	0.00349751	0	0.0132727	0.0154763	0.000107204	0	3.65591e-05	0	0	0	2.1422e-05	4.65853e-05	0.000557762
ASV_226	0	0	0	2.75816e-05	0	0	0	2.69397e-05	2.22069e-05	0	0.0013245	0	0	0	0	0	0	2.46269e-05	0	0	0	0	0	0	3.29489e-05	0	0	0	0	0	0	0	0	0.000134925	3.90793e-05	0	0	0	0	0	0	0	0	0	2.10908e-05	3.10251e-05	8.5688e-05	2.32926e-05	0
ASV_227	0	0	0.00363578	0.00242718	0	0	0	0	0.00786125	0	0	0	0.000914948	3.39847e-05	0.00702272	0	0.00888857	0.0130523	0.0020652	0	0	0	0	0.000125412	0	0	4.91425e-05	0	0.00403693	4.57854e-05	0.00136339	0	0	0.00161911	0	0	2.62971e-05	0	0	0	0.001751	0.000508475	0	0	0.00175054	0	0	2.32926e-05	6.69314e-05
ASV_229	0	0	0	0	0	0	0	0	0	0	0	0	0	0	0	0	0	0	0	0	0	0	0	0	0	0	0	0	0	0	0	0	2.74869e-05	0	0	0	0	0	0	0	0	4.23729e-05	0	0	2.10908e-05	0	0	0	0
ASV_230	0	0.0664485	7.96157e-05	0.00245477	0.0403674	0.000557351	0.00977865	0	0	0.00169752	0	0	0	0.0102294	0.0012393	0	0.000142217	0	0	0	0	0.000265226	0.0026601	0	0	0	0	3.12598e-05	3.1294e-05	0.00183142	9.97606e-05	0	8.24606e-05	0	0	0	0	3.42466e-05	0.0204778	0.00716497	0	0	0	0	0.000674906	0.00490196	0.000342752	0	0
ASV_232	0	0	7.96157e-05	0	0	0	0	0	0	0	0	0	3.81228e-05	0.000101954	0.000206551	0	0	0	0	0	2.4484e-05	0.00125982	3.9703e-05	0.00442076	0.0244152	0.0194045	0.00491425	0	0	0	0.014432	0	0	0.0039803	0.0086756	0.000322061	0	0	0	0	0.000393082	0.000889831	0	0	0.000126545	3.10251e-05	2.1422e-05	4.65853e-05	0.000200794
ASV_233	0	0	0	0	0	0	0	0	0	0	0	0	0	0	0	0	0	0	0	0	2.4484e-05	0	0	0	0	0	0	0	0	0	0	0	0	0	0	0	0	0.172808	0	0	3.57347e-05	0	0	0	0	0	0	2.32926e-05	0
ASV_234	0	0	0	0	0	0	0	0	0	0	0	0	0	0	0	0	0	0	0	0	0	0	0	0	0	0	0	0	0	0	0	0	0	0	0	0	0	0	0	0	0	0	0	0	0	0	0	0	0
ASV_235	0	0	0	0	6.04303e-05	0	0	0	0	0	0	0	0	0	0	0	0	0	4.0494e-05	0	4.8968e-05	0	3.9703e-05	0	3.29489e-05	0	0	0	3.1294e-05	0	3.32535e-05	0	5.49738e-05	0	7.81586e-05	0	0	0	3.44744e-05	0	0	0	0	0	8.43633e-05	0	0	0	0
ASV_236	0	0	0.00037154	0	0	0	0	0	0.00219849	0	0	0	0.0207388	3.39847e-05	8.85217e-05	0	0.000639977	0.000640299	0.000445434	0	0.00171388	0.00842091	0.0078215	0.0075874	0.00411862	0.00924526	0.0084525	0.00106283	0.00281646	0.0141019	0.00259377	0	0.0133586	0.0010794	0.00691703	0.00600414	0	0	3.44744e-05	0	0.0025729	0	0	0	0.000337453	0	0	0.000861828	0.000713935
ASV_237	0	0	0	0	0	0	0	2.69397e-05	0	0	0	0	0	3.39847e-05	0	0	0	0	0	0	0	3.31532e-05	0	0	0	0	0	0	0	0	0	0	0	0	7.81586e-05	0	0	0	0	0	0	0	0	0	0	0	0	0	0
ASV_238	0	0	0.0045381	0	0	0	0	0.00565733	0.00104373	0	0	0	0.00575655	0	0.00103275	0	0.000888857	0.00238881	0.0020247	0	0	0.00139243	0	0.00241417	0.00481054	0.0119521	0.00643766	0.00650203	0.00134564	0	0.000166268	0	0	0.00374418	0.0114112	0.0143087	0	0	0	0	0.00450257	0.000169492	0	0	0.000337453	0	2.1422e-05	2.32926e-05	0.000780867
ASV_240	0	0	0	0	0	0	0	0	0	0	0	0	0	0	0	0	0	0	0	0	0	0	0	0	0	0	0	0	0	0	0	0	0	0.000573433	0	0	0	0	0	0	0	0	0.0268709	0	0	0	0	0	0
ASV_241	0	0	0	0	0	0	0	0	0	0	0	0	0	0	0	0	0	0	0	0	0	0	0	0	0	0	0	0	0	0	3.32535e-05	0	0	0	0	0	0	0	0	0	0	0	0	0	0	0	4.2844e-05	0	2.23105e-05
ASV_242	0	0	0	0	6.04303e-05	0	0	0	0	0	0	0	0	0	0	0	0	0	0	0	0	0	0	0	0	0	0	0	0	0	0	0	0	0	3.90793e-05	0	0	3.42466e-05	0	0	0	0	0	0	0	0	0	0	0
ASV_243	0	0.0504163	0.000212309	0.00267542	0.0557167	0.00969792	0.0567946	0	0	9.60861e-05	0	0	0	0.0077825	2.95072e-05	0	0	0	0.000121482	0	0	0	0	0	0	0	0	0	0	0	0	0	0	0	0	0	0	0	0.000999759	0	0	0	0	0	6.32725e-05	0.000527426	4.2844e-05	0	0
ASV_244	0	0	0.00512194	0	0	5.57351e-05	2.80191e-05	0.00390625	0.00350869	0.00144129	0	0	0	0	0.000619652	0	0.00202659	0.00337389	0.00174124	0	0	0.0010609	0.000119109	0.000532999	0.00678748	0.00140612	0.00422625	9.37793e-05	0.0020967	0	0.000232775	0	0	0.00178776	0.00254015	0.000299057	0	0	3.44744e-05	0	0.0018582	0.000932203	7.31181e-05	0	0.00111781	0	0	0.000372682	0.00232029
ASV_245	0	0	0	0	0	0	0	0	0	0	0	0	0	0	0	0	0	2.46269e-05	0	0	0	3.31532e-05	0	0	0	0	0	3.12598e-05	0	0	0	0	0	0.000640896	3.90793e-05	0	0	0	0	0	0	0.0113983	0	0	0	0	0	0	0
ASV_246	0	0	0	0	0	0	2.80191e-05	2.69397e-05	2.22069e-05	0	0	0	0	0	0	0	0	0	4.0494e-05	0	0	0	0	0	3.29489e-05	0	0	0	0	0	0	0	2.74869e-05	0	7.81586e-05	2.30044e-05	0	0	0	0	0	0	3.65591e-05	0	0	3.10251e-05	4.2844e-05	0	0
ASV_247	0	0	0.00167193	0	0	0	2.80191e-05	0	0	0	0	0	0	0	0.000442608	0	0.00199104	0.000788061	0	0	0	0.00082883	0	0.00109735	0.00352554	0.00133582	0.0016217	0	0	0	0.00259377	0	0	0.00175403	0.00168041	0.0031516	0	0	0	0	0.00703974	0.000889831	0	0	0.00639052	0	0	0.00149073	0.00359199
ASV_180	0	0	0	0	0	0	0	2.69397e-05	0	0	0	0.11126	0	0	0	0	0	0	0	0	0	0	0	0	0	0	0	0	0	0	0	0	0	0	0	0	0	0	0	0	0	4.23729e-05	0	0	0	0	0	0	0
ASV_248	0	0	0	0	0	0	2.80191e-05	0	0	0	0	0	0	0	0.00085571	0	0.000711086	0.00423583	0.00546669	0	0	0	0	0	0	0	0	0	0	4.57854e-05	3.32535e-05	0	0	0.00168657	0	2.30044e-05	0	0	0	0	0	0.0126271	0	0	0	0	2.1422e-05	0	0
ASV_249	0	0	0	0	0	0	2.80191e-05	0	0	0	0	0	0	0	0	0	3.55543e-05	0	0	0	0	0	0	0	0	0	0	0	0	0	0	0	0	0	0	2.30044e-05	0	0	0	0	0	0	0	0	0	0	0	0	0
ASV_250	0	0	0	0	0	0	0	0	0	0	0	0	0	0	0	0	0	0	0	0	0	0	0	0	3.29489e-05	7.03062e-05	0.000835422	0.0243201	0	0	0	0	2.74869e-05	0	0.00328266	0.0689671	0	0	0	0	0.00146512	0	0	0	0	0	0	0	0
ASV_252	0	0	0.00735118	0	0	0.00284249	8.40572e-05	0	0.00666208	0	0	0	0	0.000883602	0.00755385	0	0.00703975	0.0145299	0.00218668	0	0	0.000563604	3.9703e-05	0.0016617	0.000197694	0.000773368	0.000442282	0.000812754	0.00240964	0	0.00159617	0	0.00101701	0.000910747	0.000351714	0.00213941	0	0	0.00158582	0	0.00285878	0.000466102	0.000365591	0	0.00445016	0	0.000192798	0.00547377	0.00310116
ASV_253	0	0	0	2.75816e-05	0	0	0	0	0	0	0	0	0	0	0	0	0	0	4.0494e-05	0	0	0	0	0	0	0	0	0	0	0	0	0	0	0	0	0	0	0	0	0	0	0	0	0	0	3.10251e-05	0	0	0
ASV_254	0	0	0	0	0	0	0	0	0	0	0	0	0	0	0	0	0	0	0	0	0	0	0	0	0	0	0	0	0	0	0	0	0	0.00222627	0	0	0	0	0	0	0	0.00495763	0.00109677	0	0	0	4.2844e-05	2.32926e-05	0
ASV_255	0	0	0	0	6.04303e-05	0	0	0	0	0	0	0	0	0	0	0	0	7.38807e-05	0	0	0	0	0	0	0	0	0	0	0	0	0	0	0	0.00138299	3.90793e-05	0	0	0	0	0	0	0	0	0	4.21816e-05	0	0	0	0
ASV_257	0	0	0	2.75816e-05	0	0	0	0	0	0	0	0	0	0	0	0	0	0	0	0	0	0	0	0	0	3.51531e-05	0	0	0	0	0	0	0	0	3.90793e-05	2.30044e-05	0	0	0	0	0	0	0	0	0	0	0	0	0
ASV_258	0	0	0	0	0	0	0	0	0	0	0	0	0	0	0	0	0	0	0	0	0	0	0	0	0	0	0	0	0	0	0	0	2.74869e-05	0.000202388	0	0	0	0	0	0	0	0	0	0	0	0	2.1422e-05	2.32926e-05	0
ASV_259	0	0	0	0	0	0.000445881	0	0	0	3.20287e-05	0	0	0	0	5.90145e-05	0	0	0	0	0	0.012291	0.0223121	0.0078612	0.00348017	0	0.000632756	0	0	0	0.00141935	0.0318569	0	0	3.37314e-05	0	0	0	0	0.00361982	0	0	0	0.000511827	0	0.00151854	0	2.1422e-05	6.98779e-05	0.00734015
ASV_261	0	0	0	0	0	0	0	0	0	0	0	0	0	0	0	0	3.55543e-05	0	0	0	0	0	0	0	0	0	0	0	0	0	0	0	0	0	3.90793e-05	0	0	0	0	0	0	0	0	0	0	0	0	0	0
ASV_262	0	0	0.000530771	2.75816e-05	0	0	5.60381e-05	0.00449892	0.0161444	0.00554096	0.00662252	0	0	0.00193713	0.000708174	0	0.000604423	0.000123135	4.0494e-05	0	0	0.00222126	0.00369238	0.00338611	0.00191104	0.00587057	0.00368568	0.00343857	0.00234705	0	0.000232775	0	0.023996	0	0.00848021	0.00411778	0	3.42466e-05	0	0	0.0042167	0	0	0	0.000906905	0	2.1422e-05	0	4.46209e-05
ASV_263	0	0	0.000663464	5.51633e-05	0	0.000167205	0	0	0	0	0	0	0	0	0.00339333	0	0.00387542	0.000763434	0	0	0	0	0	0	0	0	0	0	0	0	0	0	0	0.00192269	0	0	0	0	0	0	0	0.00567797	0	0	0.010925	9.30752e-05	0.00010711	0.000279512	0.00229798
ASV_264	0	0	0	0	0	0	0	0	0	0	0	0	0	0	0	0	0	0	0.000445434	0	0	0	0	0	0	0	0	0	0	0	0	0	0	0	0	0	0	0	6.89489e-05	0	0	0.00101695	0.00237634	0	2.10908e-05	0	2.1422e-05	0	0
ASV_265	0	0	0	0	0	0	0	0	0	0	0	0	0	0	0	0	0	0	0	0	0	0	0	0	0	0	0	0	0	0	0	0	0	0	0	0	0	0	0	0	0	4.23729e-05	0.000292472	0	0	0	0	0	0
ASV_266	0	0	0	0	0	0	0	0	0	0	0	0	0	0	0	0	0	0	0	0	0	0	0	0	0	0	0	0	0	0	0	0	0	0.00293463	0	0	0	0	0	0	0	0.00110169	0	0	2.10908e-05	0	0	0	0
ASV_267	0.000356888	4.14267e-05	0	0	0.000120861	0	0.000784533	8.0819e-05	0.000177655	9.60861e-05	0	0	0	0.000305862	2.95072e-05	0.000370028	7.11086e-05	0	0.000161976	0	0.0586881	0.00596758	0.00210426	0.000282176	3.29489e-05	7.03062e-05	0.000147427	0.000343857	9.3882e-05	0.000228927	9.97606e-05	0	0.0371348	0	7.81586e-05	0.000230044	0.000341862	0.00010274	0.000172372	0.000229279	0.000178674	8.47458e-05	0	0.000266951	0.000189817	3.10251e-05	0.000235642	0.000139756	2.23105e-05
ASV_268	0	0	0.000663464	0	0	0	0	0	0	0	0	0	0	0	0	0	0.000177771	0.000197015	0.000121482	0	0	3.31532e-05	3.9703e-05	9.40586e-05	0.00747941	0.000843674	0.00309598	0	0	0	0.00299282	0	0	0.00387911	0.00238384	0.000322061	0	0	0	0	0	0	0.000950536	0	0.000295271	0	0	0	0.000267726
ASV_269	0	0	0	0	0	0	0	0	0	0	0	0	0	0	0	0	0	0	0	0	0	0	0	0	0	0	0	0	0	0	0	0	0	0.00630776	0	0	0	0	0	0	0	0	0.00153548	0	2.10908e-05	0	0	0	0
ASV_270	0	0	0	0	0	0	2.80191e-05	0	0	0	0	0	0	0	0	0	3.55543e-05	2.46269e-05	0	0	0	0	0	0	0	0	0	0	0	0	0	0	0	0	7.81586e-05	0	0	0	0	0	0	0	0	0	4.21816e-05	0	0	0	0
ASV_271	0	0	0.0189751	0	0	5.57351e-05	0	0.00800108	0.00421932	0	0	0	0	0	0.00342284	0	0.00316433	0.0135941	0.00765337	0	0	3.31532e-05	3.9703e-05	3.13529e-05	3.29489e-05	0	4.91425e-05	0	0	0	0	0	0	0.00111313	0	2.30044e-05	0	0	0	0	0	0	0	0	0.000295271	0	0	0	4.46209e-05
ASV_218	0	0	0	0	0	0.0030097	0	0	0	0	0	0.00764998	0	0	0	0	0	0	0	0	0	0	0	0	0	0	0	0	0	0	0	0	0	0	0	0	0	0	0	0	0	0	0	0	0	0	0	0	0
ASV_273	0	0	0.000212309	0	0	0.000390146	0	0	0	0	0	0	0	0	0	0	0	0	0	0	0	0	0	0	0	0	0	0	0	0	0	0	0	0.00050597	0	0	0	0	0	0	0	0	0	0	0	0	0	0	0.000156173
ASV_274	0	0	0.00897004	0	0	0	0	0	0	0	0	0.00402631	0	0	0.000118029	0	0.00110218	0.0128799	0.0283458	0	0	0	0	0	0	3.51531e-05	4.91425e-05	0	0	0	0	0	0	6.74627e-05	3.90793e-05	0	0	0.00010274	0	5.73197e-05	0	0	0	0	4.21816e-05	0	0	2.32926e-05	0
ASV_275	0	0	0	0	6.04303e-05	0	0	0	0	3.20287e-05	0	0.00013421	0	3.39847e-05	2.95072e-05	0	0	2.46269e-05	0	0	0	0	0	3.13529e-05	3.29489e-05	0	4.91425e-05	0	0	0	0	0	2.74869e-05	0	0.000195396	0	0	0	0	0	0	0	0	0	0	0	0	0	0
ASV_277	0	0.00352127	0.000132693	0.0172937	0	0	0	0	0	0	0	0	0	0.00350042	0.000383594	0	0.000177771	7.38807e-05	0	0	0	0	0.000357327	0	0	0	0.000294855	0	0	0.000869924	0.000864592	0	0.00338089	0	0	0	5.25942e-05	3.42466e-05	0.00265453	0	0.000857633	0	0	0.224773	0.00025309	0.00515016	0.00169234	0.000232926	0.000669314
ASV_279	0	0	0	2.75816e-05	0	0	0	0	0	0	0	0	0	0	0.00283269	0	7.11086e-05	0	0	0	2.4484e-05	0	0	0.00282176	0	0	0	0	0	0	0.0133014	0	0	0.000708359	0	0	0	0	0.00103423	0	0	8.47458e-05	0	0	0.0101869	0.0021097	0.000171376	0.00535731	0.0180492
ASV_280	0	0	0	0	0	0	0	0	0	0	0	0	0	0	0	0	3.55543e-05	0	0	0	0	0	0	0	0	0	0	0	0	0	0	0	0	0.000573433	0	0	0	0	0	0	0	4.23729e-05	0	0	0	0	0	0	0
ASV_281	0	0	0	0	0	0	0	0	0	0	0	0	0	0	0	0	0	2.46269e-05	4.0494e-05	0	0	0	0	0	0	0	0	0	0	0	0	0	0	0.0134251	0	2.30044e-05	0	0	6.89489e-05	0	0	4.23729e-05	0	0	2.10908e-05	0	0	0	0
ASV_282	0	0	0	0	0	0	0	0	0	0	0	0	0	6.79694e-05	0	0	0	0	0	0	0	0	3.9703e-05	0	0	0	0	0	0	0	0	0	0	0	0	0	0	0	0	0	0	0	0	0	0	0	0	2.32926e-05	0
ASV_283	0	0	2.65386e-05	0.0200519	0	0	0	0	0	0	0	0	0	0	0.000472116	0	0.0045154	0.00209329	0	0	0	0	0	3.13529e-05	0	0	0.000245712	0	0.0025974	0	0.000299282	0	0	0	0	6.90131e-05	0	0.000205479	0	0	0.000214408	0	0	0	0.0057367	0.00477786	0.00636233	0.00356378	0.00261033
ASV_284	0	0	0	0	6.04303e-05	0	5.60381e-05	0	0	3.20287e-05	0	0	3.81228e-05	0	0	0	3.55543e-05	2.46269e-05	0	0	2.4484e-05	3.31532e-05	3.9703e-05	3.13529e-05	6.58979e-05	3.51531e-05	0	0	3.1294e-05	0	0	0	5.49738e-05	0	0	2.30044e-05	0	6.84932e-05	3.44744e-05	0	3.57347e-05	0.000847458	0	0	4.21816e-05	3.10251e-05	4.2844e-05	0	0
ASV_285	0	0	2.65386e-05	0	0	0	0	0	0	0	0	0	0	0	0	0	0	0	4.0494e-05	0	0	0	0	0	0	0	4.91425e-05	0	0	0	0	0	0	0.00731971	3.90793e-05	0	0	0	0	0	0	0.000338983	3.65591e-05	0	0.000105454	0	0	0	0
ASV_286	0	0	0	0	0	0	0	0	0	0	0	0	0	0	5.90145e-05	0	0	0	0	0	0	0	0	0	3.29489e-05	0	0	3.12598e-05	0	0	0	0	0	0.000539702	0	0	0	0	0	0	0	0	0.000292472	0	2.10908e-05	0	0	0	0
ASV_287	0	0	0	0	0	0	0	0	0	0	0	0	0	0	0	0	0	0	0	0	0	0	0	0	0	0	0	3.12598e-05	0	0	0	0	0	0	0	0	0	0	0	0	0	0	0.00899353	0	0	0	0	0	0
ASV_288	0	0	0.00225578	2.75816e-05	0	0	0	0	0	0	0	0	3.81228e-05	0	0.000206551	0	0.000106663	0.00103433	0.000283458	0	0	0	0	3.13529e-05	6.58979e-05	0	0	0	0	0	3.32535e-05	0	0	0.00273224	0	4.60087e-05	0	0	3.44744e-05	0	7.14694e-05	0.00059322	0	0	0.00050618	0	0	0	2.23105e-05
ASV_289	0	0	0.000796157	0.00319947	0	0	0	0	0.000333104	0.00310678	0	0	0	0	0.0252287	0	0.0123729	0.0090627	0.00105284	0	0	9.94596e-05	0	0	0	0	0	3.12598e-05	0.0025974	0	0.000432296	0	0	0	0	0	0	3.42466e-05	0	0	0	0	0	0	0.00250981	3.10251e-05	0.00010711	0.000186341	0.00281112
ASV_290	0	0	0	0	0	0	0	0	0	0	0	0	0	0	0	0	0	0	0	0	0	0	0	0	0	0	0	0	0	0	0	0	0	0	0	0	0	0	0	0	0	0	0	0	0	0	0	0	0
ASV_291	0.000356888	0	7.96157e-05	0	6.04303e-05	0	0	2.69397e-05	0	0	0.0013245	0	7.62457e-05	0	0	0	3.55543e-05	0	0	0	7.3452e-05	0	0	0	0	0	0	3.12598e-05	0	0	9.97606e-05	0	2.74869e-05	0	7.81586e-05	0	5.25942e-05	0	0	0	0	4.23729e-05	0	0	4.21816e-05	0	2.1422e-05	0	4.46209e-05
ASV_292	0	4.14267e-05	0.00199039	0	0	0	5.60381e-05	0	2.22069e-05	3.20287e-05	0	0	0	0	0.00389495	0.000185014	0.000924412	0.00174851	0.000242964	0	2.4484e-05	3.31532e-05	0	0	3.29489e-05	7.03062e-05	0	3.12598e-05	0	4.57854e-05	3.32535e-05	0	2.74869e-05	0.00283343	3.90793e-05	2.30044e-05	5.25942e-05	6.84932e-05	3.44744e-05	0	0	0	0	0	0.00641161	0	0	0.000256219	0.000111552
ASV_293	0	0	0.000291924	0	0	0.000891762	2.80191e-05	0.00102371	0.00555173	3.20287e-05	0	0	0.000571842	0	0	0	0	0.00110821	0.00178174	0	0	0	0	6.27058e-05	0	0	9.82849e-05	0.0224133	0.00178376	0	0.000299282	0	0.0012644	0	0	0.0116632	0	0	0	0	0.000214408	0	0	0	0.000168727	3.10251e-05	0	0	0
ASV_294	0.000356888	0	2.65386e-05	5.51633e-05	0	0	0	2.69397e-05	2.22069e-05	0	0	0	0	0	0	0	0	2.46269e-05	0	0	2.4484e-05	0	0	3.13529e-05	6.58979e-05	0	0	0	0	0	3.32535e-05	0	2.74869e-05	0	0	0	0	0	0	0	0	0	0	0	2.10908e-05	0	4.2844e-05	0	0
ASV_295	0	0	7.96157e-05	0	0	0	2.80191e-05	8.0819e-05	4.44138e-05	0	0	0	3.81228e-05	3.39847e-05	2.95072e-05	0	3.55543e-05	2.46269e-05	4.0494e-05	0	0	3.31532e-05	0	6.27058e-05	0	3.51531e-05	0	6.25195e-05	6.2588e-05	4.57854e-05	9.97606e-05	0.000652742	5.49738e-05	3.37314e-05	0	0.000138026	0.00018408	3.42466e-05	0	0	3.57347e-05	0	0	0	0.000126545	3.10251e-05	6.4266e-05	4.65853e-05	0
ASV_297	0	0	0	0	0	0	0	0	0	0	0	0	0	0	0	0	0	0	0	0	0	0	0	0	0	0	0	0	0	0	0	0	0	0	0	0	0	0	0	0	0	0	0	0	0	0	0	0	0
ASV_296	0	4.14267e-05	0	0	0	0	2.80191e-05	0	0	0	0	0	0	0	0	0	0	0	0	0	4.8968e-05	0	0	0	3.29489e-05	0	0	0	0	0	6.6507e-05	0	0	0	0	0	2.62971e-05	3.42466e-05	3.44744e-05	0	0	0.00059322	0.00149892	0	0.000210908	3.10251e-05	4.2844e-05	0	0
ASV_298	0	0	7.96157e-05	0	0	0	0	0	0	0	0	0	3.81228e-05	0	0.000885217	0	0.000177771	0.000615673	4.0494e-05	0	2.4484e-05	3.31532e-05	3.9703e-05	0	0	0	0	0	0	0	0	0	2.74869e-05	0.00219254	0	0	0	0	6.89489e-05	0	0	0.0141949	0.000292472	0	0.00335344	0.000155125	0	0.000209634	0
ASV_299	0	0	0	0	0	0	0	0	0	0	0	0	0	0	0	0	3.55543e-05	2.46269e-05	0	0	0	0	0	0	0	0	0	0	3.1294e-05	4.57854e-05	3.32535e-05	0	0	0.0135263	3.90793e-05	0	0	0	0	5.73197e-05	0	0	0	0	0.000105454	0	0	0	0
ASV_300	0	0	0	2.75816e-05	0	0	0	0	0	0	0	0	0	0	0	0	0	0	0	0	0	0	0	0	0	0	0	0	0	0	0	0	0	0	3.90793e-05	0	0	0	0	0	0	0	0	0	0	0	0	0	0
ASV_301	0	0	0	0	0	0	0	0	0	0	0	0	0	0	0.000206551	0	0.000213326	2.46269e-05	0	0	0	0	0	0	0	0	0	0	0	0	0.000864592	0	0	0	0	0	2.62971e-05	0	0.00948047	0	0	0	0	0	0.00120218	0.000279226	0.00242069	0.00428585	0.0019187
ASV_302	0	0	0.000159231	0.002703	0	0.00105897	0.00546372	5.38793e-05	0.0133019	0	0	0	0	0.000271878	2.95072e-05	0	3.55543e-05	0	0.00392792	0	0.000146904	0.000464145	0.000277921	0.000815175	0	3.51531e-05	4.91425e-05	3.12598e-05	0.00181505	0.00499061	0.000432296	0	0.000577224	0	0	0.000161031	0.00404975	0	0.00093081	0	0.000107204	0	0.000584945	0	4.21816e-05	0	0.000128532	0.000465853	0.0014948
ASV_303	0	0	0	0	0	0	0	0	0	0	0	0	0	0	0	0	0	0	0	0	0	0	0	0	0	0	0	0	0	0	0	0	0	0	0	0	0	0	0	0	0	0	0	0	0	0	0	0	0
ASV_304	0	0	0	0	0	0	0	0	0	0	0	0	0	0	0	0	0	0	0	0	0	3.31532e-05	0	0	0	0	0	0	6.2588e-05	4.57854e-05	0	0	0	0.000101194	0	2.30044e-05	0	0	0	0	0	0.00110169	0.00146236	0	2.10908e-05	0	2.1422e-05	0	0
ASV_305	0	0	0	0	0	0	2.80191e-05	0	0	0	0	0	0	0	0	0	0	4.92538e-05	0	0	0	0	0	0	0	0	0	0	0	0	0	0	0	0	0	2.30044e-05	0	0	0	0	3.57347e-05	4.23729e-05	0	0	0	0	2.1422e-05	4.65853e-05	0
ASV_306	0	0	0.00132693	0	0	0.000891762	0	0	0	0	0	0	0	0	0.00085571	0	0	0.000197015	0	0	0	0	0	0	0.00171334	0	0	0	0	4.57854e-05	0	0	0	0.00023612	0	0	0	0	0	0	0	0	0.000511827	0	0.00052727	0	0	0.000885121	0
ASV_308	0	0	0.000212309	0.000579214	6.04303e-05	0	2.80191e-05	0	0	0.000192172	0	0	0	0	5.90145e-05	0	0.000888857	0.000886568	0.000121482	0	2.4484e-05	0	0	0.0016617	0.000197694	0.000281225	0	0	0	0	3.32535e-05	0	0	0.0010794	0	2.30044e-05	0	0	6.89489e-05	0	0	0.00228814	0.000182795	0	0.000421816	0.000248201	6.4266e-05	0.000163049	0
ASV_309	0	0	2.65386e-05	0	6.04303e-05	0	2.80191e-05	0	0	0	0	0	0	0	0	0	0.00074664	0	0	0	0	0	0	0	0	0	0	0	0	0	3.32535e-05	0	2.74869e-05	0	0	0.000299057	2.62971e-05	0	0	0	0	0.000254237	0.00424085	0	0.000379635	0	0	0.00554365	0
ASV_310	0	0	2.65386e-05	0	0	0	0	0	0	0	0	0	0	0	0	0	0	0	0	0	0	0	0	0	0	0	0	0	0	0	0	0	0	0	0	0	0	0	0	0	0	0	0	0	0	0	0	2.32926e-05	0
ASV_312	0	0	0	0	0	0	0	0	0	0	0	0	0	0	0	0	0	2.46269e-05	0	0	0	0	0	0	0	3.51531e-05	0	0	0	0	0	0	0	0	0	0.000414079	0	0	0	0	0	0.0025	0.0070559	0	0	0	0	0.00698779	0
ASV_313	0	0	0	0	0	0	0	0	0	0	0	0	0	0	0	0	0	0	0	0	0	3.31532e-05	0	0	0	0	0	0	0	0	0	0	0	0	0	4.60087e-05	0	0	0	0	0	0	0	0	0	0	0	0	0
ASV_311	0	0	0.00942119	0	0	0	2.80191e-05	0	0	0	0	0	0	0	0.000826202	0	0.00135106	0.000443284	0.000769387	0	0	0	0	0	0	0	0	0	0	0	0	0	0	0.00111313	0	0	0	0	0	0	0	0	0.000182795	0	0	0	2.1422e-05	0	0
ASV_314	0	0	0	0	0	0	0	0	0	0	0	0	0	0	0	0	0	0	0	0	0	0	0	0	0	0	0	0	0	0	0	0	0	3.37314e-05	3.90793e-05	0	0	3.42466e-05	0	0	0	0.000847458	0.00559354	0	6.32725e-05	0	0.00021422	0.000419268	0
ASV_315	0	0	0	0	0	0	0	0	0	0	0	0	0	0	0	0	0	0	0	0	0	0	0	0	0	0	0	0	0	0	0	0	0	0	0	0	0	3.42466e-05	0	0	0	0.000127119	0	0	0	0	0	2.32926e-05	0
ASV_317	0	0	0.00164539	0	0	0	0	0	0	0	0	0	0	0	0	0	0	0	0	0	0	0	3.9703e-05	0	0	0	0	0	3.1294e-05	0	3.32535e-05	0	0	0.00023612	0	0	0	3.42466e-05	0	0	0	0	0	0	0	0	0	0	0
ASV_318	0	0	0.001035	0.00198588	0	5.57351e-05	0.000196133	0	0.000177655	0.000128115	0	0	0	3.39847e-05	0.0036884	0	0.00359098	0.00460523	0.00465681	0	0	0.000265226	0.00162782	6.27058e-05	0	0	0	0.000250078	0.00816774	0	3.32535e-05	0	0	0	0	0	5.25942e-05	0	0.00496432	5.73197e-05	7.14694e-05	0	0	0	0.00141308	0.000155125	0.00338467	0.0025389	0.000758556
ASV_319	0	0	2.65386e-05	0	0	0	0	0	0	0	0	0	0	0	0	0	0	0	0	0	2.4484e-05	3.31532e-05	0	0	0	0	0	0	0	0	0	0	2.74869e-05	0	0	0	0	0	3.44744e-05	0	0	0	0	0	4.21816e-05	0	2.1422e-05	0	0
ASV_320	0	0	0	0	0	0	0	0	0	0	0	0	0	0	0	0	0	0	0	0	4.8968e-05	0	0	0	0	0	0	0	0	0	0	0	0	0	0.000234476	0	0	0	0	0	0	0	0	0	0	0	0	0	0
ASV_321	0	0	0	0	0	0	0	0	0	0	0	0	0	3.39847e-05	0	0	0	0	0	0	0	0	0	0	0	0	0	0	0	0	0	0	0	0.0125481	0.000859744	0	0	0	0	0	0	0.0129237	0	0	0	0	0	0	0.000111552
ASV_323	0	0	0	0	0	0	0	0	0	0	0	0	0	0	5.90145e-05	0	0	0.00039403	0	0	0	0	0	0	0	0	0	0	0	0	0	0	0	0.00155164	0	0	0	0	0	0	0	0	0	0	0	0	0	0	0
ASV_324	0	0	0	2.75816e-05	0	0	2.80191e-05	0	0	0	0	0	0	0	0	0	0	2.46269e-05	0	0	0	0	0	0	0	3.51531e-05	4.91425e-05	0	0	0	0	0	0	0	0	0	0	0	0	5.73197e-05	0	8.47458e-05	0	0	0	0	0	0	0
ASV_322	0	0	0	0	0	0	0	2.69397e-05	0	0	0	0	0	0	0	0	0	0	0	0	0	0	0	0	0	0	0	0	0	0	0	0	0	0	3.90793e-05	0	5.25942e-05	0	0	0	0	0	0	0	0.000927996	0	0	0	0
ASV_326	0	0	0	0	0	0	0	0	0	0	0	0	0	0	0	0	0	0	0	0	0	0	0	0	0	0	0	0	0	0	0	0	0	0	0	0	0	3.42466e-05	0	0	0	0	0	0	0	0	0	2.32926e-05	0
ASV_327	0	0	0	0	0	0	0	0	0	0	0	0	0	0	0	0	0	0	0	0	0	0	0	0	0	0	0	0	0	0	0	0	0	0	0	0	0	0	0	0	0	0	0	0	0	0	0	0	0
ASV_328	0	0	0	0	0	0	0	0	0	0	0	0	0	0	0.00233107	0	0.000568869	0.00108358	0	0	0	0	0	0	0	0	0	0	0	0	0.00455573	0	0	0	0	0	0	0	0	0	0	0	0	0	0.00280508	0.0019856	0.000878302	0.00137427	0.00464058
ASV_329	0	0	0.000663464	0.00107568	6.04303e-05	0.00975365	0.0011768	0	0.00297573	0	0	0	0.0136099	0.00152931	0	0	0.000355543	0.000123135	0.000688398	0	0.00656171	0.00235388	0.0013499	0.00100329	0.000461285	0.000140612	0.00039314	0.00150047	0	0.00393755	0.00202847	0	0.0046178	3.37314e-05	0.000664348	0.000276052	0.00399716	0	0.00131003	0	0.000714694	0.000635593	0	0	0.000400726	6.20501e-05	0.00115679	4.65853e-05	0.000914729
ASV_330	0	0	0	0	0	0	2.80191e-05	2.69397e-05	0	0	0	0	0	0	2.95072e-05	0	0	0	0	0	0	0	0	0	3.29489e-05	0	0	3.12598e-05	0	0	0	0	0	0	0	0	0	0	0	0	0	0	0	0	0	0	0	0	0
ASV_331	0	0	0	0	0	0	0	0	0	0	0	0	0	0	0	0	0	0	4.0494e-05	0	0	0	0	0	0	0	0	0	0	0	3.32535e-05	0	2.74869e-05	0	0	0	0	3.42466e-05	0	0	0	0	0	0	0	0	2.1422e-05	0	2.23105e-05
ASV_332	0	0	0	0	0	0	0	0	0	0	0	0	3.81228e-05	0	0	0	3.55543e-05	0	0	0	0	6.63064e-05	0	0	3.29489e-05	0	0	0	0	0	0	0	0	0.000101194	0	0	0	0	0	0	0	4.23729e-05	0	0	0	0	0	0	0
ASV_60	0	0	2.65386e-05	0	0	0	0	0	0	0	0	0	0	0	0	0	0	0	4.0494e-05	0	0	3.31532e-05	0	0	0	0	0	0	0	0	0.000532056	0	0	0	0	0	0	0	6.89489e-05	0	0	0.00635593	0	0	0.000231999	0	0.00293481	0.0282307	0
ASV_228	0	0	0	0	0	0	0	0	0	0	0.000662252	0	0	0	0	0	0	0	0	0.00878972	0	0	0	0	0	0	0	0	0	0	0	0	0	0	0	2.30044e-05	0.000657428	0	0	0	0	0	0	0	2.10908e-05	0	0	0	0
ASV_333	0	0	0.000716541	0	0	0	0	0.000107759	0	0	0	0	0	0	0	0	0.00184882	0.00103433	0.000647904	0	2.4484e-05	0	0	0	6.58979e-05	0	4.91425e-05	0	0	0	0	0	0	0.000269851	0	9.20175e-05	2.62971e-05	0	3.44744e-05	0	0	0.00177966	0	0	0	0	0	0	0
ASV_334	0	0	0	0	0	0	0	0	0	0	0	0	0	0	0	0	0	0	0	0	0	0	0	0	0	0	0	0	0	0	0	0	0	0	0	0	0	0	0	0	0	0	0	0	0.00358544	0	0	0.00079195	0
ASV_335	0	0	0	0	0	0	0	0	0	0	0	0	0	0	0	0	0	0	0	0	0	0	0	0.000783822	0.00517298	0.0561746	0.000687994	0	0	0	0	0	0	3.37314e-05	0.000742507	0.00036807	0	0	0	0	0	0	0	0	0.0025309	0	2.1422e-05	0	0.000200794
ASV_336	0	0	0	0	0	0	0	0	0	0	0	0	0	0	0	0	0	0	0	0	0	0	0	0	0	0	0	0	0	0	0	0	0	0.00121433	0	0	0	0	0	0	0	0	0	0	0	0	0	0.000116463	0
ASV_337	0	0	0	0	0	0	0	0	0	0	0	0	0	0	0	0	0	0	0	0	0	0	0	0	0	0	0	0	0	0	0	0	0	0	0	0	0	0	0	0	0	0	0	0	0	0	0	0	0
ASV_338	0	0	0	0	0	0	0	0	0	0	0	0	0	0	0.000118029	0	0	0	0	0	0	0	0	3.13529e-05	0	0	0	0	0	0	0	0	0	0	3.90793e-05	0	0	0	0	0	0	0	0	0	0.000126545	0	0.000149954	0	0
ASV_339	0	0	0.0040604	0	0	0.000167205	0	0	0	0	0	0.000939471	0	0	0.000354087	0	0.00195549	0.0137418	0.00489978	0	0	0	0	0	0	0	0	0	0	0	3.32535e-05	0	0	3.37314e-05	0	0	0	0	0	0	0	0	0	0	0.000126545	0	0	0	4.46209e-05
ASV_340	0	0	0	0	0	0	5.60381e-05	0	0	3.20287e-05	0	0	0	0	0	0	0	0	4.0494e-05	0	0	0	0	0	0	0	0	0	0	0	0	0	0	0	0	0	0	0	3.44744e-05	0	0	0	0	0	0	0	0	4.65853e-05	0
ASV_341	0	0	0	0	0	0	0	0	0	0	0	0	0	0	0	0	0	2.46269e-05	0	0	0	0	0	0	0	0	0	0	0	0	0	0	0	3.37314e-05	0	0	0	0	0	0	0	4.23729e-05	0	0	2.10908e-05	0	0	0	0
ASV_342	0	4.14267e-05	5.30771e-05	2.75816e-05	0	0.000167205	5.60381e-05	2.69397e-05	8.88277e-05	3.20287e-05	0	0	0	0.000135939	0	0	0	0	4.0494e-05	0	0.000269324	0.00275172	3.9703e-05	0.00128547	0.000889621	0.00179281	0.00953364	0.0279462	0.000563292	0	0	0	0.000137434	3.37314e-05	0.00656532	0.015804	5.25942e-05	6.84932e-05	0.000172372	0	0.0137579	0	0	0.000266951	0	0	4.2844e-05	4.65853e-05	4.46209e-05
ASV_343	0	0	0	0	0	0	0	0	0	0	0	0	0	0	0	0	0	0	0	0	0	0	0	0	0	0	0	0	0	0	0	0	0	0	0	0	0	0	0	0	0	0	0	0	0	0	0	0	0
ASV_344	0	0	0	0	0	0	0	0	0	0	0	0	0	0	0	0	0	0	0	0	0	0	0	0	3.29489e-05	0	4.91425e-05	0	0	0	0	0	0	0	0	0	0	0	0	0	0	0	0	0	0	0	0	0	0
ASV_346	0	0	0	0	0	0	5.60381e-05	0	2.22069e-05	0	0	0	0	0	0	0	0	2.46269e-05	0	0	2.4484e-05	0	0	3.13529e-05	3.29489e-05	0	0	0	0	0	0	0	0	3.37314e-05	0	0	0	0	0	0	0	0	0	0	0	0	2.1422e-05	0	4.46209e-05
ASV_347	0	0	0	0	0	0	0	0	0	0	0	0	0	0	0	0	0	0	0	0	0	0	0	0	0	0	0	0	0	0	0	0	0	0	0	0	0	0	0	0	3.57347e-05	0	0	0	0	0	0	0	0
ASV_348	0	0	0.00018577	0.00212379	0	0	0	0	0	0.000800717	0	0	0	0	0.00424904	0	0.00149328	0.00032015	0	0	0.000171388	0.00414415	0.00190575	0.000407587	0	0	0	0	0.00359881	0.00279291	0.00847965	0	0.000852093	3.37314e-05	0	0	0	0	0.00144793	0	0	0	3.65591e-05	0	0.00750833	0.00468479	0.000149954	6.98779e-05	0.010776
ASV_349	0	0	0	0	0	0	0	0	0	0	0	0	0	0	0	0	0	0	0	0	0	0	0	0	0	0	0	0	0	0	0	0	0	0	0	0	0	0	0	0	0	0	0	0	0	0	0	0.000465853	0
ASV_350	0	0	0.00119424	0.000248235	0	0	0	0	4.44138e-05	0	0	0	0.00053372	0	0.000177043	0	0.000106663	0.000812688	0.000121482	0	0	0	0	0	0.00062603	0	0	0	0	0	0	0	0	0.00182149	0	0	0	0	0	0	3.57347e-05	4.23729e-05	3.65591e-05	0	0.000147636	0	0	0	8.92419e-05
ASV_351	0	0	0	0	0	0	0	0	0	0	0	0	0	0	0	0	0	0	0	0	0	0	0	0	0	0	0	0	3.1294e-05	0	0	0	0	0	0	0	0	0	0	0	0	0	0	0	0	0	0	0	0
ASV_353	0	0	0	0	0	0	0	2.69397e-05	2.22069e-05	0	0	0.00013421	0	0	0	0	0	0	0	0	0	0	0	0	0	0	0	3.12598e-05	0	0	0	0	0	0	0	0	2.62971e-05	0	0	0	0	0	0	0	0	0	0	0	2.23105e-05
ASV_356	0	0	0.000291924	0	0	0	0	0	0.00104373	0	0	0	0	0	5.90145e-05	0	0.000462206	0	0.00040494	0	0.00350121	0.000696217	0.00234248	0.00611381	9.88468e-05	0.000105459	0.00039314	0.00187559	0.00394304	0	0.000332535	0	0.00420549	0.000269851	3.90793e-05	0.00144928	0	0	0	0	0.00328759	0.000932203	0.000329032	0	0.00124436	0	0	0.0028417	0.000557762
ASV_357	0	0	0	2.75816e-05	0	0	0	0	0	0	0	0	0	0	0	0	3.55543e-05	0	0	0	0	0	0	0	0	0	0	3.12598e-05	0	0	0	0	0	0	0	0	0	0	0	0	0	0	0	0	0	0	0	0	0
ASV_355	0	0	5.30771e-05	0	0	0	0	0	0	0	0	0	0	0	0	0	0	4.92538e-05	0	0	0	3.31532e-05	0	6.27058e-05	0	0	0	0	0	0	0	0	0	0	3.90793e-05	0	2.62971e-05	0	0	0	0	0.00216102	3.65591e-05	0	0	0	2.1422e-05	0	0
ASV_358	0	0	0	0	0	0	0	2.69397e-05	0	0	0	0	0	3.39847e-05	0	0	0	0	0	0	0	0	0	0	0	0	0	3.12598e-05	0	0	0	0	2.74869e-05	0	0	6.90131e-05	0	0	0	0	0	0	0	0	2.10908e-05	0	2.1422e-05	0	0
ASV_359	0	0	0.000238847	0	0	0	2.80191e-05	0.000161638	6.66208e-05	6.40574e-05	0	0	0	0	0.000442608	0	0.000177771	0.000246269	8.09881e-05	0	0	3.31532e-05	0	3.13529e-05	0.000329489	3.51531e-05	0.00019657	0	0.00015647	0	3.32535e-05	0	0	0.000539702	3.90793e-05	0	0	0	0	0	0.000107204	4.23729e-05	3.65591e-05	0	4.21816e-05	0	4.2844e-05	0	4.46209e-05
ASV_360	0	0	0	0	0	0	0	0	0	0	0	0	0	0	0	0	0	0	0	0	0	0	0	0	0	0	0	0	0	0	0	0	0	0.00539702	0	0	0	0	0	0	0	0	0	0	0	0	0	0	0
ASV_361	0	0	0	0	0	0	0	0	0	0	0	0	0	0	0	0	0	0	0	0	0	0	0	0	0	0	0	0	0	0	0	0	0	0	0	0	0	0	0	0	0	0	0	0	0	0	0	0	0
ASV_362	0	0	0.00262732	2.75816e-05	0	0	0	0.00783944	0.00144345	0	0	0	0	0	0.00112127	0	0.00479983	0.00226568	0.00518324	0	0.000220356	0.0041773	0.000158812	0.000282176	0.00121911	0.000878827	0.000343997	0.000437637	0.00225317	0	0.00688348	0	0	0.000202388	0.00211028	0.00165631	0	0	0	0	0.00321612	0	0	0	0.00428144	0	0.000407018	0.00242244	0.00111552
ASV_363	0	0	0	0	0	0	0	0	0	0	0	0	0	0	0	0	0	0	0	0	0	0	0	0	0	0	0	0	3.1294e-05	0	0	0	0	0.00360926	0	2.30044e-05	0	0	0	0	0	0	0	0	0	0	0	0	0
ASV_365	0	0	0	0	0	0	0	0	0	0	0	0	0	0	0	0	0	0	0	0	0	0	0	0	0	0	0	0	0	0	0	0	0	0.00249612	3.90793e-05	0	0	0	0	0	3.57347e-05	0	3.65591e-05	0	0	0	0	0	0
ASV_366	0	0	0	0	0	0	0	0	0	0	0	0	0	0	0	0	3.55543e-05	0	0	0	0	0	0	0	3.29489e-05	0	0	0	0	0	0	0	0	0	0	0	0	3.42466e-05	0	0	0	0	0	0	0	0	0	0	0
ASV_368	0	0	2.65386e-05	0	0	0	0	0	0	0	0	0	0	0	0	0	3.55543e-05	0	0	0	0	0	0	0	0	0	0	0	0	0	0	0	2.74869e-05	0	0	0	0	0	0	0	0	0	0	0	0	0	0	0	0
ASV_370	0	0	0.00480348	0	0	0	0	0.00439116	0.00028869	3.20287e-05	0	0	0	0	0.00103275	0	7.11086e-05	0.00110821	0.00267261	0	0	3.31532e-05	0	0.00021947	0.00477759	0.00376138	0.00452111	0.00231322	0.00062588	0	0	0	0	0.000607165	0.00160225	0.00807453	0	0	0	0	0.00593196	0	0	0	4.21816e-05	0	2.1422e-05	0	0
ASV_371	0	0	0	0	0	0	0	0	0	0	0	0	0	0	0	0	0	2.46269e-05	0	0	0	0	0	0	0	0	0	0	0	0	6.6507e-05	0	0	0	3.90793e-05	0	0	0	0	5.73197e-05	0	0	0	0	2.10908e-05	0	0	0	0
ASV_372	0	0	0	0	0	0	0	0	0	0	0	0	0	0	0	0	0	0	0	0	0	0	0	0	0	0	0	0	0	0	0	0	0	0.00387911	7.81586e-05	2.30044e-05	0	0	0	0	0	0	0	0	0	0	0	0	0
ASV_373	0	0	0	0	0	0	0	0	0	0	0	0	0	0	0	0	0	0	0	0	0	0	0	0	0	0	0	0	0	0	0	0	0	0	0	0	0	0	0	0	0	0	0	0	0	0	0	0	0
ASV_374	0	0	0	0	0	0	0	0	0	0	0	0	0	0	0	0	0	0	0	0	0	0	0	0	0	0	0	0	0	0	0	0	0	0	0	0	0	0	0	0	0	0	0	0	0	0	0	0	0
ASV_375	0	0	0.00716541	0	0	0	0	0.00167026	0	0.000960861	0	0	0	0	0.00404249	0	0.00263102	0.00504851	0.0156307	0	0	0.000430992	0	0.00184982	0.00991763	0.0039723	0.00260455	3.12598e-05	0.00497575	0	0	0	0	0.000573433	0.00582281	0.000184035	0	0	0	0	0.00632504	0	0	0	0.000379635	0	0	0	0.00229798
ASV_376	0	0	0	0	0	0	2.80191e-05	0	0	0	0	0	0	0	0	0	0	0	0	0	0	0	0	0	0	0	0	0	0	4.57854e-05	0	0	0	0	0	0	0	0	0	0	0	0	0	0	0	0	0	0	0
ASV_377	0	0	0.000159231	2.75816e-05	0	0	0	0	0	0	0.0013245	0	0	0	2.95072e-05	0	0	0	0.00121482	0	0	0	0	0	0	0	0	0	0	0	3.32535e-05	0	2.74869e-05	0.00731971	0.000117238	0	2.62971e-05	0	0.000137898	0	0	0	0	0	4.21816e-05	3.10251e-05	0	0	0.000111552
ASV_378	0	0	0	0	6.04303e-05	0	0	0	0	0	0	0	0	0	0	0	0	0	0	0	0	0	0	0	0	0	0	3.12598e-05	0	0	0	0	0	0.0039803	0	0	2.62971e-05	0	0	0	0	4.23729e-05	0	0	0	0	2.1422e-05	0	0
ASV_379	0	0	0	0	0	0	0	0	0	0	0	0	3.81228e-05	0	0	0	0	0	0	0	0	0	0	0	0	0	0	0	0	0	0	0	0	0	0	0	0	0	0	0	0	0	0	0	0	0	0	0	0
ASV_380	0	0	0	0	0	0	0	0	0	0	0	0	0	0	0	0	0	0	0	0	0	0	0	0	0	0	0	0	0	0	0	0	0	0	0	0	0	0	0	0	0	0	0	0	0	0	0	0	0
ASV_383	0	0	0	0	0	0	0	0	0	0	0	0	0	0	0	0	0	0.000197015	0	0	0	0	0	0	0.000131796	0	0	0	0	0	0	0	0	0	0	2.30044e-05	0	0	0.00217189	0	0	0.00173729	0	0	0.00269962	0	0.00668366	0.0151169	0
ASV_382	0	0	0	0	0	0	2.80191e-05	0	0	0	0	0	0	0	0	0	0	0	0	0	0	0	0	0	0	0	0	0	0	0	0	0	0	0	0	0	0	0	0	0	0	0	0	0	0	0	0	0	0
ASV_384	0	0	0	0	0	0	0	0	0	3.20287e-05	0	0	0	0	0	0	0	0	0	0	2.4484e-05	3.31532e-05	3.9703e-05	0	0	0	0	0	0	0	0	0	0	0.00381164	0	0	0	0	0	0	0	0.0045339	0	0	0	0	0	0	0
ASV_385	0	0	0	0	0	0	0	0	0	0	0	0	0	0	0	0	0	2.46269e-05	4.0494e-05	0	0	0	0	0	6.58979e-05	0	0	0	0	0	0	0	2.74869e-05	0	0	2.30044e-05	0	0	3.44744e-05	0	0	0	0	0	2.10908e-05	0	0	0	0
ASV_386	0	0	0	0	0	0	0	0	0	0	0	0	0	0	0	0	0	0	0	0	0	0	0	0	0	0	0	0	0	0	0	0	0	0	3.90793e-05	0	0	0	0	0	0	0	0	0	0	0	0	0	0
ASV_387	0	0	0.00191078	0	0	0	0	0	0	0	0	0	0.00404102	0	0.00032458	0	0.00316433	0.00147761	0.00267261	0	7.3452e-05	0	7.9406e-05	0.000313529	9.88468e-05	0.000808521	4.91425e-05	3.12598e-05	3.1294e-05	0	3.32535e-05	0.000652742	0	0.000607165	3.90793e-05	0.000230044	0	0	3.44744e-05	0	0	0.00326271	0.000584945	0	0.00050618	3.10251e-05	0.000128532	0.00496133	0
ASV_388	0	0	0	0	0	0	0	0	0	0	0	0	0	0	0	0	0	0	0	0	0	0	0	0	0	0	0	0	0	0	0	0	0	0.00401403	0	0	0	0	3.44744e-05	0	0	0	0	0	4.21816e-05	0	0	0	0
ASV_389	0	0	0	0	0	0	0	0	0	0	0	0	0	0	0	0	0	0	0	0	0	0	0	0	0	0	0	0	0	0	0	0	5.49738e-05	0.00023612	3.90793e-05	0	0	0	0	0	0	0.0147881	0.00076774	0	0	0	0	0	0
ASV_392	0	8.28535e-05	0	0	0.000483442	0	0.00100869	0	0	0	0	0	0	0.000849618	0	0	0	2.46269e-05	0	0	0.00085694	0.000298379	0.000714654	0	0	0	0	0	0	0.00402912	0.00103086	0.0424282	2.74869e-05	0	0	0	0.00318195	0	0.00448168	0	0	0	0	0	2.10908e-05	0.000961777	0.000621238	0.000279512	0.000290036
ASV_393	0	0	0	0	0	0	0	0	0	0	0	0	0	0	0	0	0	2.46269e-05	0	0	0	0	0	0	0	0	0	0	0	0	0	0	0	0.00428388	0	0	0	0	0	0	0	0	0	0	0	0	0	0	0
ASV_390	0	0	0.00119424	0	0	0	0	0.00167026	0	0	0	0	0	0	0.000678666	0	0.000675532	0.000615673	0.000647904	0	0	0	0	0.000250823	0.00121911	0.000210919	0	0	0	0	0	0	0	0.000775821	0.000390793	0.000115022	0	0	0.00031027	0	0	0.00186441	0.000987095	0	0.000147636	0	0	0.000279512	8.92419e-05
ASV_394	0	0.00302415	0.0033704	0.00413725	0	0.00496043	0.0197254	0.000107759	6.66208e-05	0.00214592	0	0	0.000152491	0.0024469	0.000649159	0	0.00113774	0.00155149	0.00178174	0	0	0.000397838	0.00146901	0.00225741	0.000658979	0.00045699	0.00122856	0.000156299	0.00215929	0	0.000465549	0	0.000164921	0.000134925	0.000468952	6.90131e-05	0	3.42466e-05	0	0	0.000428816	0	0	0	0.00025309	3.10251e-05	4.2844e-05	0	0.00100397
ASV_395	0	0	0	0	0	0	0	0	0	0	0	0	0	0	0	0	3.55543e-05	0	0	0	0	0	0	0	0	0	0	0	0	4.57854e-05	0	0	0	0	0	0	0	0	0	0	0	0	0	0	0	0	0	0	0
ASV_396	0	0	0	0	0	0	0	0	0	0	0	0	0	0	0	0	3.55543e-05	0	0	0	0	0	0	0	0	0	0	0	0	0	0	0	0	0	0	0	0	0	3.44744e-05	0	0	0	0	0	0	0	0	0	0
ASV_397	0	0	0	0	0	0	0	0	0	0	0	0	0	0	0	0	0	0	0	0	0	0	0	0	0	0	0	0	0	0	0	0	0	0	0	0	0	0	0	0	0	0	0	0	0	0	0	0	0
ASV_398	0	0	0	0	0	0	0	0	0	0	0	0	0	0	0	0	0	0	0	0	0	3.31532e-05	0	0	0	0	0	0	0	0	0	0	0	0	0	0	0	3.42466e-05	0	0	0	0	3.65591e-05	0	0	0	0	0	0
ASV_399	0	0	0	0	0	0	0	0	0	0	0	0	0	0	0	0	0	0	0	0	0	0	0	0	0	0	0	0	0	0	0	0	0	0	0	0	0	0	0	0	0	0	0.000219354	0	0	0	0	0	0
ASV_402	0	0	0	0	0	0	0	0	0	0	0	0	0	0	0	0	0	0	0	0	0	0	0	0	0	0	0	0	0	0	0	0	0	0	0	0	0	0	0	0	0	0	0.0897159	0	0	0	0	0	0
ASV_403	0	0	0	0.000634378	0	0	0	0	0	0.00829543	0	0	0	0	0.000914724	0	0.00401763	0.000197015	0	0	0	0.000364685	0.000674951	0	0	0	0	0	0.00078235	0	0.0103418	0	0	0	0	0	2.62971e-05	0.000821918	0.00182715	0	0	0	0	0	0	0.000682552	0.000599816	6.98779e-05	0.00486368
ASV_404	0	0	0	0	0	0	0	0	0	0	0	0	0	0	0	0	0	0	0	0	0	0	0	0	3.29489e-05	0	0	0	0	0	0	0	0	3.37314e-05	0	0	0	0	0	0	0	0.000508475	0	0	0	0	0.00010711	2.32926e-05	0
ASV_405	0	0	0	0	0	0	0	0	2.22069e-05	0	0	0	0	0	0	0	0	0	0	0	0	0	0	0	0	0	0	0	0	0	0	0	0	0	0	0	0	0	0	0	0	0	0	0	0	0	0	0	0
ASV_406	0	0	0.00169847	0.00016549	0	0	0.000112076	0	0	0	0	0	0	0	0	0	0.000675532	0.000591046	0	0	0.0200524	0.0056692	0.0052805	0	0	0	0	0	0.0168049	0.00389176	0.000598563	0	0	0	0	2.30044e-05	0	3.42466e-05	0	0	0	0	0	0	4.21816e-05	0	0	0	0.00310116
ASV_407	0	0	0	0	0	0	0	0	0	0	0	0	0	0	0	0	0	0	0	0	0	0	0	0	0	0	0	0	0	0	0	0	0	0	0	0	0	0	0	0	0	0	0	0	0	0	0	0	0
ASV_408	0	0	0	0	0	0	0	0	0	0	0	0	0	0	0	0	0	0	0	0	2.4484e-05	0	0	0	0	0	0	3.12598e-05	0	0	0	0	0	0	0	0	0	0	0	0	0	0	0	0	0	0	0	0	0
ASV_410	0	0	0	0	0	0	0	0	0	0	0	0	0	0	0	0	0	0	0	0	0	0	0	0	0	0	0	0	0	0	0	0	0	0	0	0	0	0	0	0	0	0	0	0	0	0	0	0	0
ASV_409	0	4.14267e-05	0	0	0	0	2.80191e-05	0	2.22069e-05	0	0	0	3.81228e-05	0	0	0	3.55543e-05	0	8.09881e-05	0	0	0	0	3.13529e-05	0	3.51531e-05	0	0	0	0	3.32535e-05	0	0	0	0	2.30044e-05	0	0	3.44744e-05	0	0	0	0	0	4.21816e-05	0	0	2.32926e-05	0
ASV_90	0	0	0	0	0	5.57351e-05	0	0	0	0	0	0	0	0	0	0	0	0	0	0	0	0	0	0	0	0	0	3.12598e-05	0	0	0	0	0	0.00023612	0	0	0	0	0	0	0	0.00216102	0.00431397	0	0	0	8.5688e-05	0.000489146	0
ASV_413	0	0	2.65386e-05	0	0	0	0	0	0	0	0	0	0	0	0	0	0	0	0	0	0	0	0	0	0	0	0	0	0	0	0	0	0	0	0	0	0	0	0	0	0	0	0	0	0	0	2.1422e-05	2.32926e-05	0
ASV_414	0	0	0	0	0	0	0	0	0	0	0	0	0	0	0	0	0	0	0	0	0	0	0	0	0	0	0	0	0	0	0	0	0	0	0	0	0	0	0	0	0	0	0	0	0	0	0	0	0
ASV_415	0	0	0.00265386	0	0	0	0	0.00342134	0.00215407	0	0	0	0	0	0.000206551	0	0.000106663	0.000812688	0.0020247	0	0	0.000132613	0.000119109	0.000877881	0.00378913	0.00217949	0.00329255	3.12598e-05	0.00228446	0	3.32535e-05	0	2.74869e-05	0.00074209	0.00269647	4.60087e-05	0	0	0	0	0.000714694	0	0	0	0.000611634	0	2.1422e-05	0.000209634	0.00118246
ASV_417	0	0	0	0	0	0	0	0	0	0	0	0	0	0	0	0	0	2.46269e-05	0	0	0	0	0	0	0	0	0	0	0	0	0	0	0	0	0	0	5.25942e-05	0	0	0	0	0	0	0	0	0	0	0	0
ASV_416	0	0	0.000238847	0.000634378	0	0	0	2.69397e-05	2.22069e-05	0	0	0	0	0	0.000206551	0	0.00195549	0.000640299	0.000647904	0	0	0	0	0.000407587	0	0	0	3.12598e-05	0.00194023	0	0	0	0	0	0	0.000207039	0	0	0.000275795	0	0.00821898	0	0	0	0.000970178	0	0.00032133	0.00263207	0.00116014
ASV_418	0	0	0.000398079	0	0	0	0	0	0	0	0	0	0	0	0.000649159	0	0.000177771	0	0.000769387	0	0	9.94596e-05	0	0.000376235	0.00131796	0.000386684	0.00117942	0.000281338	0	0	0.00123038	0	0	0.000404776	0	0.00181735	0	0	0	0	0.000786164	0.00440678	0.00197419	0	0.0018349	0	0	0.00433243	0.00109321
ASV_419	0	0	0	0	0	0	0	0	0	0	0	0	0	0	0	0	0	0	0	0	0	0	0	0	0	0	0	0	0	0	0	0	0	0.00023612	3.90793e-05	0	0	0	0	0	0	0	0.00175483	0	0	0	0	0	0
ASV_420	0	0	0	0	0	0	0	0	0	0	0	0	0	0	0	0	0	0	0	0	0	0	0	0	0	0	0	0	0	0	0	0	0	0	0	0	0	0	0	0	0	0.00220339	0	0	0	0	0	0	0
ASV_422	0	0	0	0	0	0	0	0	0	0	0	0	0	0	2.95072e-05	0	0	0	0	0	2.4484e-05	0	0	0	3.29489e-05	0	0	0	0	0	0	0	0	0.0104905	0	2.30044e-05	0	0	0	0	0	0.0040678	0.000109677	0	0.000147636	0	0	0	0
ASV_423	0	0	0	0	0	0	0	0	0	0	0	0	0	0	0	0	0	0	0	0	0	0	0	0	0	0	0	0	0	0	0	0	0	0	0	0	0	0	0	0	0	0	0	0	0	0	0	0	0
ASV_424	0	0	0.00119424	0	0	0	0	0	4.44138e-05	0	0	0	0.000304983	0	0	0	0.000568869	0.00123135	8.09881e-05	0	2.4484e-05	0.00182343	0.00166753	0.000125412	0.00326194	0.0084719	0.00329255	3.12598e-05	0.000531998	0.000228927	0.000166268	0	0.000274869	0.00165284	0.000273555	0.00177134	2.62971e-05	0	0	0	0.00242996	0	0	0	0.000463998	0	0	0	0.000736246
ASV_426	0	0	0	0	0	0	0	0	0	0	0	0	0	0	0	0	0	0	0	0	0	0	0	0	0	0	0	0	0	0	0	0	0	0	0	0	0	0	0	0	0	0	0	0	0	0	0	0	0
ASV_427	0	0	0	0	0	0	0	0	0	0	0	0	0	0	0	0	0	0	0	0	0	0	0	0	0	0	0	0	0	0	0	0	0	0	0	0	0	0	0	0	0	0	0	0	0	0	0	0	0
ASV_429	0	0	0	0	0	0	0	0	0	0	0	0	0	0	0	0	0	0	0	0	0	0	0	0	0	0	0	0	0	0	0	0	2.74869e-05	0	0	0	0	0	0	0	0	0	0.00040215	0	0	0	0	0	0
ASV_430	0	0	0	0	0	0	0	0	0	0	0	0.00013421	0	0	0	0	0	0	4.0494e-05	0	0	0	0	0	0	0	0	0	0	0	0	0	0	0	0	0	0	0	0	0	0	0	0	0	0	0	0	0	0
ASV_421	0	0	0	0	0	0	0	0	0	0	0	0	0	3.39847e-05	0	0	0	4.92538e-05	4.0494e-05	0	2.4484e-05	0	0	0	0	0	0	0	0	0	0	0	0	0.000303582	0	0	5.25942e-05	0	0	0	3.57347e-05	0.000550847	0	0	2.10908e-05	0	2.1422e-05	0	0
ASV_431	0	0	0.00177808	0	0	0	0	0	0.00182097	0	0	0	0	0	0.000413101	0	0	7.38807e-05	0	0	4.8968e-05	0.000563604	0.000317624	0.0027277	0.00708402	0.00935072	0.0191656	0.00450141	6.2588e-05	0	6.6507e-05	0	0	3.37314e-05	0.0098089	0.00582011	0	3.42466e-05	0	0	0.00346627	0	0	0	0.000864723	0	0	2.32926e-05	0.000334657
ASV_435	0	0	0	0	0	0	0	0	0	0	0	0	0	0	0	0	0	0	0	0	0	0	0	0	0	0	0	0	0	0	0	0	0	0	0	0	0	0	0	0	0	0	0	0	0	0	0	0	0
ASV_436	0	0	0	0	0	0	0	0	0	0	0	0	0	0	0	0	0	0	0	0	0	0	0	0	0	0	0	0	0	0	0	0	0	0	0	0	0	0	0	0	0	0	0.000146236	0	0	0	0.0158523	0.000885121	0
ASV_437	0	0	0	0	0	0	0	0	0	0	0	0	0	0	2.95072e-05	0	3.55543e-05	2.46269e-05	0	0	0	0	0	0	0	0	0	0	0	0.000137356	0	0	0	0	0	0	0	0	0	0	0	0	0	0	0	0	0	0	2.23105e-05
ASV_438	0	0.00720825	0	0.000413725	0	0	0	0	0	0	0	0	0	0.015599	0.000147536	0	0	0	0	0	0	0	0	0	0	0	0	0	0	0	0	0	0	0	0	0	0	0	0	0	0	0	0	0	0	0.000744602	0.00152096	0	0
ASV_439	0	0	0.00485656	0	0	0	0	0	0	0	0	0	0	0	0.000767188	0	0	0.000591046	0.00214618	0	0	0	0	0	0	0	0	0	0	0	0	0	0	0	0.000703427	0.00285254	0	0	0	0	0	0.00423729	0	0	2.10908e-05	0	0	0.00852511	0
ASV_441	0	0	0.000212309	0	0	0	0	0	0	0	0	0	0	0	0.000501623	0	0	0.000172388	0	0	0	0	0	0	0	0	0	0	0	0	0	0	0	0	0	0	0	0	0.00489537	0	0	0	0.000694622	0	0.000927996	0.00139613	0.00032133	0.00586975	0.000133863
ASV_442	0	0	2.65386e-05	0	0	0	0	0	0	0	0	0	0	0	0.0198879	0	0.00423096	0.00499926	0	0	0	0	0	0	0	0	0	0	0	0	0	0	0	3.37314e-05	0	0	0	0	0	0	0	0	0	0	0.00755051	0	0	0	2.23105e-05
ASV_443	0	0	0	0	0	0	0	0	0	0	0	0	0	0	2.95072e-05	0	0	0	0	0	0	0	0	0	0	0	0	0	0	0	0	0	0	0	0	0	0	0	0	0	0	0	0	0	2.10908e-05	0	0	0	0
ASV_444	0	0	0.00138001	0	0	0.0091963	0	0.00522629	0.00144345	0	0	0	0.0292402	0	0.000413101	0	0.000106663	0.000911195	0.00437335	0	2.4484e-05	0.000198919	0.00039703	0.000125412	0.0014827	0.00168735	0.000786279	0	0.000531998	4.57854e-05	0.000133014	0	0	0	0.000234476	0	0	0	3.44744e-05	0	0	0	0	0	0.000548361	0	0	0	0.00118246
ASV_446	0	0	0	0	0	0	0	0	0	0	0	0.00013421	0	0	0	0	0	0	0	0	0	0	0	0	0	0	0	0	0	0	0	0	0	0	0	0	0	0	0	0	0	0	0	0	0	0	0	0	0
ASV_447	0	0	0.000477694	0	0	0	0	0	0	0	0	0	0	0	0	0	0	0	0	0	0	0	0	0	0	0	0	0	0	0	0	0	2.74869e-05	0.00381164	7.81586e-05	0	0	0	0	0	0	4.23729e-05	0	0	2.10908e-05	0	0	0	0
ASV_448	0	0	0	0	0	0	0	0	0	0	0	0	0	0	0.000118029	0	7.11086e-05	9.85076e-05	0	0	0	3.31532e-05	0	3.13529e-05	0	0	0	0	0	0	0.000133014	0	0	0	3.90793e-05	0	0	0	0.00031027	0	0	0.000466102	3.65591e-05	0	0.000189817	0	0.00064266	6.98779e-05	0
ASV_449	0	0	0.000398079	0	0	5.57351e-05	0	0	0	0	0	0	0	0	0.000147536	0	0.00113774	2.46269e-05	0.000526422	0	0	0.00092829	0.000277921	0.000376235	0.000230643	0.000316378	0.000687994	0.00284464	0	0	0	0	0	0.00276597	0.00101606	0.00154129	0	0	0	0	0	0	0	0	0.000927996	0	0	0.000256219	0
ASV_450	0	0	0	0	0	0	0	0	0	0	0	0	0	0	0	0	0	0	0	0	0	0	0	0	0	0	0	0	0	0	0	0	0	0	0	0	0	0	0	0	0	0	0	0	0	0	0	0	0
ASV_451	0	0	0	0	0	0	0	0	0	0	0.000662252	0	0	0	0	0	0	0	0	0	0	0	0	0	0	0	0	0	0	0	0	0	0	0	3.90793e-05	0	0	0	0	0	0	0.00148305	0	0	0	0	0	0	0
ASV_454	0	0	0	0	0	0	0	0	0	0	0	0	0	0.0017672	0.00380643	0	0	0	0	0	0	0	0	0	0	0	0	0	0	0	0	0	0	0	0	0	0	0	0.00406798	0	0	0	0	0	2.10908e-05	0	0.00173518	0	0
ASV_455	0	0	0	0	0	0	0	0	0	0	0	0	0	0	0	0	0	0	0	0	0	0	0	0	0	0.000421837	0.00152342	0.00875274	0	0	0	0	0	0	0.00121146	0.00876467	0	0	0	0	0	0	0	0	0	0	0	0	0
ASV_456	0	0	0	0	0	0	0	0	0	0	0	0	0	0	0	0	0	0	0	0	0	0	0	0	0	0	0	0	0	0	0	0	0	0	0	0	0	0	0	0	0	0	0	0	0	0	0	0	0
ASV_457	0	0	0	0	0	0	0	0	0	0	0	0	0	0	0	0	0	0	0	0	0	0	0	0	0	0	0	0	0	0	0	0	0	0	0	0	0	0	0	0	0	0	0	0	0	0	0	0	0
ASV_458	0	0	0	0	0	0	0	0	0	0	0	0	0	0	0	0	0	0	0	0	0	0	0	0	3.29489e-05	0	0	0	0	0	0	0	0	0	0	0	0	0	0	0	0	0	0	0	0	0	0	2.32926e-05	0
ASV_459	0	0	0	2.75816e-05	0	0	0	0	0	0	0	0	0	0.00231096	0.00209501	0	0	0	0	0	0	0	0	0	0	0	0	0	0	0	0	0	0	6.74627e-05	0	0	0	0	0	0	0	0	3.65591e-05	0	0.00223563	0	0.0066194	0.000186341	0.00162866
ASV_400	0	0	2.65386e-05	0	0	0	0	2.69397e-05	0	0	0	0	0	0	0	0	0	0	0	0	0	0	0	0	0	0	0	0	0	0	0	0	0	0	0	0	0	0	0	0	0	0	0	0	0	0	0	0	0
ASV_460	0	0	0	0	0	0	0	0	0	0	0	0	0	0	0	0	0	0	0	0	0	0	0	0	0	0	0	0	0	0	0	0	0	0	0	0	0	0	0	0	0	4.23729e-05	0	0	0	0	0	0	0
ASV_461	0	0	0	0.000855031	0	0	0	0	0	0	0	0	0	0.00397621	0.00280319	0	0	0.000615673	0	0	0	0	0	0	0	0	0	0	0	0	0.000133014	0	0	0	0	0	0	0	0	0	0	0	0	0	0.00124436	0	0.00137101	0.000628902	0.00325733
ASV_462	0	0	0.00055731	0	0	0	0	0	4.44138e-05	0	0	0	0	0	0.00129832	0	0.000782194	0.000689553	0	0	0.00328086	0	0	9.40586e-05	0.00029654	0.000105459	0.000147427	3.12598e-05	0	0	0	0	0	0.000404776	0	0.000115022	0	0	0.000379219	0	0	0.00207627	0	0	0.00231999	0.000806652	0.000706926	0.00277183	0.000290036
ASV_463	0	0	0	0	0	0	0	0	0	0	0	0	0	0	0	0	0	0	0	0	0	3.31532e-05	0	0	0	0	0	0	0	0	0	0	0	0	0	0	0	0	0	0	0	0	0	0	0	0	0	0	0
ASV_466	0	0	0	0	0	0	0	0	0	0	0	0	0	0	0	0	0	0	0	0	0	0	0	0	0	0	0	0	0	0	0	0	0	0	0	0	0	0	0	0	0	0	0.00489891	0	0	0	0	0	0
ASV_467	0	0	0	0	0	0	0	0	0	0	0	0	0	0	0	0	0	0	0	0	0	0	0	0	3.29489e-05	0	0	0	0	0	0	0	0	0.000101194	0	0	0	0	0	0	0	0.00254237	0.000877417	0	6.32725e-05	0	0	0	0
ASV_468	0	0	0.000769619	0	0	0	2.80191e-05	0	0	0	0	0	0	0	2.95072e-05	0	0	2.46269e-05	0	0	0	0	0	0	0	0	0	0	0	0	0	0	0	6.74627e-05	0	0	0	0	0	0	0	0	0	0	0	0	0	0	0
ASV_469	0	0	0	0	0	0	0	0	0	0	0	0	0	0	2.95072e-05	0	0	0	0	0	0	0	0	0	0	0	0	0	0	0	0	0	0	0	0	0	0	0	0	0	0	0	0	0	2.10908e-05	0	0	0	0
ASV_470	0	0	0	0	0	0	0	0	0	0	0	0	0	0	0	0	0	0	0	0	0	0	0	0	0	0	0	0	0	0	0	0	0	0	0	0	0	0	0	0	0	0	0	0	0	0	0	0	0
ASV_464	0	0	0	0	0	0	0	0	0	0	0	0	0	0	0	0	0	0	0	0.332657	0	0	0	0	0	0	0	0	0	0	0	0	0	0	0	0	0	0	6.89489e-05	0	0	0	0	0.00186866	0	9.30752e-05	2.1422e-05	0	0
ASV_472	0	0	0	0	0	0	0	0	0	0	0	0	0	0	0	0	0	0	0	0	0	0	0	0	0	0	0	0	0	0	0	0	0	0	0	0	0	0	3.44744e-05	0	0	0	0	0	0	0	0	0	0
ASV_473	0	0	0	0	0	0	0	0	0	0	0	0	0	0	0	0	0	0	0	0	0	0	0	0	0	0	0	0	0	0	0	0	0	0	0	0	0	0	0	0	0	0	0	0	0	0	0	0	0
ASV_474	0	0	2.65386e-05	0	0	0	2.80191e-05	0	0	0	0	0	0	3.39847e-05	0	0	3.55543e-05	0	0	0	0	0	0	0	0	0	0	0	0	0	0	0	0	0	0	0	0	0	0	0	0	0	0	0	0	0	0	0	0
ASV_475	0	0	0	0	0	0	0	0	0	0	0	0.00013421	0	0	0	0	0	0	0	0	0	0	0	0	0	0	0	0	0	0	0	0	0	0	0	2.30044e-05	0	0	0	0	0	0	0	0	0	0	0	0	2.23105e-05
ASV_476	0	0	0	0	0	0	0	0	0	0	0	0	0	0	0	0	0	0	0	0	2.4484e-05	6.63064e-05	0	3.13529e-05	0	0	4.91425e-05	0	0	0	0	0	0	0.000101194	0	0	0	0	0	0	3.57347e-05	0.000932203	0.00285161	0	0	0	0	0.000256219	0
ASV_477	0	0	0	0	0	0	2.80191e-05	0	0	0	0	0	0	0	0	0	0	0	0	0	0	0	0	0	3.29489e-05	0	0	0	0	0	0	0	0	0.0010794	0	0	0	0	0.000103423	0	7.14694e-05	0.0040678	0.00424085	0	0.000674906	0	4.2844e-05	0.00174695	0
ASV_478	0	0	0.00108808	2.75816e-05	0	0	0	2.69397e-05	6.66208e-05	3.20287e-05	0	0	0	0	0.000678666	0	0.000106663	4.92538e-05	8.09881e-05	0	0	0	0	3.13529e-05	9.88468e-05	0	0.000491425	6.25195e-05	0.000187764	0	0.000299282	0	0	0.00158537	0	0.000437083	0	0	0	0	0.000285878	0.00194915	0	0	0	0	0	0.000186341	0.000156173
ASV_480	0	0	0	0	0	0	0	0	0	0	0	0	0	0	0	0	0	0	0	0	0	0	0	0	0	0	0	0	0	0	0	0	2.74869e-05	0	0	0	0	0	0	0	0	0	0.000621504	0	0	0	0	0	0
ASV_482	0	0	2.65386e-05	0	0	0	0	0	0	0	0	0	0	0	0	0	0	0	0	0	0	0	0	0	0	0	0	0	0	0	0	0	0	0.00219254	0	0	2.62971e-05	0	0	0	0	4.23729e-05	7.31181e-05	0	0	0	0	2.32926e-05	0
ASV_483	0	0	0	0	0	0	0	0	0	0	0	0	0	0	0	0	0	0	0	0	0	0	0	0	0	0	0	0	0	0	0	0	0	0	0	0	0	0	0	0	0	0	0	0	0	0	0	0	0
ASV_484	0	0	0.000902312	0	0	0	0	0	0	0	0	0	0	0	0	0	0	0	0	0	0	0	0	0.00122276	0.00593081	0.00246072	0.00319426	0	0	0	0	0	0	0.00475612	0.000429872	0	0	0	0	0	0.00228702	0	0	0	0	0	0	0	0.00049083
ASV_485	0	0	0	0	0	0	0	0	0	0	0	0	0	0	0	0	0	0	0	0	0	0	0	0	0	0	0	0	0	0	0	0	2.74869e-05	0	0	0	0	0	3.44744e-05	0	0	0	0	0	0	0	0	0	0
ASV_486	0	0	0	0	0	0	0	0	0	0	0	0	0	0	0	0	0	0	0	0	0	0	0	0	0	0	0	0	0	0	0	0	0	0	0	0	0	0	0	0	0	0	0	0	0	0	0	0	0
ASV_488	0	0	0	2.75816e-05	0	0	2.80191e-05	0	0	0	0	0	0	0	0	0	3.55543e-05	2.46269e-05	0	0	0	0	3.9703e-05	0	3.29489e-05	0	4.91425e-05	0	0	4.57854e-05	9.97606e-05	0	2.74869e-05	0.000303582	0	0	5.25942e-05	0	0	0	0	8.47458e-05	0.00285161	0.000266951	2.10908e-05	0	0	2.32926e-05	0
ASV_489	0	0	0	0	0	0	0	0	0	0	0	0	0	0	2.95072e-05	0	3.55543e-05	0	0	0	0	0	0	0	0	0	0	0	0	0	0	0	0	0	0	0	0	0	0	0	0	0	0	0	0	0	0	0	0
ASV_490	0	0	0	0	0	0	0	0	0	0	0	0	0	0	0	0	0	0	0	0	0	0	0	0	0	0	0	0	0	0	0	0	0	3.37314e-05	0	2.30044e-05	0	0	0	0	0	0	0	0	0	0	0	0	0
ASV_491	0	0	2.65386e-05	0	0	0	0	0	0	0	0	0	0	0	0	0	0	0	0	0	0	0	0	0	0	0	0	0	0	0	0	0	0	0	0	0	0	0	0	0	0	0	0	0	0	0	2.1422e-05	0	0
ASV_492	0	0	2.65386e-05	0	0	0	0	0	0	0	0	0	0	0	0	0	0	0	0	0	0	0	0	0	0	0	0	0	0	0	0	0	0	0.000202388	0	0	0	0	0	0	0	0	0	0	0	0	0	0	0
ASV_493	0	0	0	0	0	0	0	0	0	0	0	0	0	0	0	0	0	0	0	0	0	0	0	0	0	0	0	0.0320413	0	0	0	0	0	0	0	0.0161491	0	0	0	0	0	0	0	0	0	0	0	0	2.23105e-05
ASV_494	0	0	0	0	0	0	0	0	0	0	0	0	0	0	0	0	0	0	0	0	0	0	0	0	0	0	0	0	0	0	0	0	0	0	3.90793e-05	0	0	0	0	0	0	0	0	0	0	0	0	0	0.000245415
ASV_495	0	0	0.0047504	0	0	0	0	0	0	0	0	0	0	0	0.00404249	0	0.00906634	0.00923509	0.00234865	0	0	0	0	0	6.58979e-05	0	4.91425e-05	0	0	0	0.000532056	0	0	0	0	0.00184035	0	0	0	0	0.00060749	0	0	0	0.00234108	0	0	0.00270195	0
ASV_496	0	0	0	0	0	0	0	0	0	0	0	0	0	0	8.85217e-05	0	0	0	0	0	0	0	0	0	0	0	0	0	0	0	0	0	0	0.000877015	0	0	0	0	0	0	0	0	0	0	0.0057367	0	2.1422e-05	0	4.46209e-05
ASV_497	0	0	0	0	0	0	0	0	0	0	0	0	0	0	0	0	0	0	0	0	0	0	0	0	0	0	0	0	0	0	3.32535e-05	0	0	0	0	0	0	0	0	0	0	0	0	0	2.10908e-05	0	4.2844e-05	0	0
ASV_498	0	0	0.00740426	2.75816e-05	0	0	0	0	0	0	0	0	0	0	0	0	0	0	0	0	0	0	0	0	0	0	4.91425e-05	0	0	0	0	0	0	0	0	0	0	0	0	0	0	0	0	0	0	0	0	0	0
ASV_345	0	0.00149136	0	0	0	0	0	0	0	0	0	0	0	0	0	0	0	4.92538e-05	0	0	0	3.31532e-05	0	0	0	0	0.00019657	0	0	0	6.6507e-05	0	2.74869e-05	0	0.000234476	0	0	0.00150685	0	0	0	0	0	0	2.10908e-05	0	2.1422e-05	0	0
ASV_499	0	0	0	0	0	0	0	0	0	0	0	0	0	0	0.00359988	0	0.000213326	0.00071418	0	0	0	0	0	0	0	0	0	0	0	0	0	0	0	0.00165284	0	0	0	0	0	0	0	0	0	0	0.00909014	0	0	0	0
ASV_502	0	0	0	5.51633e-05	0	0	0	0	0	0.00288258	0	0	0	0.00757859	0.000265565	0	0	0	0	0	2.4484e-05	0	0	0	0	0	0	0	0	0	0	0	0	0	0	0	0	0	0	0	0	0	0	0	0	0.000713577	2.1422e-05	0	0.000245415
ASV_504	0	0	0	0	0	0	0	0	0	0	0	0	0	0	0	0	0	0	0	0	0	0	0	0	0	0	0	0	0	0	0	0	0	0	0	0	0	0	0	0	0	0	0	0	0	0	0	0	0
ASV_505	0	0	0	0	0	0	0	0	2.22069e-05	0	0	0	0	0	0	0	0	0	0	0	0	0	0	0	0	0	0	0	0	0	0	0	0	0	0	0	0	0	0	0	0	0	0	0	0	0	0	0	0
ASV_506	0	0	0	0	0	0	0	0	0	0	0	0	0	0	2.95072e-05	0	0	0	0	0	0	0	0	0	3.29489e-05	0	0	0	0	0	0	0	0	0	0	0	0	0	0	0	0	0	0	0	0	0	0	0	0
ASV_507	0	0	0	0	0	0	0	0	0	0	0	0	0	0	0	0	0	0	0	0	0	0	0	0	0	0	0	0	0	0	0	0	2.74869e-05	0.00128179	0	0	0	0	0	0	0	0	0	0	0	0	0	0	0
ASV_509	0	0	0	0	0	0	2.80191e-05	0	0	0	0	0	0	0	0	0	0	0	0	0	0	0	0	0	0	0	0	0	0	0	0	0	0	0	0	0	0	0	0	0	0	0	0	0	0	0	0	0	0
ASV_511	0	0	0	0	0	0	0	0	0	0	0	0	0	0	0	0	0	0	0	0	0	0	0	0	0	0	0	0	0	0	0	0	0	0	0	0	0	0	0	0	0	0	0	0	0	0	0	0	0
ASV_510	0	0	0	0	0	0	0	0	0	0	0	0	0	0	0	0	0	0	0	0	0	0	0	0	0	0	0	0	0	0	3.32535e-05	0	0	0	0	2.30044e-05	0	0	0	0	0	0	0	0	0	0	0	0	0
ASV_512	0.000356888	0	0.00124731	0	0	0.000724557	0	0	0	0	0	0	0	0	0.00268516	0	0.00138662	0.0169433	0.00214618	0	0	0	0	0	0	0	0	0	0	0	0	0	2.74869e-05	0.000168657	0	0	0	0	0	0	0	0.000338983	7.31181e-05	0	0.00050618	0	4.2844e-05	0.000116463	2.23105e-05
ASV_514	0	0	0	0	0	0	0	0	0	0	0	0	0	0	0	0	0	0	0	0	0	0	0	0	0	0	0	0	0	0	0	0	0	0.000303582	3.90793e-05	0	0	0	0	0	0	0	0	0	0	0	0	0	0
ASV_515	0	0	0.00127385	0	0	0	0	0	0.000821656	0	0	0	0	0	0.00126881	0	0	0.000492538	0.00040494	0	0	0	0	0.000282176	0.00280066	0.00116005	0.000687994	0.00165677	0	0	0	0	0	0.00124806	0.00101606	0.0154359	0	0	0	0	0.000428816	0	0	0	0.000463998	0	0	0.000232926	0.000223105
ASV_516	0	0	0	0	0	0	0	0	0	0	0	0	0	0	0	0	0	0	0	0	0	0	0	0	0	7.03062e-05	0	0	0	0	0	0	0	0.0017203	0	0	0	0	0	0	0	0	0	0	0	0	0	0	0
ASV_518	0	0	0	0	0	0	0	0	0	0	0	0	0	0	0	0	0	0	0	0	0	0	0	0	0	0	0	0	0	0	0	0	2.74869e-05	0	0	0	0	0	0	0	0	0	0	0	0	0	0	0	0
ASV_520	0	0	0	0	0	0	0	0	0	0	0	0	0	0	0	0	0	0	0	0	0	0	0	0	0	0	0	0	0	0	0	0	0	0	0	0	0	0	0	0	0	0	0	0	0	0	0	0	0
ASV_521	0	0	0	0	0	0	0	0	2.22069e-05	0	0	0	0	0	0	0	0	0	0	0	0	0	0	3.13529e-05	0	0	0	0	0	0	0	0	0	0	0	0	0	0	0	0	0	0	0	0	0	0	0	0	0
ASV_522	0	0	0	0	0	0	0	0	0	0	0	0	0	0	0	0	0	0	0	0	0	0	0	0	0	0	0	0	0	0	0.000964352	0	0	0	0	0	0	0	0	0	0	0	0	0	0.000400726	0.00812857	0.00334183	0.00610267	0.000156173
ASV_523	0	0	0	0	0	0	0	0	0	0	0	0	0	0	0	0	0	0	0	0	0	0	0	0	0	0	0	0	0	0	0	0	0	0	0	0	0	0	0	0	0	0	0	0	0	0	0	0	0
ASV_524	0	0	0	0	0	0	0	2.69397e-05	0	0	0	0	0	0	0	0	0	0	0	0	0	0	0	0	0	0	0	0	0	0	0	0	0	0.00839911	3.90793e-05	0	0	0	0	0	0	0.00355932	0	0	0	0	0	0	2.23105e-05
ASV_525	0	0	0	0	0	0	0	0	0	0	0	0	0	0	0	0	3.55543e-05	0	0.000769387	0	0	0	0	0	3.29489e-05	0	0	0	0	0	0	0	0	0.00178776	0	0	0	0	0	0	0	0	0	0	6.32725e-05	0	2.1422e-05	0	0
ASV_465	0	0	0	0	0	0	0	0	0	0	0	0	0	0	0	0	0	0	0	0	0	0	0	0	0	0	0	0	0	0	0	0	2.74869e-05	0	0	0	0	0	0	0	0	0	0	0	0	0	0	0	0
ASV_526	0	0	0	0	0	0	0	0	0	0	0	0	0	0	0	0	0	0	0	0	2.4484e-05	0	0	0	0	0	0	0	0	0	0	0	0	0	0	0	0	0	0	0	0	0	0	0	0	0	0	0	0
ASV_481	0	0	0	0	0	0	0	0	0	0	0.562252	0	0	0	0	0	0	0	0	0	0	0.000994596	0	0	3.29489e-05	0	0	0	0	0	0	0	0	0	0	0	0	0	0	0	0	0	0	0	6.32725e-05	0	0	0	0
ASV_527	0	0	0	0	0	0	0	0	0	0	0	0	0	0	0	0	0	0	0	0	0	0	0	0	0	0	0	0	0	0	0	0	0	0	0	0	0	0	0	0	0	0	0	0	0	0	0	0	0
ASV_528	0	0	0	0	0	5.57351e-05	0	0	0	3.20287e-05	0	0	0	0	0.000206551	0	0.000177771	0	0	0	0	0	0	0	0	0	0	0	0	0	0	0	0	0	0	0	0	0	0	0	0	0	0.000511827	0	6.32725e-05	0	0.00580536	0.000628902	0
ASV_529	0	0	0	0	0	0	0	0	0	0	0	0	0	0	0	0	0	0	0	0	0	0	0	0	0	0	0	0	0	0	0	0	0	0	0	0	0	0	0	0	0	0	0.000365591	0	0	0	0	0	0
ASV_530	0	0	0	0	0	0	0	0	0	0	0	0	0	0	0	0	0	2.46269e-05	0.00291557	0	0	0	0	0	0	0	0	0	0	0	0	0	0	0	0	0	0	0	0	0	0	0	0	0	0	0	2.1422e-05	0	0
ASV_531	0	0	0	0	0	0	0	0	0	0	0	0	0	0	0	0	0	0	0	0	0	0	0	0	0	0	0	0	0	0	0	0	0	0	0	0	0	0	0	0	0	0	0	0	0	0	0	0	0
ASV_532	0	0	0	0	0	0	0	0	0	0	0	0	0	0	0	0	0	0	0	0	0	0	0	0	0	0	0	0	0	0	0	0	0	0	0	0	0	0	0	0	0	0	0	0	0	0	0	0	0
ASV_534	0	0	0	0	0	0	0	0	0	0	0	0	0	0	0	0	0	0	0	0	2.4484e-05	0	0	0	0	0	0	0	0	0	0	0	0	0	0	0	0	0	0	0	3.57347e-05	0.00516949	0	0	0.00078036	0	0	0	0
ASV_535	0	0	2.65386e-05	0	0	0	0	0	0	0	0	0	0	0	0	0	0	0	0	0	0	0	0	0	0	0	0	0	0	0	0	0	0	0	0	0	0	0	0	0	0	0	0	0	0	3.10251e-05	0	0	0
ASV_536	0	0	0	0	0	0	0	0	2.22069e-05	0	0	0	0	0	0	0	0	0	0	0	0	0	0	0	0	0	0	0	0	4.57854e-05	0	0	0	0	0	0	0	0	0	0	0	0	0	0	0	0	2.1422e-05	0	0
ASV_537	0	0	0	2.75816e-05	0	0	0	0	2.22069e-05	0	0	0	3.81228e-05	0	0.000295072	0	0	0	0	0	0	0	0	0	0	0	0	6.25195e-05	0	0	0	0	0	0	0	0.000322061	0	0	0	0	0.00100057	0.000847458	7.31181e-05	0	0.000189817	0.000155125	0.000364174	6.98779e-05	4.46209e-05
ASV_538	0	0	0	0	0	0	0	0	0	0	0.000662252	0	0	0	2.95072e-05	0	0	0	0	0	0	0	0	0	0	0	0	0	0	0	0	0	0	3.37314e-05	0	0	0	0	0	0	0	0	0	0	0	0	0	0	0
ASV_539	0	0	0.000398079	0	0	0	0	0	0.00677311	0	0	0	0	0	8.85217e-05	0	0.000213326	0.000664926	0.00113383	0	0	0	0	0.0011287	0.00415157	0.00527296	0.0048651	0	0.00197152	0	0	0	0	0.00239493	0.00914455	0.000529101	0	0	0	5.73197e-05	3.57347e-05	0	0	0	0.000105454	0	0	0	0.00049083
ASV_541	0	0	0	0	0	0	0	0	0	0	0	0	0	0	0	0	0	0	0	0	0	0	0	0	0	0	0	0	0	0	0	0	0	0	0	0	0	0	0	0	0	0.000254237	0.000255913	0	0.000189817	0	0	0	0
ASV_542	0	0	0.000265386	0	0	0	0	0.000188578	4.44138e-05	6.40574e-05	0	0	0	0	5.90145e-05	0	7.11086e-05	7.38807e-05	8.09881e-05	0	0	0	0	0	9.88468e-05	3.51531e-05	4.91425e-05	0	3.1294e-05	0	0.00242751	0	0	0	0.000117238	0	0	0	0	0	0.00103631	0	0	0	6.32725e-05	0	0	0	6.69314e-05
ASV_543	0	0	0	0	0	0	0	2.69397e-05	0	0	0	0	0	0	0	0	0	9.85076e-05	0	0	0	0	0	0	0	0	0	0	0	0	0	0	0	0.000101194	0	0	0	0	0	0	0	0	0	0	0	0	0	0	0
ASV_544	0	0	0.0100847	0	0	0	0	0	0	0	0	0	0.00995006	0	0.00132783	0	0.000959966	0.00465448	0.0067625	0	0	0	0	0	0.000329489	0.000105459	0.00019657	0	0.00118917	4.57854e-05	0	0	0	0	0	2.30044e-05	0	6.84932e-05	6.89489e-05	0	0.000178674	4.23729e-05	0	0	0.000126545	0	2.1422e-05	6.98779e-05	0.000580072
ASV_545	0	0	0	0	0	0	0	0	0	0	0	0	0	0	0	0	0	0	0	0	0	0	0	0	0	0	0	0	0	0	0	0	0	0	0	0	0	0	0	0	0	0	0	0	0	0	0	0	0
ASV_546	0	0	0	0	0	0	2.80191e-05	0	0	0	0	0	0	0	2.95072e-05	0	0	0	0	0	0	0	0	0	0	0	0	0	0	0	0	0	0	6.74627e-05	0	0	0	0	0	0	0	0.0227966	0	0	0	0	0	0	0
ASV_547	0	0	0	0	0	0	0	0	0	0	0	0	0	0	0	0	0	0	0	0	0	0	0	0	0	0	0	0	0	0	0	0	0	0	0	0	0	0.0311301	0	0	0	0	0	0	0	0	0	0	0
ASV_548	0	0	0	0	0	0	0	0	0	0	0	0	0	0	0	0	0	0	0	0	0	0	0	0	0	0	0	0	0	0	0	0	0	0	0	0	0	0	0	0	0	0	0	0	0	0	0	0	0
ASV_550	0	0	0	0	0	0	0	0	0	0	0	0	0	0	0	0	0	0	0	0	0	0	0	0	0	0	0	0	0	0	0	0	0	0	0	0	0	0	0	0	0	0	0	0	0	0	0	0	0
ASV_552	0	0	0	0	0	0	0	0	0	0	0	0	0	0	0	0	0	0	0	0	0	0	0	0	0	0	0	0	0	0	0	0	0	0	0	0	0	0	0	0	0	0	0	0	0	0	0	2.32926e-05	0
ASV_553	0	0	5.30771e-05	0	0	0	0	0	4.44138e-05	3.20287e-05	0	0	0	0	0	0	3.55543e-05	0	0	0	4.8968e-05	0	0	0	3.29489e-05	0	0	0	3.1294e-05	4.57854e-05	0	0	0	0	0	0	0	0	0	0	0	0	0	0	0	0	0	2.32926e-05	0
ASV_554	0	0	0	0	0	0	0	0	2.22069e-05	0	0	0	0	0	0.000560637	0	0	0	0	0	0	0	0	0	0	0	0	0	0	0	0	0	2.74869e-05	0.000168657	0	0	0	0	0	0	0	0	0	0	0.00105454	0	0	6.98779e-05	0
ASV_555	0	0	0	0	0	0	0	0	0	0	0	0	0	0	0	0	0	0	0	0	0	0	0	0	0	0	0	0	0	0	0	0	0	0	0	0	0	0	0	0	0	0	0	0	2.10908e-05	0	0	0	0
ASV_556	0	0	0	0	0	0	0	0	0	0	0	0	0	0	0	0	0	2.46269e-05	0	0	2.4484e-05	0.00258595	0	0	0	0.00333954	0.000540567	0.0229134	0	0	0	0	0	6.74627e-05	0	0.000575109	0	0	0	0	0	0	0	0	0	0	0	0	2.23105e-05
ASV_558	0	0	0	0	0	0	0	0	0	0	0	0	0	0	0	0	0	0	0	0	0	0	0	0	0	0	0	0	0	0	0	0	0	0	0	0	0	0	0	0	0	0	0	0	0	0	0	0	2.23105e-05
ASV_559	0	0	2.65386e-05	0	0	0	0	0	0	0	0	0	0	0	0	0	0	0	0	0	0	0	0	0	0	0	4.91425e-05	0	0	0	0	0	0	0	0	0	0	0	0	0	0	0	0	0	2.10908e-05	0	0	0	0
ASV_560	0	0	0	0	0	0	0	0	0	0	0	0	0	0	0	0	0	0	0	0	0	0	0	0	0	0	0	0	0	0	0	0	2.74869e-05	0	0	0	0	0	0	0	0	0.000805085	0.000365591	0	0.000400726	0	0	0.000232926	0
ASV_561	0	0	0	0.00543358	0	0	0	0	0	0.00986484	0	0	0	0.000951572	0.00663913	0	0	4.92538e-05	0	0	0	0.000298379	0	0	0	0	0	0	0	0	0.00718276	0	0	0	0	0	0	0	0	0	0	0	0	0	0.000674906	0	0.00152096	0.000745365	0.000290036
ASV_562	0	0	0	0	0	0	0	0	0	0	0	0	0	0	0	0	0	0	0	0	0	0	0	0	0	0	0	0	0	0	0	0	0	0	0	0	0	0	0	0	0	0	0	0	0	0	0	0	0
ASV_563	0	0	0	0	0	0	0	0	0	0	0	0	0	0	0	0	0	0	0	0	0	0.000265226	0.000714654	0.00150494	0.000329489	0.000597603	0.00142513	0	0	0	0	0	0	0	0.00410333	0	0	0	0	0	0.00693253	0	0	0	0	0	0	0	0
ASV_564	0	0	0	0	0	0	0	0	0	0	0.0013245	0	0	0	0.000265565	0	3.55543e-05	0	0	0	0	0	0	0	0	0	0	0	0	0	0.000133014	0	0	0.00023612	0	0	0	0	0	0	0	0.000338983	0	0	0.00263635	0	0	0	0.000356968
ASV_565	0	0	0.00528118	0	0	0	0	0	0	0	0	0	0	0	0	0	0	0	0.000890869	0	0	0	0	0.000595705	0.00560132	0.00358562	0.00457025	3.12598e-05	0	0	0	0	0	0.000134925	0.00379069	0	0	0	0	0	0.00410949	0	0	0	0.000463998	0	0	0	0
ASV_566	0	0	0	0	0	0	0	0	0	0	0	0	0	0	0	0	0	0	0	0	0.00200769	0.000265226	0.0065907	0	0	0	0	0	0	0.00572318	0	0	0	3.37314e-05	0	0	0	0	3.44744e-05	0	0	0	0	0	0	0	0	0	0
ASV_567	0	0	0	0	0	0	0	0	0	0	0	0	0	0	0	0	0	0	0	0	0	0	0	0	0	0	0	0	0	0	0	0	0	0	0	0	0	0	0	0	0	0	0.0070559	0	0	0	0	0	0
ASV_568	0	0	0	0	0	0	0	0	0	0	0	0	0	0	0	0	0	0	0	0	0	0	0	0	0	0	0	0	0	0	0	0	0	0	0	0	0	0	0	0	0	0	0	0	0	0	0	0	0
ASV_569	0	0	0	0	0	0	0	0	0	0	0	0	0	0	0	0	0	0	0	0	0	0	0	0	0	0	0	0	0	0	0	0	0	0	0	0	0	0	0	5.73197e-05	0	0	0	0	0	0	0	0	0
ASV_570	0	0	0	0	0	0	0	0	2.22069e-05	0	0	0	0	0	0	0	0	0	0	0	2.4484e-05	0	0	0	0	0	0	0	0	0	0	0	0	0	0	0	0	0	0	0	0	0	0	0	0	0	0	0	0
ASV_572	0	0	0	0	0	0	0	0	0	0	0	0	0	0	0	0	0	0	0	0	0	0	0	0	0	0	0	0	0	0	0	0	0	0	0	0	0	0	0	0	0	0	0	0	0	0	0	0	0
ASV_573	0	0	0	0	0	0	0	0	0	0	0	0	0	0	0	0	0	0	0	0.000676133	0	0	0	0	0	3.51531e-05	0	0	0	0	0	0	0	0	0	0	0	0	0	0	0	0	0	0	0	0	0	0	0
ASV_574	0	0	0	0	0	0	0	0	0	0	0	0	0	0	0	0	0	0	0	0	0	0	0	0	0	0	0	0	0	0	0	0	0	3.37314e-05	0	0	0	0	0	0	0	0	0	0	0	0	0	0	0
ASV_575	0	0	2.65386e-05	0	0	0	0	0	0	0	0	0	0	0	0	0	0	0	0	0	0	0	0	0.000627058	0.014168	0.00256618	0.00250627	3.12598e-05	0	0	0	0	0	0	0.00683888	0.00653324	0	0	0	0	0.00389508	4.23729e-05	0	0	0	0	0	0	0
ASV_576	0	0	0	0	0	0	0	2.69397e-05	0	0	0	0	0	0	0	0	0	0	0	0	0	0	0	0	3.29489e-05	0	0	0	0	0	0	0	2.74869e-05	0	0	0	0	0	0	0	0	0	0.000182795	0	0	0	0	0	0
ASV_577	0	0	0	0	0	0	0	0	0	3.20287e-05	0	0	0	0	0	0	0	0	0	0	0	0	0	0	0	0	0	0	0	0	0	0	0	0	0	0	0	0	0	0	0	0	0	0	0	0	0	0	0
ASV_578	0	0	0	0	0	0	0	0	0	0	0	0	0	0	0	0	3.55543e-05	0	0	0	0	0	0	0	0	0	0	0	0	0	0	0	0	0	0	0	0	0	0	0	0	0	0	0	0	0	0	0	0
ASV_579	0	0	0	0	0	0	0	0	0	0	0	0	0	0	0	0	0	0	0	0	0	0	0	0	0	0	0	0	0	0	0	0	0	0	0	0	0	0	0	0	0	0	0	0	0	0	0	0	0
ASV_580	0	0	0	0	0	0	0	0	0	0	0	0	0	0	0	0	0	0	0	0	0	3.31532e-05	0.000119109	0	0	0	0	0	0	0	0	0	0	0	0	0	0	0	0	0	0	0	0	0	0	0	0	0	0
ASV_581	0	0	0	0	0	0	0	0	0	0	0	0	0	0	0	0	0	0	0	0	2.4484e-05	0	0	0	0	0	0	0	0	0	0	0	0	0.00128179	0	0	0	0	0	0	0	0	0.000109677	0	0	0	0	0	0
ASV_583	0	0	0	0	0	0	0	0	0	0	0	0	0	0	0	0	0	0	0	0	0	0	0	0	0	0	0	0	0	0	0	0	0	0	0	0	0	0	0	0	0	0	0.0274559	0	0	0	0	0	0
ASV_584	0	0	0	0	0	0	0	0	0	0	0	0	0	0	0	0	0	0	0	0	0	0	0	0	0	0	0	0	0	0	0	0	0	0	0	0	0	0	0	0	0	0	0	0	0	0	0	0	0
ASV_585	0	0	0	0	0	0	2.80191e-05	0	0	6.40574e-05	0	0	0	0.000271878	0.000619652	0	3.55543e-05	0	0	0	0	9.94596e-05	0.000317624	0.000282176	0	3.51531e-05	4.91425e-05	0	0	0.000137356	0.00133014	0	0	0	0	2.30044e-05	0	0.000342466	0	0	0.000571755	4.23729e-05	0	0	0.000358544	0.0001241	0.00156381	0.000326097	0.000870108
ASV_586	0	0	2.65386e-05	0	0	0	0	0	0	0	0	0	0	0	0	0	0	0	0	0	0	0	0	0	0	0	0	0	0	0	0	0	0	0.00222627	0	0	0	0	0	0	0	0.000677966	0	0	0	0	0	0	2.23105e-05
ASV_587	0	0	0	0	0	0	0	0	0	0	0	0	0	0	0.000236058	0	0	7.38807e-05	0	0	0	0	0	0	0	0	0	0	0	0	0	0	0	0.000168657	0	0	0	0	0	0	0	0.00173729	3.65591e-05	0	0	0	0	0	0
ASV_588	0	0	0	0	0	0	0	0	0	0	0	0	0	0	0	0	0	0	0	0	0	0	0	0	0	0	0	0	0	0	0	0	0	0	0	0	0	0	0	0	0	0	0	0	0	0	0	0	0
ASV_589	0	0	0	0	0	0	0	0	0	0	0	0	0	0	0	0	0	0	0	0	0	0	0	0	0	0	0	0	0	0	0	0	0	0	0	0	0	0	3.44744e-05	0	0	0	0	0	0	0	0	0	0
ASV_590	0	0	0	0	0	0	0	0	0	0	0	0	0	0	0	0	0	0	0	0	0	0	0	0	0	0	0	0	0	0	0	0	0	0	0	0	0	0	0	0	0	0	0	0	0	0	0	2.32926e-05	0
ASV_591	0	0	0.00305194	0	0	0	2.80191e-05	8.0819e-05	8.88277e-05	0	0	0	0	0	0.00277368	0	0.00202659	0.00199478	4.0494e-05	0	0	0.000497298	0.00381149	0.00131682	0.00250412	0.00214434	0.0039314	0	0.00381787	0	9.97606e-05	0	2.74869e-05	0.000472239	0.00101606	0.000529101	0	3.42466e-05	0	0	0.00528874	0	0	0	0.000949087	0	0	4.65853e-05	0.00129401
ASV_592	0	0	0	0	0	0	0	0	0	0	0	0	0	0	0	0	0	2.46269e-05	0	0	0	0	0	0	0	0	0	0	0	0	0	0	0	0	0	0	0	0	0	0	0	0	0	0	0	0	0	0	0
ASV_595	0	0	0	0	0	0	0	0	0	0	0	0	0	3.39847e-05	0	0	0	0	4.0494e-05	0	0	0	0	0	0	0	0	6.25195e-05	0	0.000137356	6.6507e-05	0	0	0	0	0	0	0	0.000241321	0	0	0	0	0	2.10908e-05	0.00207868	0.000149954	0	0
ASV_596	0	0	0	0	0	0	0	0	0	0	0	0	0	0	0	0	0	0	0	0	0	0	0	0	0	0	0	0	0	0	0	0	0	0	0	0	0	0	0	0	0	0	0	0	0	0	0	0	0
ASV_597	0	0	0	0	0	0	0	0	0	0	0	0	0	0	0	0	0	0	0	0	0	0	0	0	0	0.0161353	0.00176913	0.000969053	0	0	0	0	0	0	0.00148501	0.00345066	0	0	0	0	0	0	0	0	0	0	0	0	0
ASV_598	0	0	0	0	0	0	0	0	0	0	0	0	0	0	0	0	0	0	0	0	0	0	0	0	0	0	0	0	0	0	0	0	0	0	0	0	0	0	0	0	0	0	0	0	0	0	0	0	0
ASV_599	0	0	0	0	0	0	0	0	0	0	0	0	0	0	0	0	0	0	0	0	0	0	0	0	0	0	0	0	0	0	0	0	0	0	0	0	0	0	0	0	0	0	0	0	0	0	0	0	0
ASV_600	0	0	0	0	0	0	0	0	0	0	0	0	0	0	0	0	0	0	0	0	0	3.31532e-05	0	0	0	0	0	0	0	0	0	0	0	0	0	0	0	0	0	0	0	0	0	0	0	0	0	0	2.23105e-05
ASV_601	0	0	0	0	0	0	0	0	0	0	0	0	0	0	0	0	0	0.00182239	0	0	0	0	0	0	0	0	0	3.12598e-05	0	0	0	0	0	0.00266478	0	0	0	0	0	0	3.57347e-05	0	0	0	0.000337453	0	0	0	0
ASV_602	0	0	0	0	0	0	0	0	0	0	0	0	0	0	0	0	0	0	0	0	0	0	0	0	0	0	0	0	0	0	3.32535e-05	0	0	0.000877015	0	0	0	0	0	0	0	0.00029661	0	0	0	0	0	0	0
ASV_603	0	0	2.65386e-05	0	0	0	0	0	0	0	0	0	0	0	0	0	0	0	0	0	0	0	0	0	0	0	0	0	0	0	0	0	0	0.000640896	0	0	0	0	0	0	0	0.00114407	0	0	0.00052727	0	8.5688e-05	0.00153731	0
ASV_604	0	0	0	0	0	0	0	0	0	0	0	0.00013421	0	0	0	0	0	0	0	0	0	0	0	0	0	0	0	0	0	0	0	0	0	0	0	0	0	0	0	0	0	0	0	0	0	0	0	0	0
ASV_605	0	0	0	0	0	0	0	0	0	0	0	0	0	0	0	0	0	0.00591046	0	0	0	0	0	0	0	0	0	0	0	0	0	0	0	0	0	0	0	0	0	0	0.000250143	0	0	0	6.32725e-05	0	6.4266e-05	0	0
ASV_606	0	0	0	0	0	0	0	0	0	0	0	0	0	0	0	0	0	0	0	0	0	0	0	0	0	0	0	0	0	0	0	0	0	0	0	0	0	0	0	0	0	0	0.0113699	0	0	0	6.4266e-05	0.00186341	0
ASV_607	0	0	0	0	0	0	0	2.69397e-05	0	0	0	0	0	0	0	0	0	0	0	0	4.8968e-05	0	0	0	0	0	0	0	0	0	0	0	2.74869e-05	0	0	2.30044e-05	0	0	0	0	0	0	0	0	2.10908e-05	3.10251e-05	0	0	0
ASV_608	0	0	0	0	0	0	0	0	0	0	0	0	0	0	0	0	0	0	0	0	0	0	0	3.13529e-05	0	0	0	0	0	0	0	0	0	0.000539702	0	0	0	0	0	0	0	0	0	0	0	0	0	0	0
ASV_609	0	0	0	0	0	0	0	0	0	0	0	0	0	0	0	0	0	0	0	0	0	0	0	0	0.000428336	0	0	0	0	0	0	0	0	0.00023612	0.000508031	0	0	0	0	0	0	0.00211864	0	0	0	0	0	4.65853e-05	0
ASV_610	0	0	0	0	0	0	0	0	0	0	0	0	0	0	0	0	0	0	0	0	0	0	0	0	0	0	0	0	0	0	0	0	0	0	0	0	0	0	0	0	0	0	0	0	0	0	0	0	0
ASV_612	0	0	0.000345001	0	0	0	0	0	0	0	0	0	0	0	2.95072e-05	0	0	0.000517165	0	0	0	0	0	0	9.88468e-05	0	0	0	0	0	0	0	0	0.00188896	0	0	0	0	0	0	0	0	0.000329032	0	0.000379635	0	0	0	0.000245415
ASV_613	0	0	0	0	0	0	0	0	0	0	0	0	0	0	0	0	0	0	0	0	0	0	0	0	0	0	0	0	0	0	0	0	0	0	0	0	0	0	0	0	0	0	0	0	0	0	0	0	0
ASV_614	0	0	0	0	0	0	0	0	0	0	0	0	0	0	0	0	0	0	0	0	2.4484e-05	0	0	0	0	0	0	0	0	0	0	0	2.74869e-05	0	0	0	0	0	0	0	0	0	0	0	0	0	0	0	0
ASV_615	0	0	0	0	0	0	0	0	0	0	0	0	0	0	0	0	0	0	0	0	0	0	0	0	0	0	0	0	0	0	0	0	0	0	0	0	0	0	0	0	0	0	0	0	0	0	0	0	0
ASV_616	0	0	0	0	0	0	0	0	0	0	0	0	0	0	0	0	0	0	0	0	0	0	0	0	0	0	0	0	0	0	0	0	0	3.37314e-05	0	0	0	0	0	0	0	0	0	0	0	0	0	0	0
ASV_617	0	0	0.000106154	0	0	0	0	0	0	0	0	0	0	0	0	0	0	0	0	0	0	6.63064e-05	0	0.000125412	0	0.000281225	0	3.12598e-05	0	0	0.000199521	0	0	0.000269851	0	2.30044e-05	0	0	0	0	0	0	0	0	0	0	0	0	0
ASV_619	0	0	0	0	0	0	0	0	0	0	0	0	3.81228e-05	0	0	0	0	0	0	0	0	0	0	0	0	0	0	0	0	0	0	0	0	0	0	0	0	0	0	0	0	0	0	0	0	0	0.000299908	0	0
ASV_620	0	0	0	0	0	0	0	0	0	0	0	0	0	0	0	0	0	0	0	0	0	0	0	3.13529e-05	0	0	0	0	0	0	0	0	0	0	0	0	0	0	0	0	0	0	0	0	0	0	0	0	0
ASV_621	0	0	0	0	0	0	0	0	0	0	0	0	0	3.39847e-05	0	0	0	0	4.0494e-05	0	0	0	0	0	0	0	0	0	0	0	0	0	0	0	0	0	0	0	0	0	0	0	0	0	2.10908e-05	0	0	0	0
ASV_622	0	0	0	0	0	0	0	0	0	0	0	0	0	0	0	0	0	2.46269e-05	0	0	0	0	0	0	0	0	0	0	0	0	0	0	0	0	0	0	2.62971e-05	0	0	0	0	0	0	0	0	0	0	0	0
ASV_623	0	0	0.000398079	0	0	0	0	0	0	0	0	0	0	0	0	0	0	0	0	0	0	0	0	0	0	0	0	0	0	0	0	0	0	0	0	0	0	0	0	0	0	0	0	0	0	0	0	0	0
ASV_624	0	0	0	0	0	0	0	0	0	0	0	0	0	0	0.000560637	0	0	0	0	0	0	0	0	0	0	0	0	0	0	0	0	0	0	3.37314e-05	0	0	0	0	0	0	0	0.00652542	0	0	0	0	0	0	0
ASV_625	0	0	0	0	0	0	0	0	0	0	0	0	0	0	0	0	0	0	0	0	0	0	0	0	0	0	0	0	0	0	0	0	0	0	0	0	0	0	0	0	0	0	0	0	0	0	0	0	0
ASV_626	0	0	0.000451156	0	0	0.000222941	2.80191e-05	0	0	0	0	0	0	0	0	0	0	0	0	0	0	0	7.9406e-05	0	3.29489e-05	0.000105459	0	0.00450141	0.000125176	0	0	0	0	0.000303582	0.000156317	0.00234645	0	0	0	0	0.00121498	0	0	0	4.21816e-05	0	0	0	0
ASV_627	0	0	2.65386e-05	0	0	0	0	0	0	0	0	0	0	0	0.000206551	0	0	0.000443284	0	0	0	0	0	0	0	0	0	0	0	0	6.6507e-05	0	0	0.000607165	0	0.000207039	0	0	0	0	0	0.00182203	0	0	0.000801451	0	0.000128532	0.00130439	6.69314e-05
ASV_628	0	0	0	0	0	0	0	0	0	0	0	0	0	0	0	0	0	0	0	0	0	0	0	0	0	0	0	0	0	0	0	0	0	0	0	0	0	0	0	0	0	0	0.000365591	0	0	0	0	0	0
ASV_629	0	0	0	0	0	0	0	0	0	0	0	0	0	0	0	0	0	0	0	0	0	0	0	0	0	0	0	0	0	0	0	0	0	0.000269851	0	0	0	0	0	0	0	0	0	0	0	0	0	0	0
ASV_631	0	0	0	0	0	0	0	0	0	0	0	0	0	0	0	0	0	0	0	0	0	0	0	0	0	0	0	0	0	0	0	0	0	0	0	0	0	0	0	0	0	0	0	0	0	0	0	0	0
ASV_632	0	0	0	0	0	0	0	0	0	0	0	0	0	0	0	0	0	0	0	0	0	0	0	0	0	0	0	0	0	0	0	0	0	0	0	0	0	0	0	0	0	0	0	0	0	0	0	0	0
ASV_633	0	0	0	0	0	0	0	0	0	0	0	0	0	0	0	0	0	0	0	0	0	0	0	0	0	0	0	0	0	0	0	0	0	0	0	0	0	0	0	0	0	0	0	0	0	0	0	0	0
ASV_634	0	0	5.30771e-05	0	0	0	2.80191e-05	0	0	0	0	0	0	0	0	0	0	0	4.0494e-05	0	0	0	0	0	0	0	0	0	0	0	0	0	0	0.000269851	0	0	2.62971e-05	0	0	5.73197e-05	0	0.00194915	0	0	0.000189817	0	0	0	0
ASV_635	0	0	0	0	0	0	0	2.69397e-05	0	3.20287e-05	0	0	0	0	0	0	0	0	0	0	0	0	0	0	0	0	0	0	0	0	0	0	0	0	0	2.30044e-05	0	0	0	0	0	0	0	0	0	0	0	4.65853e-05	0
ASV_636	0	0	0	0	0	0	0	0	0	0	0	0	0	0	0	0	3.55543e-05	0	0	0	0	0	0	0	0	0	0	6.25195e-05	0	0	0	0	0	0	0	2.30044e-05	0	0	0	0	3.57347e-05	0	0	0	0	0	0	0	0
ASV_637	0	0	0	0	0	0	0	0	0	0	0	0	0	0	0	0	0	0	0	0	0	0	0	0	0	0	4.91425e-05	0	0	0	0	0	0	0.00131552	0	0	0	0	0	0	0	0	0.000146236	0	0	0	2.1422e-05	0	0
ASV_638	0	0	0	0	0	0	0	0	0	0	0	0	0	0	0	0	0	0	0	0	0	0	0	0	3.29489e-05	0	0	0	0	0	0	0	0	0	0	0	0	0	0	0	0	0	0	0.000266951	0	0	0	0	0
ASV_639	0	0	0	0	0	0	0	0	0	0	0	0	0	0	0	0	0	0	0	0	0	0	3.9703e-05	0	0	0	0	0	0	0	0	0	0	0	0	0	0	0	0	5.73197e-05	0	0	0	0	0	0	0	0	0
ASV_640	0	0	0	0	0	0	0	0	0	0	0	0	0	0	0	0	0	0	0	0	0	0	0	0	0	0	0	0	0	0	0	0	0	0	0	0	0	0	0	0	0	0.000762712	0	0	0	0	0	0	0
ASV_641	0	0	0	0	0	0	0	0	0	0	0	0	0	0	0	0	0	0	0	0	0	0	0	0	0	0	0	0	0	0	0	0	0	0	0	0	0	0	0	0	0	0	0	0	0	0	0	0	0
ASV_642	0	0	0	0	0	0	0	0	0	0	0	0	0	0	0	0	0	0	0	0	0	0	0	0	0	0	0	0	0	0	0	0	0	6.74627e-05	0	0	0	0	0	0	0	0	0	0	0	0	0	0	0
ASV_643	0	0	0	0	0	0	0	2.69397e-05	0	0	0	0	3.81228e-05	0	0	0	0	0	0	0	0	0	0	0	6.58979e-05	0.00161704	0	0	0	0	0	0	0	0	0	2.30044e-05	0	0	0	0	0	0	0	0	2.10908e-05	0	0	0	0
ASV_644	0	0	0	2.75816e-05	0	0	0	0	0	0	0	0	0	0	0	0	0	0	0	0	0	0	0	0	0	0	0	0	0	0	0	0	0	0	0	0	0	0	0	0	0	0	0	0	0	0	0	0	0
ASV_645	0	0	0	0	0	0	0	0	0	0	0	0	0	0	0	0	0	0	0	0	0	0	0	0	0	0	0	0	0	0	0	0	0	0	0	0	0	0	0	0	0	0	0	0	0	0	0	0	0
ASV_646	0	0	0.00018577	0	0	0	0	0	0	0	0	0	3.81228e-05	0	0.0012098	0	0.00099552	0.000911195	0.000485928	0	0	6.63064e-05	7.9406e-05	0.000156764	0.000164745	0.00108975	0.000687994	0.000187559	0.000219058	0	0.000332535	0	0	3.37314e-05	0.000312634	0.000299057	0	0.000924658	0.000861861	0	0.0026801	4.23729e-05	7.31181e-05	0	0.000548361	6.20501e-05	0.000364174	0.00186341	0.000870108
ASV_647	0	0	0	0	0	0	0	0	0	0	0	0	0	0	0	0	0	0	0	0	0	0	0	0	0	0	0	0	0	0	0	0	0	0	0	0	0	0	0	0	0	0	0	0	0	0	0	0	0
ASV_649	0	0	0	0	0	0	0	0	0	0	0	0	0	0	0	0	0	0	0	0	0	0	0	0	0	0	0	3.12598e-05	0	0	0	0	0	0	0	0	0	0	0	0	0	0	0	0	0	0	0	0	0
ASV_652	0	0	0	0	0	0	2.80191e-05	0	0	0	0	0	0	0	0	0	0	0	0	0	0	0	0	3.13529e-05	3.29489e-05	0	0	0	0	0	3.32535e-05	0	5.49738e-05	0.000202388	0	0.000115022	2.62971e-05	0	3.44744e-05	0	0	0.000381356	0.000329032	0	2.10908e-05	0	0	9.31706e-05	0
ASV_653	0	0	0	0	0	0	0	0	0	0	0	0	0	0	0	0	0	0	0	0	0	0	0	0	0	0.000105459	0	0	0	0	0	0	0	0	0	0	0	0	0	0	0	0.00186441	0	0	2.10908e-05	0	0	0	0.000223105
ASV_654	0	0	0	0	0	0	0	0	0	0	0	0	0	0	0	0	0	0	0	0	0	0	0	0	0	0	0	0	0	0	0	0	0	0	0	0	0	0	0	0	0	0	0.000584945	0	0	0	0	0	0
ASV_655	0	0	0.0108012	0	0	0	0	5.38793e-05	0.00306456	0	0	0	0	0	0.00298023	0	0.00223992	0.000123135	0.00113383	0	2.4484e-05	0.000530451	0	3.13529e-05	0.00112026	0	4.91425e-05	0	0.000125176	0	0	0	0	0.000168657	3.90793e-05	0	0	0	0	0	7.14694e-05	4.23729e-05	3.65591e-05	0	0.000379635	0	0	2.32926e-05	0.00381509
ASV_656	0	0	0	0	0	0	0	0	0	0	0	0	3.81228e-05	0	0	0	0	2.46269e-05	0	0	0	0	0	0	3.29489e-05	0	0	0	0	0	0	0	0	0	3.90793e-05	0	0	0	0	0	0	0	0	0	0	0	0	0	0
ASV_657	0	0	0	0	0	0	0	0	0	0	0	0	0	0	0	0	0	0	0	0	0	0	0	0	0	3.51531e-05	0	0	0	0	0	0	0	0	0	0	0	0	0	0	0	0	3.65591e-05	0	0	0	0	0.00470512	0
ASV_659	0	0	0	0	0	0	0	0	0	0	0	0	0	0	0	0	0	0	0	0	0	0	0	0	0	0	0	0	0	0	0	0	0	0.00354179	0	0	0	0	0	0	0	0	0	0	0	0	0	0	8.92419e-05
ASV_658	0	0	0.00138001	0	0	0	0	0	0	0	0	0	0	0	0.00206551	0	0.000782194	0.0010097	0.000485928	0	0	0.000198919	0	0	0.00194399	0.000386684	9.82849e-05	0	0	0	9.97606e-05	0	0	0.000134925	0.000234476	9.20175e-05	0	0	0.00465405	0	0	0	0	0	0.000885814	0	0.000921146	0.000489146	0
ASV_660	0	0	0.000265386	0	0	0	0	0	0	0	0	0	0	0	0	0	0	0	0	0	0	0	0	0	0	0	0	0	0	0	0	0	0	0.000134925	0	0	0	0	0	0	0	0	0	0	0	0	0	0	0
ASV_661	0	0	0	0.000579214	0	0	0	0	2.22069e-05	0	0	0	0	0	2.95072e-05	0	0	0	0	0	0	0.000530451	0.00079406	0	0	0	0	0	3.1294e-05	0	0	0	0	0	0	0	0	0	0.000655014	0	0	0	0.0014258	0	0.000463998	0.00294738	0.00111394	0.00265536	0
ASV_662	0	0	0	0	0	0	0	0	0	0	0	0	0	0	0	0	0	0	0	0	0	0.000165766	0.000119109	0.000313529	0	0	0.000147427	0.000500156	0	0	0	0	0.00153927	0	0	0.000391074	0	0	0	0	0.000107204	0	0	0	0	0	0	0	0
ASV_663	0	0	0	0	0	0	0	0	0	0	0	0	0	0	0.00250811	0	0.00401763	0.00152687	0	0	0	0	0	0	0	0	0	0	0	0	0.000232775	0	0	0	0	0	0	0	0	0	0	0	0	0	0.00360653	0	0.00113537	0.00249231	0.00171791
ASV_664	0	0	0	0	0	0	0	0	0	0	0	0	0	0	0	0	0	0	0	0	0	0	0	0	0	0	0	0	0	0	0	0	0	0.000573433	3.90793e-05	0	0	0	0	0	0	0.000423729	7.31181e-05	0	0	0	0	0	0
ASV_665	0	0	0	0	0	0	2.80191e-05	0	0	0	0	0	0	0	0	0	0	0	0	0	0	0	0	0	0	0	0	0	0	0	0	0	0	0	0	0	0	0	0	0	0	0	0	0	0	0	0	0	0
ASV_666	0	0	0	0	0	0	0	0	0	0	0	0	0	0	0	0	0	0	0	0	0	0	0	0	0	0	0	0	0	0	0	0	0	0	0	0	0	0	0	0	0	0	3.65591e-05	0	0	0	2.1422e-05	0	0
ASV_667	0	0.000579974	0	0	0.0097897	0	0	0	0	0	0	0	0	0.00305862	0	0	0	0	0	0	0	0	0	3.13529e-05	0	0	0	0	0	0	0	0	0	0	0	0	0	0	0	0	0	0	0	0	0	0	0	0	0
ASV_668	0	0	0	0	0	0	0	0	0	0	0	0	0	0	0	0	0	0	0	0	0	3.31532e-05	0	0	0	0	0	0	0	0	0	0	0	0	0	0	0	0	0	0	0	0	0	0	0	0	0	0	0
ASV_669	0	0	0	0	0	0	0	0	0	0	0	0	0	0	0	0	0	0	0	0	0	0	0	0	0	0	0	0	0	0	0	0	0	0	0	0	0	0	0	0	0	0	0.0277118	0	0	0	0	0	0
ASV_670	0	0	0	0	0	0	0	0	0	0	0	0	0	0	0	0	0	9.85076e-05	0	0	0	0	0	0	0.000395387	0	0	0	0	0	0	0	0	0.00175403	3.90793e-05	0	0	0	0	0	0	0	0	0	0	0	0	0	0.000245415
ASV_671	0	0	0	0	0	0	0	0	0	0	0	0	0	0	0	0	0	0	0	0	0.00705139	0.012764	0.00111168	0	0	0	0	0	0	0	0.00206172	0	0	0	0	0	0	0	0	0	0	0	0	0	0	0	0	0	0
ASV_672	0	0	0	0.0214861	0.000120861	0.00144911	0	0	0	0.000224201	0	0	0	0	0.000206551	0	0.000177771	0.000295523	0	0	0	0	0	0	0	0	0.00019657	0	3.1294e-05	0	0	0	0	0	0	0	0	0.000205479	0.000172372	0	0	0	0	0	0	3.10251e-05	0.000149954	0	2.23105e-05
ASV_434	0	0	0	0	0	0	0	0	0	0	0	0	0	0	0	0	0	0	0	0	0	0	0	0	0	0	0	3.12598e-05	0	0	0	0	0	0	0	0	2.62971e-05	0	0	0	0	0	0	0	2.10908e-05	0	0	2.32926e-05	0
ASV_675	0	0	0.0011677	0	0	0	0	0	0	0	0	0	0	0	0.000885217	0	0	0.000344777	0	0	0	0	3.9703e-05	0	0	0	0	0	0	0	0	0	0	0	0	0	0	0	0	0	0	0	0.000438709	0	0	0	0.000299908	0.000209634	0
ASV_676	0	0	0	0	0	0	0	0	0	0	0	0	0	3.39847e-05	0	0	0	0	0	0	0	0	0	0	0	0	0	0	0	0	0	0	0	0	3.90793e-05	0	0	0	0	5.73197e-05	0	0	0	0	0	0	0	0	0
ASV_677	0	0	0	0	0	0	0	0	0	0	0	0	0	0	0	0	0	0	0	0	0	0	0	0	0	0	0	0	0	0	0	0	0	0	3.90793e-05	0	0	0	0	0	0	0	0	0	0	0	0	0	0
ASV_680	0	0	0	0	0	0	0	0	0	0	0	0	0	0	0	0.0706753	3.55543e-05	0	0	0	0	0	0	0	0	0	0	0	0	0	3.32535e-05	0	0	0	0	0	0	0	0	0	0	0	0	0	0	0	2.1422e-05	0	0
ASV_682	0	0	0	0	0	0	0	2.69397e-05	0	0	0	0	0	0	2.95072e-05	0	0	0	0	0.000676133	0	0	0	0	0	0	0	0	0	0	0	0	0	0	3.90793e-05	0	0	0	3.44744e-05	0	0	0	0	0	0	0	0	0	0
ASV_684	0	0	0	0	0	0	0	0	0	0	0	0.0174473	0	0	0	0	0	0	0	0	0	0	0	0	0	0	0	0	0	0	0	0	0	0	0	0	0	0	0	0	0	0	0	0	0	0	0	0	0
ASV_685	0	0	0	0	0	0	0	0	0	0	0	0	0	0	0	0	0	0	0	0	0	0	0	0	0	0	0	3.12598e-05	0	0	0	0	0	0	7.81586e-05	0	0	0	0	0	0	0	0	0	0	0	0	0	0
ASV_686	0	0	0	0	0	0	0	0	0	0	0	0	0	0	0	0.000185014	0	0	0	0	0	0	0	0	0	0	0	3.12598e-05	0	0	0	0	0	0.00175403	0	0	0	0	0	0	0	0	0	0	0	0	2.1422e-05	0	0
ASV_687	0	0	5.30771e-05	0	0	0	0	0	0	0	0	0.00026842	0	0	0	0	0	0	0	0	0	9.94596e-05	0	0.0016617	0.000988468	0.000281225	0.00343997	0.00231322	0	0	0	0	0	6.74627e-05	0.000195396	0.00439383	0	0	0	0	0.0061821	0	0	0	0	0	0	0	0
ASV_688	0	0	0	0	0	0	2.80191e-05	0	0	0	0	0	0	0	0	0	0	0	0	0	0	0	0	0	0	0	0	0	0	0	0	0	0	0	0	0	0	0	0	0	0	0	0	0	0	0	0	0	0
ASV_689	0	0	0	0	0	0	0	0	2.22069e-05	0	0	0	0	0	0	0	0	2.46269e-05	0	0	0	0	0	0	3.29489e-05	0	0	0	0	0	0	0	2.74869e-05	0.000877015	3.90793e-05	0	0	0	0	0	0	0.000423729	0	0	0	0	0	0	0
ASV_690	0	0	0	0	0	0	0	0	0	0	0	0	0	0	0	0	0	0.000517165	0	0	0	0	0	0	0	0	0	0	0	0	0	0	0	0	0	0	0	0	0	0	0	0.00266949	0.00182795	0	0.00122327	0	0	0.00111805	0
ASV_691	0	0	0	0	0	0	0	0	0	0	0.0013245	0	0	0	0	0	0	0	0	0	0	0	0	0	0	3.51531e-05	0	0	0	0	0	0	0	0.000101194	0	0	0	0	0	0	0	0	0	0	0	0	2.1422e-05	0	0
ASV_692	0	0	0	0	0	0	0	0	0	0	0	0	0	0	0	0	0	0	0	0	0	0	0	0	0	0	0	0	0	0	0	0	0	0	0	0	0	0	0	0	0	0	0	0	0	0	0	0	0
ASV_693	0	0	0	0	0	0	0	0	0	0	0	0	0	0	0	0	0	0	0	0	0	0	0	0	0	0	0	0	0	0	0	0	0	0	0	0	0	0	0	0	0	0	0	0	0	0	0	0	0
ASV_695	0	0	0.000159231	2.75816e-05	0.000120861	0.000167205	0.000476324	0.000188578	0.000399725	0.000192172	0	0	3.81228e-05	0.000135939	0.000383594	0.000185014	0.000142217	2.46269e-05	0.000485928	0	0.00112626	0.000530451	0.000198515	0.000313529	9.88468e-05	0.000140612	9.82849e-05	0.000250078	0.000281646	9.15709e-05	3.32535e-05	0	0.000494764	0.000708359	0.000195396	0.000207039	0.00018408	0.000239726	0.000275795	5.73197e-05	0.000214408	0.000805085	0	0.000266951	0.000189817	0	4.2844e-05	0.000838535	0.000200794
ASV_694	0	0	0.00111462	0	0	0	0	0	0	0	0	0	0	0	0	0	3.55543e-05	0	0.00238915	0	0	0	0	3.13529e-05	0.00187809	0	0.00265369	0.00146921	0	0	0	0	0	0	0.00363437	0.00970784	0	0	0	0	0.00468125	0	0	0	0	0	0	0	0
ASV_696	0	0	0	0	0	0	0	0	0	0	0.000662252	0	0	0	0	0	0	0	0	0	0	0	0	0	0	0	0	0	0	0	0	0	0	0	0	0	0	0	0	0	0	0	0	0	4.21816e-05	0	0	0	0
ASV_698	0	0	0	0	0	0	0	0	0	0	0	0	0	0	0.000177043	0	0	0	0.000688398	0	0	0	0	0	0	0	0	0	0	0	0	0	0	0	0	0	0	0	0	0	0	0	0	0	0	0	0	0	0
ASV_697	0	0	2.65386e-05	0	0	0	0	0	0	0	0.000662252	0	3.81228e-05	0	0	0	0	0	0	0	0	0	0	0	6.58979e-05	0	0	0	0	0	0	0	0	0	0	2.30044e-05	0	0	0	0	3.57347e-05	0	0.00394838	0	0	0	0	0	0
ASV_699	0	0	0	0	0	0	0	0	0	0	0	0	0	0	0	0	3.55543e-05	0	0	0	0	0	0	0	0	0	0	0	0	0	0	0	0	0	0	0	0	0	0	0	0	0	0	0	0	0	0	0	0
ASV_700	0	0	0	0	0	0	0	0	0	0	0	0	0	0	0	0	0	0	0	0	0	0	0	0	0	0	0	0	0	0	0	0	0	0	0	0	0	0	6.89489e-05	0	0	0	0	0	0	0	0	0	0
ASV_701	0	0	0	0	0	0	0	0	0	0	0	0	0	0	2.95072e-05	0	0	0	0	0	2.4484e-05	0	0	0	0	0	0	0	0	0	0	0	0	0	0	0	0	0	0	0	0	0	0	0	0	0	0	2.32926e-05	0
ASV_702	0	0	0	0	0	0	0	0	0	0	0	0	0	0	0	0	0	0	0	0	0	0	0	3.13529e-05	0	0	0	0	3.1294e-05	0	0	0	0	0	0	0	0	0	3.44744e-05	0	0	0	3.65591e-05	0	0	0	0	0	0
ASV_703	0	0	0	0	0	0	0	0	0	0	0	0	0	0	0	0	0	0	0	0	0	0	0	0	0	0	0	0	0	0	0	0	0	0	0	0	0	0	0	0	0	0	0	0	0	0	0	2.32926e-05	0
ASV_704	0	0	0.0025477	0	0	0	2.80191e-05	0	2.22069e-05	0	0	0	0	0	0.000796695	0	0.00341321	0.00177314	0.00178174	0	0	0	0.000198515	3.13529e-05	0.000658979	0.000175765	0.00019657	0.000187559	0.00203411	0	0	0	2.74869e-05	0.00023612	0	0	2.62971e-05	0	0	0	0	0.000338983	0	0	0.00122327	0	0	9.31706e-05	0.000178484
ASV_706	0	0	0	0	0	0	0	0	0	0	0	0	0	0	0	0	0	0	0	0	0	0	0	0	0	0	0	0	0	0	0	0	0	0	0	0	0	0	0	0	0	0	0	0	0	0	0	0	0
ASV_707	0	0	0.000106154	0.000275816	0	0	0	0	0	0	0	0	0	0	0.000177043	0	0.000568869	0.00135448	0	0	0	0	0	0	0	0	0.00019657	0	0	0	0	0	0	3.37314e-05	0	0	0	0	0	0	7.14694e-05	4.23729e-05	0	0	0.000316362	0	6.4266e-05	0.00034939	0.000356968
ASV_709	0	0	0	0	0	0	0	0	0	0	0	0	0	0	0	0	0	0	0	0	0.0113851	0.0122998	0.00246159	0.0049224	0	7.03062e-05	0.000147427	0.000250078	0.000438116	0.000137356	0	0	0.00164921	3.37314e-05	0	0	0	0	3.44744e-05	5.73197e-05	3.57347e-05	0	0	0	0	0	0	0	0
ASV_710	0	0	0.000159231	0.000634378	0	0.00011147	0.000616419	0	0	0.00172955	0	0	0	0	0	0	0	0	0	0	0	0.000132613	0.0222337	0	0	0	0	0	0.000876232	0	3.32535e-05	0	0	0	0	0	0	0	0	0	0	0	0	0	0	0	0	0	4.46209e-05
ASV_711	0	0	0.00663464	2.75816e-05	0	0	0	0	0	0	0	0	0	0	0.000265565	0	0	0	0.00040494	0	0	0	0	0	0	0	0	0.000250078	0.00400563	0	0	0	0	0	0	0	0	0	0	0	0	0	0	0	8.43633e-05	0.000217175	0	0.000279512	0
ASV_712	0	0	0	2.75816e-05	0	0	0	0	0	0	0	0	0	0	0	0	0	0	0	0	2.4484e-05	0	0.000238218	0	0	0	0	0	0.00112658	0.00979809	0.000365789	0	0	0	0	0	0	0	3.44744e-05	0	0	0	3.65591e-05	0	0	0	2.1422e-05	0	0
ASV_713	0	0	0.000159231	0	0	0	0	0	0.00510759	0	0	0	0	0	0.00200649	0	0.00024888	0.000270896	0	0	0	0.00109406	0.00115139	0	0	0	0	0.00153173	0.00644657	0	0	0	0.00546989	0	0	0	0	0	0	0	0	0.000508475	0	0	0.000295271	0	4.2844e-05	0.00135097	0
ASV_714	0	0	0	0	0	0	0	0	0	0	0	0	0	0	0	0	0	0	0	0	0	0	0	0	0	0	0	0	0	0	0	0	0	0	0	0	0	0	0	0	0	0	0	0	0.000906905	0	0	0	0
ASV_716	0	0	0	0	0	0	0	0	0	0	0	0	0	0	0	0.000185014	0	0	0	0	0	0	0	0	0	0	0	3.12598e-05	0	0	0	0	0	0	0	0	0	0	0	0	0	0	0	0	0	0	0	0	0
ASV_719	0	0	0	0	0	0	0	0	0	0	0	0	0	0	0	0	0	0	0	0	0	0	0	0	0	0	0	0	0	0	0	0	0	0	0	0	0	0	0	0	0	0	0	0	0	0	0	0	0
ASV_720	0	0	0	0	0	0	0	0	0	0	0	0	0	0	0	0	0	0	0	0	0	0	0	0	0	0	0	0	0	0	0	0	0	0	7.81586e-05	0	0	0	0	0	0	0	0	0	0	0	0	0	0
ASV_721	0	0	0	0	0	0	0	0	0	0	0	0	0	0	0	0	0	0	0	0	0	3.31532e-05	0	0	0	0	0	0	0	0	0	0	0	0.000708359	0	0	0	0	0	0	0	0	0.000438709	0	0	0	0	0	0
ASV_722	0	0	0	0	0	0	0	0	0	0	0	0	0	0	0	0	0	0	0	0	0	0	0	0	0	0	0	0	0	0	0	0	0	0	3.90793e-05	0	0	0	0	5.73197e-05	0	0	0	0	0	0	0	0	0
ASV_725	0	0	0	0	0	0	0	0	0	0	0	0	0	0	0	0	0	0	0	0	0	0	0	0	0	0	0	0	0	0	0	0	0	0	0	0	0	0	0	0	0	0	0	0	0	0	0	0	0
ASV_724	0	0	0	0	0	0	0	0	0	0	0	0	0	0	0	0	0	0	0	0	0	3.31532e-05	3.9703e-05	0	0	0	0	0	0	0	3.32535e-05	0	0	0	0	0	0	0	0	0	0	0	0	0	0	0	0	0	0
ASV_717	0	0	0	0	0	0	0	0	0	0	0	0	0	0	0	0	0	0	0	0	0	0	0	0	0	0	0	0	3.1294e-05	0	0	0	0	0	0	0	0	0	0	0	0	0	0	0	2.10908e-05	0	0	2.32926e-05	0
ASV_727	0	0	0	0	0	0	0	0	0	0	0	0	0	0	0	0	0	0	0	0	0	0	0	0	0	0	0	0	0	0	0	0	0	0	0	0	0	0	0	0	0	0	0	0	0	0	2.1422e-05	0	0
ASV_728	0	0	0	0	0	0	0	0	0	0	0	0	0	0	2.95072e-05	0	0	0	0.00275359	0	0	0	0	0	0	0	4.91425e-05	0.00128165	0	0	0	0	0	0	0	0.00119623	0	0	0	0	0	0	0	0	0	0	0	2.32926e-05	0
ASV_729	0	0	0	0	0	0	0	0	0	0	0	0	0	0	0	0	0	0	0	0	0	0	0	0	3.29489e-05	0	0	0	0	0	0	0	2.74869e-05	0	0	2.30044e-05	0	3.42466e-05	0	0	0	0	0	0	0	0	0	0	0
ASV_730	0	0	0	0	0	0	0	0	0	0	0	0	0	0	0	0	0	0	0	0	0	0	0	0	0	0.000246072	0	0	0	0	0	0	0	0	0	0.000184035	0	0	0	0	0	0	0.00307096	0	0	0	0	0	0
ASV_731	0	0	0	0	0	0	0	0	0	0	0	0	0	0	0	0	0	0	0	0	0	0	0	0	0	0	0	0	0	0	0	0	0	3.37314e-05	0	6.90131e-05	0	0	0	0	0	0	0.000840858	0	0	3.10251e-05	0	0	0
ASV_732	0	0	0.00145962	0	0	0	0	0	0	0.00131318	0	0	0	0	0.00141635	0	0.00476428	0.00389105	0.000283458	0	0	0	0	0	0	0	0	0	0.000844938	0	0	0	0	0	3.90793e-05	0	0	0	0	0	0	0	0	0	0.00172945	0	0	0.000302804	0.000580072
ASV_733	0	0	0	0	0	0	0	2.69397e-05	0	0	0	0	0	0	0	0	3.55543e-05	0	0	0	0	0	0	0	0	0.000984287	9.82849e-05	0.00375117	0	0	0	0	0	0	0.000351714	0.00501495	0	0	0	0	0.00182247	0.000466102	0.000511827	0	0	0	0	0.000139756	2.23105e-05
ASV_734	0	0	0	0	0	0	0	0	0	0	0	0	0	0.00186916	0.000354087	0	0	2.46269e-05	0	0	0	0.00808938	0.00186604	0.00147359	0	0.000105459	0	0	0	0	0.0138667	0	0.00305104	0	0	0	0	0	0	0	0	0	0	0	4.21816e-05	0	0	9.31706e-05	0.000446209
ASV_735	0	0	0	0	0	0	0	0	0	0	0	0	0	0	0	0	0	0	0	0	0	0	0	0	0	0	0	0	0	0	0	0	0	0	0	0	0	0	0	0	0	0	0	0	0	0	0	0	0
ASV_736	0	0	0	0	0	0	0	0	0	0	0	0	0	0	0	0	0	0	0	0	0	0	0	0	0	0	0	0	0	0	0	0	0	0	0	0	0	0	0	0	0	0	0	0	0	0	0	0	0
ASV_737	0	0	2.65386e-05	2.75816e-05	0.000423012	0	2.80191e-05	2.69397e-05	0	6.40574e-05	0	0	7.62457e-05	0	2.95072e-05	0.000185014	0	2.46269e-05	0.000121482	0	0.000342776	0.000430992	0	0.000156764	6.58979e-05	0	4.91425e-05	0.000250078	0.000219058	0.00050364	9.97606e-05	0	0.000549738	0.000269851	7.81586e-05	4.60087e-05	2.62971e-05	0	0.000517117	0.000114639	7.14694e-05	0.000254237	0.000255913	0	4.21816e-05	6.20501e-05	0	2.32926e-05	0
ASV_738	0	0	0	0	0	0	0	0	0	0	0	0	0	0	0	0	0	0	0	0	0	0	0	0	0.000131796	0.000632756	0	0.00509534	0	0	0	0	0	0	0	0.00715436	0	0	0	0	0	0.000466102	0.00230322	0	0	0	0	4.65853e-05	0
ASV_739	0	0	0	0	0	0	0	0	0	0	0	0	0	0	0	0	0	0	0	0	0	0	0	0	0	0	0	0	0	0	0	0	0	0	0	0	0	0	0	0	0	0	0	0	0	0	0	0	0
ASV_740	0	0	0	0	0	0	0	0	0	0	0	0	0	0	0	0	0	2.46269e-05	0	0	0	0	0	0	0	0	0	0	0	0	0	0	0	0	3.90793e-05	0	0	0	0	0	0	0	0	0	0	0	0	0	0
ASV_743	0	0	7.96157e-05	0	6.04303e-05	0	0	0	0	0	0	0	0	0	0	0	7.11086e-05	0	0	0	0	0	0	0	0	0	0	0	0	0	0	0	0	0	0	0	0	0	0	0	0	0	3.65591e-05	0	2.10908e-05	0	0	0	0
ASV_745	0	0	0	0	0	0	0	0	0	0	0	0	0	0	0	0	0	0	0	0	0	0	0	0	0	0	0	0	0	0	0	0	0	0	0	0	0	0	0	0	0	0	0	0	0	0	0	0	0
ASV_747	0	0	0	0	0	0	0	0	0	0	0	0	0	0	0	0	0	0	0	0	0	0	0	0	3.29489e-05	0	0	0	0	0	0	0	0	0	0	0	0	0	0	0	0	0	0	0	0	0	0	0	0
ASV_748	0	0	0	0	0	0	0	0	0	0	0	0	0	0	0	0	0	0	0	0	0	0	0	0	0	0	0	0	0	0	0	0	0	0	0	0	0	0	0	0	0	0	0.00186451	0	0	0	0	4.65853e-05	0
ASV_749	0	0	0	0	0	0	0	0	0	0	0	0	0	0	0	0	0	0	0	0	0	0	0	0	0	0	0	0	0	0	0	0	0	0	0	0	0	0	0	0	0	0	0	0	0	0	0	0	0.000356968
ASV_750	0	0	0	0	0	0	0	0	0	0	0	0	0	0	0	0	0	0	0	0	0	0	0	0	0	0	0	0	0	0	0	0	0	0	0	0	0	0	0	0	0	0	0	0	0	0	0	0	0
ASV_751	0	0	0	0	0	0	0	0	0	0	0	0	0	0	0	0	0	0	0	0	0	0	0	0	0	0	0	0	0	0	0	0	0	0	0	0	0	0	0	0	0	0	0	0	0	0	0	0	0
ASV_753	0	0	0	0	0	0	0	0	0	0	0	0	0	0	0	0	0	0	0	0	0	0	0	0	0	0	0	0	0	0	0	0	0	0	0	0	0	0	0	0	0	0	0	0	0	0	0	0	0
ASV_752	0	0	0	0	0	0	0	0	0	0	0	0	0	0	0	0	0	0	0	0	0	0	0	0	0	0	0	0	0	0	0	0	0	0.000371045	0	0	0	0	0	0	0	0.000211864	0	0	0.000105454	0	0	0	0.000379278
ASV_51	0	0	0	0	0	0	0	0	0	0	0	0	0	0	0	0	0	0	0	0	0	0	0	0	0	0	0	0	0	0	0	0	0	0	0	0	0	0	0	0	0.000464551	0.00029661	0	0	0	0.0110449	0	0	0
ASV_754	0	0	0	0	0	0	0	0.0167295	0	0	0	0	0	0	0	0	0	0	8.09881e-05	0	0	0	0	0	0.00102142	3.51531e-05	0.00113028	0.000844014	0	0	0	0	0	0	0.000859744	0.0031516	0	0	0	0	0.00325186	0	0	0	0	0	0	0	0
ASV_755	0	0	0	0	0	0	0	0	0	0	0	0	0	0	0	0	0	0	0	0	0	0	0	0	0	0	0	0	0	0	0	0	0	0.000202388	0	0	0	0	0	0	0	0.00114407	0	0	0	0	0	0	0
ASV_756	0	0	0.000238847	0	0	0	8.40572e-05	8.0819e-05	0.000399725	0.00025623	0	0	0	6.79694e-05	0.000472116	0	3.55543e-05	0.000147761	0.000769387	0	0	0.000629911	0.000119109	0.00391911	0.0014827	0.00151158	0.0019657	3.12598e-05	3.1294e-05	0	0.00345837	0	0.000247382	0.00023612	0.00191489	0.00269151	0	0	0	0	0.001751	0	0	0	0.00107563	0	0	6.98779e-05	0.00205256
ASV_757	0	0	0	0	0	0	0	0	0	0	0	0	0	0	0	0	0	0	0	0	0	0	0	0	0	0	0	0	0	0	0	0	0	0	0	0	0	0	3.44744e-05	0	0	0	0	0	0	0	0	0	0
ASV_758	0	0	0	0	0	0	0	0	0	0	0	0	0	0	0	0	0	0	0	0	0	0	0	0	0	0	0	0	0	0	0	0	0	0	0	0	0	0	0	0	0	0	0	0	0	0	0	0	0
ASV_759	0	0	0	0	0	0	0	0	0	0	0	0	0	0	0	0	0	0	0	0	0	0	0	0	0	0	0	6.25195e-05	0	0	0	0	0	3.37314e-05	0	2.30044e-05	0	0	0	0	0	0	0	0	0	0	0	0	0
ASV_760	0	0	0	0	0	0	0	0	0	0	0.000662252	0	0	0	0	0	0	0	0	0	0	0	0	0	0	0	0	0	0	0	3.32535e-05	0	0	0	0	0	0	0	0	0	0	0.000805085	0	0	2.10908e-05	0	0	2.32926e-05	0
ASV_761	0	0	0	0	0	0	0	0	0	0	0	0	0	0	0	0	0	0	0	0	0	0	0	0	0	0	0	0	0	0	0	0	0	0	0	0	0	0	0	0	0	0	0	0	0	0	0	0	0
ASV_762	0	0	0	0	0	0	0	0	0	0	0	0	0	0	0	0	0	0	0	0	0	0	0	0	0	0	0	0	0	0	0	0	0	0	0	0	0	0	0	0	0	0	0	0	0	0	0	0	0
ASV_763	0	0	0	0	0	0	0	0	0	0	0	0	0	0	0	0	0	0	0	0	0	0	0	0	0	0	0	0	0	0	0	0	0	0	0	0	0	0	0	0	0	0	0	0	0	0	0	0	0
ASV_764	0	0	0	0	0	0	0	0	0	0	0	0	0	0.000339847	0	0	0	9.85076e-05	0	0	0	0	0	0	0	0	0	0	0	0	0	0	0	3.37314e-05	0	0	0	0	0	0	0	0	0	0	0.000927996	0	0	0	6.69314e-05
ASV_765	0	0	0	0	0	0	0	0	0	0	0	0	0	0	0	0	0	0	0	0	0	0	0	0	0	0	0	0	0	0	0	0	0	0	0	0	0	0	0	0	0	0	0	0	0	0	0	0	0
ASV_766	0	0	0	0	0	0	0	0	0	0	0	0	0	0	0	0	0	0	0	0	0	0	0	3.13529e-05	0	0	0	0	0	0	0	0	0	0	3.90793e-05	2.30044e-05	0	0	0	0	0	0	0	0	0	0	0	0	0
ASV_768	0.000713776	0	0.000238847	0	0	0	0	0.0161638	0	0	0	0	0	0	0	0	0	0	0	0	0	0	0.000754357	0.000470293	0.00062603	0.000808521	0.00181827	0	0	0	0	0	0	0	0.000429872	0	0	0	0	0	0.00428816	0	0	0	0	0	2.1422e-05	0	0
ASV_82	0	0	0	0	0	0	0	0	0	0	0	0	0	0	0	0	0	0	0	0	2.4484e-05	0	0	0	0	0	0	0	0	0	0	0	0.0010445	0.000404776	0	0	0	0	0	0	0	0	0	0	0.000358544	0	0	0	0
ASV_770	0	0	2.65386e-05	2.75816e-05	0	0	0	2.69397e-05	0	0	0	0	0	0	0	0	0	0	0	0	0	0	0	3.13529e-05	3.29489e-05	0	0	0	3.1294e-05	0	0.000266028	0	2.74869e-05	0	0	4.60087e-05	0	0	0.000758438	0	0	0	0.000694622	0	0.000126545	0.000434351	0.0014567	0.00291158	0.0016956
ASV_771	0	0	0.000106154	0	0	0	0	0	0	0	0	0	0	0	0	0	0	0	0	0	0	3.31532e-05	0	6.27058e-05	0	0.00045699	0	0	0	0	0.000199521	0	2.74869e-05	0.000303582	0	0	0	0	0	0	0	0	0	0	0	0	0	0	0
ASV_772	0	0	2.65386e-05	0	0	0	0	0	0	0	0	0	0	0	0	0	3.55543e-05	0	0	0	0	0	0	0	0	0	0	0	0	0	0	0	0	0.000539702	0	0	0	0	0	0	0	0	0	0	2.10908e-05	0	2.1422e-05	0	0
ASV_774	0	0	0	0	0	0	0	2.69397e-05	2.22069e-05	0	0	0	0	0	0	0	0	0	0	0	0	0	0	0	0	0	0	0	0	0	0	0	0	0	0	2.30044e-05	0	0	0	0	0	0	0	0	0	0	0	0	0
ASV_775	0	0	0	0	0	0	0	0	0	0	0	0	0	0	0	0	0	0	0	0	0	0	0	0	0.00971993	0.0165923	0.0016217	0	0	0	0	0	0	0.000337314	0.00609637	0.000506096	0	0	0	0	0	0	0	0	0	0	0	0	0
ASV_776	0	0	0	0	0	0	0	0	0	0	0	0	0	0	0	0	0	0	0	0	0	0	0	0	0	0	0	0	0	0	0	0	0	0	0	0	0	0	0	0	0	0	0	0	0	0	0	0	0
ASV_778	0	0	0	0	0	0	0	0	0	0	0	0	0	0	0	0	3.55543e-05	0.000369404	0	0	0	0	0	3.13529e-05	0	0	0	0	0	0	0	0	0	0.000438508	0	0	0	0	0	0	0	0.000466102	7.31181e-05	0	0.000189817	0	0	0.000908413	0
ASV_779	0	0	0	0	0	0	0	0	0	0	0	0	0	0	0	0	0	0	0	0	0	0	0	0	0	0	0	0	0	0	0	0	0	6.74627e-05	3.90793e-05	0	0	0	0	0	0	0	0	0	0	0	0	0	0
ASV_780	0	0	0.000132693	0	0	0	0	0	0	0	0	0	0	0	0	0	3.55543e-05	2.46269e-05	0	0	0	0	0	0	0	0	0	0	0	0	0	0	0	0.00178776	0	2.30044e-05	0	0	0	0	0	0	0	0	0	0	0	0	0
ASV_781	0	0	0	0	0	0	0	0	0	0	0	0	0	0	0	0	0	0	0	0	0	0	0	0	0	0	0	0	0	0	0	0	0	0	0	0	0	0	0	0	0	0	0	0	0	0	0	0	0
ASV_782	0	0	0	0	0	0	0	0	0	3.20287e-05	0	0	0	0	0	0	0	0	0	0	0	0	0	0	0	0	0	0	0	0	0	0	0	0	0	0	0	0	0	0	0	0	0	0	0	0	0	0	0
ASV_784	0	0	0.00037154	0	0	0.00139338	0	0	0	0	0	0	0.0357592	0	0	0	0	2.46269e-05	0	0	0	3.31532e-05	0	0	0	0	0	0	0	0	0	0	0	0	0	0	0	0	0	0	0	0	0	0	0	0	0	0	0
ASV_785	0	0	0	0	0	0	0	0	0	0	0	0	0	0	0	0	0	0	0	0	0	0	0	0	0	0	0	0	0	0	0	0	0	0	0	0	0	0	0	0	0	0	0	0	0	0	0	0	0
ASV_786	0	0	0	0	0	0	0	0	0	0	0	0	0	0	0	0	0	0	0	0	0	0	0	0	0	0	0	0	0	0	0	0	0	0	0	0	0	0	0	0	0	0	0	0	0	0	0	0	0
ASV_787	0	0	0	0	0	0	0	0	0	0	0	0	0	0	0	0	0	0	0	0	0	0	0	0	0	0	0	0	0	0	0	0	0	0.000134925	0	0	0	0	0	0	0	0	0	0	0	0	0	0	0
ASV_788	0	0	2.65386e-05	0	0	5.57351e-05	0.000420286	2.69397e-05	0	0	0	0	0	0	0	0	0	0	0	0	0.000710036	0.000331532	0	0.000188117	0	0	0	0	0	0.00105307	0.000831338	0	0.00186911	0.000708359	0	0.000115022	0	0	0.00165477	0	0.000142939	0.00173729	0.000109677	0	0	3.10251e-05	0	9.31706e-05	0
ASV_790	0	0	0	0	0	0	0	0	0	0	0	0	0	0	0	0	0	0	0	0	0	0	0	0	0	0	0	0	0	0	0	0	5.49738e-05	0	0	0	0	3.42466e-05	0	0	0	0.00110169	0	0	0	0	0	0	0
ASV_791	0	0	2.65386e-05	2.75816e-05	0	0	0	2.69397e-05	0	0	0	0	0	3.39847e-05	0.000619652	0.000185014	0.000106663	0.000197015	4.0494e-05	0	0	0	0	0	0	0	0	0	0	0	6.6507e-05	0	0	0	0	0	2.62971e-05	0	0	0	0	0	0	0	0	0.00217175	0.0038988	0	2.23105e-05
ASV_792	0	0	0	0	0	0	0	0	0	0	0	0	0	0	0	0	0	0	0	0	0	3.31532e-05	0	0	0	0	0	0	0	0	0	0	0	0.00023612	7.81586e-05	0	0	0	0	0	0	0	0	0	0	0	2.1422e-05	0	0
ASV_793	0	0	0	0	0	0	0	0	0	0	0	0	0	0	0	0	0	2.46269e-05	0	0	0	0	0	0	3.29489e-05	0	0	0	0	0	0	0	0	0	0	0	0	0	0	0	0	0	0.0368881	0	0	0	0	0	0
ASV_794	0	0	0	0	0	0	0	0	0	0	0	0	0	0	0	0	0	0	0	0	0	0	0	0	0	0	0	0	0	0	0	0	0	0	0	0	0	0	0	0	0	0	0	0	0	0	0	0	0
ASV_795	0	0	0	0	0	0	0	0	0	0	0	0	0	0	0.000885217	0	0	2.46269e-05	0	0	0	0	0	0	3.29489e-05	0	9.82849e-05	0	0	0	0	0	0	0.000944478	0.000234476	0	0	0	0	0	0	0	0	0	8.43633e-05	0	0	0	0.000379278
ASV_796	0	0	0	0	0	0	0	0	0	0	0	0	0	0	0	0	0	0	0	0	0	0	0	0	0.00204283	0.000386684	0	0	0	0	0	0	0	0.00155164	0.000937903	0	0	0	3.44744e-05	0	0	0	0	0	0	0	0	0	0
ASV_81	0	0	0	0	0	0	0	0	0	0	0	0	0	0	0	0	0	0	0	0	0	0	0	0	0	0	0	0	0	0	0	0	0	0	0	0	0	0	0	0	0	0	0	0	0	0	0	0	0
ASV_798	0	0	0	0	0	0	0	0	0	0	0	0	0	0	0	0	0	0	0	0	0	0	0	0	0	0	0	0	0	0	0	0	0	0	0	0	0	0	0	0	0	0	3.65591e-05	0	0	0	0	0	0
ASV_800	0	0	0	0	0	0	0	0	0	0	0	0	0	0	0	0	0	0	0	0	0	0	0	0	0	0	0	0	0	0	3.32535e-05	0	0	0	0	0	0	0	0	0	0	0	0	0	0	0	0	0	0
ASV_802	0	0	0	0	0	0	0	0	0	0	0	0	0	0	2.95072e-05	0	0	0	0	0	0	0	0	0	0	0	0	0	0	0	0	0	0	0.000674627	0	0	0	0	0	0	0	0	0.000109677	0	0	0	0	0	0
ASV_804	0	0	0	0	0	0	0	0	0	0	0	0	3.81228e-05	0	0	0	0	0	0	0	0	0	0	0	3.29489e-05	0	0	0	0	0	0	0	0	0	0	0	0	0	0	0	0	0	0	0	0	0	0	0	0
ASV_805	0	0	0	0	0	0	0	0	0	0	0	0	0	0	0	0	0	0	0	0	0.0100384	0.00288433	0	0	0	0	0	0	0	0	0.0124368	0	0	0	0	0	0	0	0	0	0	0	0	0	0	0	0	0	0.000870108
ASV_806	0	0	2.65386e-05	0	0	0	0	0	0	0	0	0	0	0	0	0	0.00167105	0.00571344	0	0	0	0	0	0	0	0	0	0	0	0	0	0	0	6.74627e-05	0	0	0	0	0	0	0.000678959	0	0.000987095	0	0.000485089	0	0	0	0
ASV_808	0	0	0	0	0	0	0	0	0	0	0	0	0	0	0	0	0	0	0	0	0	0	0	0	0	0	0	0	0	0	6.6507e-05	0	0	0.000708359	0	0	0	0	0	0	0	0.000550847	0	0	0.000105454	0	0	0	0
ASV_809	0	0	0.00164539	0	0	0	0	0	0.0133019	0	0	0	0	0	0	0	0.000106663	4.92538e-05	0	0	0	0	0	0.00137953	0.000856672	0.00175765	0.000982849	0	0	0	0	0	0	0.00023612	0	2.30044e-05	0	0	0	0	0	0	0	0	8.43633e-05	0	0	0	8.92419e-05
ASV_810	0	0	0	0	0	0	0	0	0	0	0	0	0	0	0	0	0	0	0	0	0	0	0	0	0	0	0	0.00234448	0	0	0	0	0	0	0	0.00715436	0	0	0	0	0	0	0	0	0.000147636	0	0	0	0
ASV_812	0	0	0	0	0	0	0	0	0	0	0	0	0	0	0	0	0	0	0	0	0	0	0	0	0	0	0	0	0	0	0	0	0	0	0	0	0	0	0	0	0	0	0	0	0	0	0	0	0
ASV_814	0	0	0	0	0	0	0	0	0	0	0	0	0	0	0	0	0	0	0	0	0	0	0	0	0	0	0	0	0	0	0	0	2.74869e-05	0	0	0	0	3.42466e-05	0	0	0	0	0	0	0	0	0	0	0
ASV_815	0	0	0	0	0	0	0	0	0	0	0	0	0	0	0	0	0	0	0	0	0	0	0	0	0	0	0	0	0	0	0	0	0	0	0.000117238	0	0	0	0	0	0	0	0	0	0	0	0	0	0
ASV_816	0	0	0	0	0	0	0	0	0	0	0	0	0	0	0	0	0	2.46269e-05	0	0	0	0	0	0	0	0	0	0	0	0	0	0	0	0	0	0	0	0	0	0	0	0	0	0	0	0	0	0	0
ASV_817	0	0	0	0	0	0	0	0	0	0	0	0	0	0	0	0	0	0	0	0	0	0	0	0	0	0	0	0	0	0	0	0	0	0	0	0	0	0	0	0	0	0	0.000584945	0	0	0	0	0	0
ASV_818	0	0	0	0	0	0	0	0	0	0	0	0	0	0	0	0	0	0	0	0	0	0	0	0	0	0	0	0	0	0	0	0	0	0.000134925	0	0	0	0	0	0	0	0.000254237	0	0	0	0	0	0.000163049	0
ASV_819	0	0	0	0	0	0	0	0	0	0	0	0	0	0	0	0	0	0	0	0	0	0	0	0	0	0	0	0	0	0	0	0	0	0	0	0	0	0	0	0	0	0	0	0	0	0	0	0	0
ASV_820	0	0	0	0	0	0	0	0	0	0	0	0	0	0	0	0	0	0	0	0	0	3.31532e-05	0	0	0	0	0	0	0	0	0	0	2.74869e-05	0	0	0	0	0	0	0	0	0	0.00796988	0	0	0	0.000128532	0.000209634	0
ASV_821	0	0	0	0	0	0	0	0	0	0	0	0	0	0	0	0	0	0	0	0	0	0	0	0	6.58979e-05	0.000316378	0	0	0	0	0	0	0	0.00414896	0	0	0	0	0	0	0	0.00152542	0	0	0	0	0	0	0
ASV_822	0	0	0	0	0	0	0	0	0	0	0	0	0	0	0	0	0	0	0	0	0	0	0	0	0	0	0	0	0	0	0	0	0	0	0	0	0	0	0	0	0	0	0	0	2.10908e-05	0	0	0.000279512	0
ASV_823	0	0	0	0	0	0	0	0	0	0	0	0	0	0	0	0	0	0	0	0	0	0	0	0	0	0	0	0	3.1294e-05	0	0	0	0	0	0	0	0	0	0	0	0	0	0	0	0	0	0	0	0
ASV_825	0	0	0	0	0	0	0	0	0	0	0	0	0	0	0	0	0	0	0	0	0	0	0	0	0	0	0	3.12598e-05	0	0	0	0	0	0	0	0	0	0	0	0	0	0	0	0	0	0	0	2.32926e-05	0
ASV_826	0	0	0	0	0	0	0	0	0	0	0	0	0	0	0	0	0	0	0	0	2.4484e-05	0	0	0	0	0	0	0	0	0	0	0	0	0	0	0	0	0	0	0	0	0	0	0	0	0	0	0	0
ASV_827	0	0	2.65386e-05	0	0	0	0	0	0	0	0	0	0	0	0	0	0	0	0	0	0	0	0	0	0	3.51531e-05	0	0	0	0	0	0	0	0	0	0	0	0	0	0	0	0	0	0	0	0	0	0	0
ASV_828	0	0	0	0	0	0	0	0	0	0	0	0	0	0	0	0	0	0	0	0	2.4484e-05	0	0	0	0	0	0	0	0	0	0	0	0	0	0	0	0	0	0	0	0	0	0	0	0	0	0	0	0
ASV_830	0	0	0	0	0	0	0	0	0	0	0	0	0	0	0	0	0	0	0	0	0	0	0	0	0	0	0	0	0	0	0	0	0	0	0	0	0	0	0	0	0	0	0	0	0	0	0	0	0
ASV_831	0	0	0	0	0	0	0	0	0	0	0	0	0	0	0	0	0	0	0	0	0	0	0	0	0	0	0	0	0	0	0	0	0	0	0	0	0	0	0	0	0	0	0	0	0	0	0	0	0
ASV_832	0	0	0	0	0	0	0	0	0	0	0	0	0	0	0.00156388	0	0.00106663	0	0	0	0	0	0	0	0	0	0	0	0	0	0.000631817	0	0	0.000168657	0	0	0	0	0	0	0	0.000211864	0.00252258	0	0.00118109	0	0	0.00186341	2.23105e-05
ASV_833	0	0	0	0	0	0	0	0	0	0	0	0	0	0	0	0	0	0	0	0	0	0	0	0	0	0	0	0	0	0	0	0	0	0	0	0	0	0	0	0	0	0.00199153	0.000584945	0	2.10908e-05	0	0	0	0
ASV_834	0	0	0	0	0	0	0	0	0	0	0	0	0	0	0	0	0	0	0	0	0	0	0	0	0	0	0	3.12598e-05	0	0	0	0	0	0	0	0	0	0	0	0	0	0	0	0	0	0	0	0	0
ASV_835	0	0	0	0	0	0	0	0	0	0	0	0	0	0	0	0	0	0	0	0	0	0	0	0	0	0	0	0	0	0	0	0	0	0	0	0	0	0	0	0	0	4.23729e-05	0	0	0	0	0	0	0
ASV_836	0	0	0	0	0	0	0	0	0	0	0	0	0	0	0	0	0	0	0	0	0	0	0	0	0	0	0	0	0	0	0	0	0	0	0	0	0	0	0	0	0	0	0	0	0	0	0	4.65853e-05	0
ASV_837	0	0	0	0	0	0	0	0	0	0	0	0	0	0	0	0	0	0	0	0	0	0	0	0	0	0	0	0	0	0	0	0	0	0	0	0	0	0	0	0	0	0	0	0	0	0	0	0	0
ASV_838	0	0	0	0	0	0	0	0	0	0	0	0	0	0	0	0	0	0	0	0	0	0	0	0	0	0	0	0	0	0	0	0	0	0	0	0	0	0	0	0	0	0	0	0	0	0	0	0	0
ASV_839	0	0	0	0	0	0	0	0	0	0	0	0	0	0	0	0	0	0	0	0	0	0	0	0	0	0	0	0	0	0	0	0	0	0	0	0	0	0	0	0	0	0	0	0	0	0	0	0	0
ASV_840	0	0	0.000159231	0	0	0	0	0	0	0	0	0	0	0	5.90145e-05	0	0.00202659	0.00032015	0	0	0	0	0	0	0	0	0	0	0	0	0	0	0	0.000101194	0	0	0	0	0	0	0	4.23729e-05	0.000329032	0	0.000231999	0	0	2.32926e-05	6.69314e-05
ASV_841	0	0	0	0	0	0	0	0	0	0	0	0	0	0	5.90145e-05	0	0	0	0	0	0	0	0	0	0	0	0	0	0	0	0	0	0	0	0	0	0	0	0	0	0	0	0	0	0	0	0	0	0
ASV_842	0	0	5.30771e-05	0	0	0	0	0	0	0	0	0	0	0	0	0	0	0	0	0	0	0	0	0	0	0	0	0	0	0	0	0	0	0	0	2.30044e-05	0	0	0	0	0	0	0	0	0	0	0	0	0
ASV_98	0	0	0	0	0	0	0	0	0	0	0	0	0	0	0	0	0.000106663	0	0	0	0	0	0	0	0	0	0	0	0	0	0	0	0	0	0	0	0	0	0	0	0	0	0	0	0	0	0	0	0
ASV_843	0	0	0	0	0	0	0	0	0	0	0	0	0	0	0	0	0	0	0	0	0	0	0	0	0	0	0	0	0	0	0	0	0	0	0	0	0	0	0	0	0	0	0	0	0	0	0	0	0
ASV_844	0	0	0	0	0	0	0	0	0	0	0	0	0	0	0	0	0	0	0	0	0	0	0	0	0	0	0	0	0	0	0	0	0	0	0	0	0	0	0	0	0	0	0	0	0	0	0	0	0
ASV_845	0	0	0	0	0	0	0	0	0	0	0	0	0	0	0	0	0	0	0	0	0	0	0	0	0	0	0	0	0	0	0	0	0	0	0	0	0	0	0	0	0	0	0	0	0	0	0	0	0
ASV_846	0	0	0	0	0	0	0	0	0	0	0	0	0	0	0	0	3.55543e-05	0	0	0	0	0	0	0	0	0	0	0	0	0	0	0	0	0	0	0	0	0	0	0	0	0	0	0	0	0	0	0	0
ASV_847	0	0	0	0	0	0	0	0	0	0	0	0	0	0	0.00106226	0	0.000213326	0.000763434	0	0	0	0.00394523	0.00178664	0	0	0	4.91425e-05	0	0.000125176	0	0	0	0	0	0	0	0	0	6.89489e-05	0	0	0.000254237	0.000146236	0	0.00105454	0	0.00021422	0.00409951	0.00423899
ASV_849	0	0	0.00175155	0	0	0	0	0	0.00146566	0	0	0	0	0	0.00032458	0	0.000213326	0.00297986	0.000242964	0	0	0	0	3.13529e-05	0.00108731	0.000210919	0.00019657	0	0	0	0	0	0	0.000708359	7.81586e-05	0	0	0	0	0	0	0.000169492	0.000109677	0	2.10908e-05	0	0	0.000489146	0.000200794
ASV_850	0	0	0	0	0	0	0	0	0	0	0	0	0	0	0	0	0	0	0	0	0	0	0	0	0	0	0	0	0	0	0	0	0	0	0	0	0	0	0	0	0	0	0	0	0	0	0	0	0
ASV_851	0	0	0	0	0	0	0	0	0	0	0	0	0	0	0	0	0	0	0	0	0	0	0	0	0	0	0	0	0	0	0	0	0	0	3.90793e-05	0	0	0	0	0	0	0	0	0	0	0	0	0	0
ASV_852	0	0	0	2.75816e-05	0	0	0	0	0	0	0	0	0	0	0	0	0	0	0	0	0	0	0	0	0	0	0	0	0	0	0	0	0	0.00124806	0	0	0	0	0	0	0	0	0	0	0	0	0	0	0
ASV_854	0	0	0	0	0	0	0	0	0	0	0	0	0	0	0	0	0	0	0	0	0	3.31532e-05	0	0	0	0	0	0	0	0	0	0	0	0	0	0	0	0	0	0	0	8.47458e-05	0	0	0	0	0	0	0
ASV_855	0	0	0	0	0	0	0	0	0	0	0	0	0	0	0	0	0	0	0	0	0	0	0	0	0	0	0	0	0	0	0	0	2.74869e-05	0	0	0	0	0	0	0	0	0	0	0	0	0	0	0	0
ASV_856	0	0	0	0	6.04303e-05	0	0	0	0	0	0	0	0	0	0	0	0	0	0	0	0	0	0	0	0	0	0	0	0	0	0	0	0	0	0	0	0	0	0	0	3.57347e-05	0	0.00102365	0	0	0	0	0	0
ASV_857	0	0	0	0	0	0	0	0	0	0	0	0	0	0	0	0	0	0	0	0	0	0	0	0	0.000329489	0.000667909	0.00122856	0.00447015	0	0	0	0	0	0	0.00168041	0.00259949	0	0	0	0	0.0016438	0	0	0	0	0	0	0	0
ASV_858	0	0	2.65386e-05	0	0	0	2.80191e-05	0	0	0	0	0	0	0.000169924	8.85217e-05	0	0	0	0	0	2.4484e-05	9.94596e-05	3.9703e-05	0.000344882	0	0	0	0	0	0	0.000133014	0	0	0	0	2.30044e-05	0	0	0.00251663	0	0	0	0	0	0.000147636	0.000651526	0.000771192	0.000186341	0.000513141
ASV_859	0	0	0	0	0	0	0	0	0	0	0	0	0	0	0	0	0	0	0	0	0	0	0	0	0	0	0	0	0	0	0	0	0	0	0	0	0	0	0	0	0	0	0	0	0	0	0	0	0
ASV_860	0	0	0	0	0	0	0	0	0	0	0	0	0	0	0	0	0	0	0	0	0	0	0	0	0	0	0	0	0	0	0	0	0	0	0	0	0	0	0	0	0	0	0	0	0	0	0	0	0
ASV_861	0	0	0	0	0	0	0	0	0	0	0	0	0	0	0	0	0	0	0	0	0	0	0	0	0	0	0	0	0	0	0	0	0	0	0	0	0	0	0	0	0	0	0	0	0	0	0	0	0
ASV_863	0	0	2.65386e-05	0	0	0	0	0	0	0	0	0	0	0	0	0.000185014	0	0	0	0	0	0	0	0	0	0	0	0	0	0	0	0	0	0	0	0	0	0	0	0	0	0	0	0	0	0	0	0	0
ASV_864	0	0	0	2.75816e-05	0	0	0	0	0	0	0	0	0	0	0	0	0	0	0	0	0	0	0	0	0	0	0	0	0	0	0	0	0	0	3.90793e-05	2.30044e-05	0	0	0	0	0	0	0	0	0	0	0	0	0
ASV_18	0	0	2.65386e-05	0	0	0	0	0	0	0	0	0	0	0	0	0	0	0	0	0	0	0	0	0	0	0	0	0	0	0	0	0	0	0	0	0	0	3.42466e-05	0	0	0	0	0	0	0	0	0	0	0
ASV_865	0	0	0	0	0	0	0	0	0	0	0	0	0	0	0	0	0	0	0	0	0	0	0	0	0	0	0	0	0	0	0	0	0	0.000168657	0	0	0	0	0	0	0	0	0	0	0	3.10251e-05	0	0	0
ASV_866	0	0	0	0	0	0	0	0	0	0	0	0	0	0	0	0	0	0	0	0	0	0	0	0	0	0	0	0	0	0	0	0	0	0	0	0	0	0	0	0	0	0	0	0	0	0	0	0	0
ASV_868	0	0	0.000238847	2.75816e-05	0	0.00011147	8.40572e-05	0	4.44138e-05	0	0	0	0	0.00669499	0.000649159	0	0.000319989	0.000123135	4.0494e-05	0	0	0.000331532	0.000277921	3.13529e-05	0	0	4.91425e-05	0.00112535	0	0	0	0	0	0	0	0.000414079	0	0	0	0	0.000643225	0	0	0	0.000358544	0.00127203	0.00143527	0	0.000267726
ASV_870	0	0	0	0	0	0	0	0	0	0	0	0	0	0	0	0	0	0	0	0	0	0	0	0	0	0	0	0	0	0	0	0	0	0	0	0	0	0	0	0	0	0	0.00212043	0	0	0	0	0	0
ASV_715	0	0	0	0	0	0	0	0	0	0	0	0.0295262	0	0	0	0	0	0	0	0	0	0	0	0	0	0	0	0	0	0	0	0	0.00788873	0	0	0	0	0	0	0	0	0	0	0	0	0	0	0	0
ASV_862	0	0	0	2.75816e-05	0	0	0	0	0	0	0	0	0	0	2.95072e-05	0	0	0	0	0	0	0	0	0	0	0	0	0	0	0	0	0	0	0	0	0.0010582	0	0	0	0	0	0	0	0	0	0	0	0	0
ASV_871	0	0	0	0	0	0	0	0	0	0	0	0	0	0	0	0	0	0	0	0	0	0	0	0	0	0	0	0	0	0	0	0	0	0.000337314	3.90793e-05	0	0	0	0	0	0	0.000127119	0	0	0	0	0	0	0
ASV_872	0	0	0	0	0	0	0	0	0	0	0	0	0	0	0	0	0	0	0	0	0	0	0	0	0	0	0	0	0	0	0	0	0	0	0	0	0	0	0	0	0	0	0.000182795	0	0	0	0	0	0
ASV_873	0	0	0	0	0	0	0	0	0	0	0	0	0	0	0	0	0	0	0	0	0	0	0	0	0	0	0	0	0	0	0	0	0	0	0	0	0	0	0	0	0	0	0	0	0	0	0	2.32926e-05	0
ASV_874	0	0	0	0	0	0	0	0	0	0	0	0	0	0	0	0	0	0	0	0	0	0	0	0	0	0	0	0	0	0	0	0	0	0.000202388	0	0	0	0	0	0	0	4.23729e-05	0.000182795	0	8.43633e-05	0	0	0	0
ASV_875	0	0	0	0	0	0	0	0	0	0	0	0	0	0	0	0	0	0	0	0	0	0	0	0	0	0	0	0	0	0	0	0	0	0	0	0	0	0	0	0	0	0	0	0	0	0	0	0	0
ASV_876	0	0	0	0.000855031	0	0	0.000140095	0	0	3.20287e-05	0	0	0	0	5.90145e-05	0	0	0	0	0	2.4484e-05	0	0	0	0	0	0	0	3.1294e-05	0	6.6507e-05	0	0.00266623	0	0	0.000115022	0	0	0.000965284	0	0.00539594	0	0	0	0	0.000310251	0	0	0
ASV_878	0	0	0	0	0	0	0	0	0	0	0	0	0	0	0	0	0	0	0	0	0	0	0	0	0	0	0	0	0	0	0	0	0	0	0	0	0	0	0	0	0	0	0	0	0	0	0	0	0
ASV_879	0	0	0	0	0	0	0	0	0	0	0	0	0	0	0	0	0	0	0	0	0	0.000132613	0	0	0.00866557	0.00513235	0.00471768	0	0	0	3.32535e-05	0	0	0	0.00351714	0.00218542	0	0	0	0	0.00160806	0	0	0	0	0	2.1422e-05	0	0
ASV_650	0	0	0	0	0	0	0	0	0	0	0	0	0	0	0	0	0	0	0	0	0	0	0	0	0	0	0	3.12598e-05	0	0	3.32535e-05	0	0	0	3.90793e-05	0	0	0	0	0	0	0	0	0	0	0	0	0	0
ASV_880	0	0	0	0	0	0	0	0	0	0	0	0	0	0	0	0	0	0	0	0	0	0	0	0	0	0	0	0	0	0	0	0	0	0	0	0	0	3.42466e-05	0	0	0	0	0	0	0	0	0	0	0
ASV_881	0	0	0	0	0	0	0	0	0	0	0	0	0	0	0	0	0	0	0	0	0	0	0	0	0	0	0	0	0	0	0	0	0	0	0	0	0	0	0	0	0	0	0	0	0	0	0	0	0
ASV_883	0	0	0	0	0	0	0	0	0	0	0	0	0	0	0	0	0	0	0	0	0	0	0	0	0	0	0	0	0	0	3.32535e-05	0	2.74869e-05	0	0	0	0	0	0	0	0	0	0	0	0	0	0	0	0
ASV_884	0	0	0	0	0	0	0	0	0	0	0	0	0	0	0	0	0	0	0	0	0	0	0	0	0	0	0	0	0	0	0	0	0	0	0	0	0	0	0	0	0	0	0	0	0	0	0	0	0
ASV_885	0	0	0	0	0	0	0	0	0	0	0	0	0	0	0	0	0	0	0	0	0	0	0	0	0	0	0	0	0	0	0	0	0	0	0	0	0	0	0	0	0	0	0	0	0	0	0	0	0
ASV_886	0	0	2.65386e-05	2.75816e-05	6.04303e-05	0	0	0	0	0	0	0	0	0	0	0	0	2.46269e-05	0	0	0	0	0	3.13529e-05	0	0	0	0	0	0	0	0	0	0	0	0	0	0	0	0	3.57347e-05	0	0	0	0	0	2.1422e-05	0	0
ASV_887	0	0	0	0	0	0	0	0	0	0	0	0	0	0	0	0	0	0	0	0	0	0	0.000595545	0	0	0	0	0	0.00031294	0	0	0	0	0	0	0	0	0	0	0	0	0	0	0	0	0	0	0	0
ASV_888	0	0	0	0	0	0	0	0	0	0	0	0	0	0	0	0	0	0	0	0	0	0	0	0	0	0	0	0	0	0	3.32535e-05	0	0	0.000134925	0	0	0	0	0	0	0	0	0	0	0	0	0	0	0
ASV_889	0	0	0	2.75816e-05	0	0	0	0	0	0	0	0.00013421	0	0	0	0.000185014	0	0	0	0	0	0	0	0	0	0	0	0	3.1294e-05	0	0	0	0	0	0	0	0	0	0	0	0	4.23729e-05	0	0	0	0	0	0	0
ASV_890	0	0	0	0	0	0	0	0	0	0	0	0	0	0	2.95072e-05	0	0	0	0	0	0	0	0	0	0	0	0	0	0	0	0	0	0	0	0	0	0	0	0	0	0	0	0	0	0	0	0	0	0
ASV_891	0	0	0	0	0	0	0	0	0	0	0	0	0	0	0	0	0	0	0	0	0	0	0	0	0	0	0	3.12598e-05	0	0	3.32535e-05	0	0	0	0	0	0	0	3.44744e-05	0	0	0	0	0	0	0	0	0	0
ASV_892	0	0	0	0	0	0	0	0	0	0	0	0	0	0	0	0	0	0	0	0	0	0	0	0	0	0	0	0	0	0	0	0	0	0	0	0	0	0	0	0	0	0	0	0	0	0	0	0	0
ASV_893	0	0	0	0	0	0	0	0	0	0	0	0	0	0	0	0	0	0	0	0	0	3.31532e-05	0	0	0	0	0	0	0	0	0	0	0	0	0	0	0	0	0	0	0	0	0	0	0	0	0	0	0
ASV_894	0	0	0	0	0	0	0	0	0	0	0	0	0	0	0	0	0	0	0	0	0	0	0	0	0	0	0	0	0	0	0	0	0	0	0	0	0	0	0	0	0	0	0	0	0	0	0	0	0
ASV_895	0	0	0	0	0	0	0	0	0	0	0	0	0	0	0	0	0	0	0	0	0	0	0	0	0	0	0	0	0	0	0	0	0	0	0	0	0	0	0	0	0	0	0.00325376	0	0	0	0	0	0
ASV_896	0	0	0	0	0	0	0	0	0	0	0	0	0	0	0	0	0	0	0	0	0	0	0	0	0	0	4.91425e-05	0	0	0	0	0	0	0	3.90793e-05	0	0	0	0	0	0	0	0	0	0	0	0	0	0
ASV_897	0	0	0.000106154	0	0	0	0	0	0	0	0	0	0	0	0	0	0	0.000664926	0	0	0	0	0	0	0.000527183	0	0	0	0	0	0	0	0	0.000168657	0.000586189	0	0	0	0	0	0	0	0	0	0	0	0	0	6.69314e-05
ASV_898	0	0	0	0	0	0	0	0	0	0	0	0	0	0	0	0	0	9.85076e-05	0	0	0	0	0	0	0	0	0	0	0	0	0	0	0	0	0	0	0	0	0	0	0	0.00059322	0	0	2.10908e-05	0	0	2.32926e-05	0
ASV_899	0	0	0	0	0	0	0	0	0	0	0	0	0	0	0	0	0	0	0	0	0	0	0	0	0	0	0	0	0	0	0	0	0	0	0	2.30044e-05	0	0	0	0	0	4.23729e-05	0	0	0	0	0	0	0
ASV_901	0	0	0	0	0	0	0	0	0	0	0	0	0	0	0	0	0	0	0	0	0	0	0	0	0	0	0	0	0	0	0	0	2.74869e-05	0	0	0	0	0	0	0	0	0	0	0	0	0	0	0	0
ASV_903	0	0	0	0	0	0	0	0	0	0	0	0	0	0	2.95072e-05	0	0	0	0	0	0	0	0	0.000125412	0	0	0	0	0	0	0	0	0	0	0	0	0	0	0.00275795	0	0	0	0	0	0	0	0	0	0
ASV_904	0	0	0	0	0	0	0	0	0	0	0	0	0	0	0	0	0	0	0	0	2.4484e-05	0	0	0	0	0	0	0	0	0	0	0	0	0	0	0	0	0	0	0	0	0	0	0	0	0	0	0	0
ASV_905	0	0	0	0	0	0	0	0	0	0	0	0	0	0	0.000265565	0	0	0	0	0	0	0	0	0	0	0	0	0	0	0	0	0	0	6.74627e-05	0	0	0	0	0	0	0	0.000254237	0	0	0.000569452	0	0	0	0
ASV_906	0	0	0	0	0	0	2.80191e-05	0	0	0	0	0	0	0	0	0	0	0	0	0	0	0	0	0	0	0	0	0	0	0	0	0	0	0.000910747	0	0	0	0	0	0	0	0.000932203	0.00548386	0	0	0	0	0	0
ASV_907	0	0	0	0	0	0	0	0	0	0	0	0	0	0	0	0	0	0	0	0	0	0	0	0	0	0	0	0	0	0	0	0	0	0	0	0	0	0	0	0	0	0	0	0	0	0	0	0	0
ASV_908	0	0	0	0	0	0	0	0	0	0	0	0	0	0	0	0	0	0	0	0	0	0	0	0	0	0	0	0	0	0	0	0	0	0	0	0	0	0	0	0	0	0	0	0	0	0	0	0	0
ASV_909	0	0	0	0	0	0	2.80191e-05	0	0	0	0	0	0	0	0	0	0	0	0	0	0	0	0	0	0	0	0	0	0	0	0	0	0	0	0	0	0	0	0	0	0	0	0	0	0	0	0	0	0
ASV_910	0	0	0	0	0	0	0	0	0	0	0	0	0	0	0	0	0	0	0	0	0	0	0	0	0	0	0	0	0	0	0	0	0	0	0	0	0	0	0	0	0	0	0	0	0	0	0	0	0
ASV_911	0	0	0	0	0	0	0	0	0	0	0	0	0	0	0	0	0	0	0	0	0	0	0	0	0	0	0	0	0	0	0	0	0	6.74627e-05	0	0	0	0	0	0	0	0	0	0	6.32725e-05	0	0	2.32926e-05	0
ASV_913	0	0	0	0	0	0	0	0	0	0	0	0	0	0	0	0	0	0	0	0	0	0	0	0	0	0	0	0	0	0	0	0	0	0	0	0	0	0	0	0	0	0	0	0	0	0	0	0	0
ASV_914	0	0	0	0	0	0	0	0	0	0	0	0	0	0	0	0	0	0	0	0	0	0	0	0	0	0	0	0	0	0	0	0	0	0	0	0	0	0	0	0	0	0	0	0	0	0	0	0	0
ASV_915	0	0	0	0	0	0	0	0	0	0	0	0	0	0	0	0	0	0	0	0	2.4484e-05	0	0	0	0	0	0	0	0	0	0	0	0	0	0	0	0	0	0	0	0	0	3.65591e-05	0	0	0	0	0	0
ASV_916	0	0	0	0	0	0	0	0	0	0	0	0	0	0	0	0	0	0	0	0	0	0	0	0	0	0	0	0	0	0	0	0	0	0	0	0	0	0	0	0	0	0	0	0	0	0	0	0	0
ASV_917	0	0	0	0	0	0	0	0	0	0	0	0	0	0	0	0	0	0	0	0	0	0	0	0	0	3.51531e-05	0	0	0	0	0	0	0	0	0	0	0	0	0	0	0	0	0	0	2.10908e-05	0	0	0	0
ASV_918	0	0	0	0	0	0	0	0	0	0	0	0	0	0	0	0	0	0	0	0	0	0	0	0	0	0	0	6.25195e-05	0	0	0	0	0	0	0	0	0	0	0	0	0	0	0	0	0	0	0	0	2.23105e-05
ASV_919	0	0	0	0	0	0	0	0	0	0	0	0	0	0	0	0	0	0	0	0	0	0	0	0	0	0	0	0	0	0	0	0	0	0	0	0	0	0	0	0	0	0	0	0	0.000105454	0	0	0	2.23105e-05
ASV_920	0	0	0	0	0	0	0	0	0	0	0	0	0	0	0	0	0	0	0	0	0	0	0	0	0	0	0	0	0	0	0	0	0	0.0051609	0	0	0	0	0	0	0	0	0	0	0	0	0	0	0
ASV_921	0	0	0	0	0	0	0	0	0	0	0	0	0	0	0	0	0	0	0	0	0	0	0	0	0	0	0	0	0	0	0	0	0	0	0	0	0	0	0	0	0	0	0	0	0	0	0	0	0
ASV_922	0.00249822	0	2.65386e-05	0.000551633	0.00157119	5.57351e-05	0.000532362	0	6.66208e-05	0.000896804	0	0	3.81228e-05	0.0011215	2.95072e-05	0.000740056	3.55543e-05	2.46269e-05	8.09881e-05	0.000676133	0.00012242	3.31532e-05	7.9406e-05	9.40586e-05	0	0.000105459	4.91425e-05	0.000281338	0.000281646	9.15709e-05	6.6507e-05	0	0.000109948	0	0	0.000184035	0.00191969	0.00010274	0.000172372	0.000802476	7.14694e-05	8.47458e-05	0	0	0.00052727	0.000217175	0.00032133	2.32926e-05	6.69314e-05
ASV_924	0	0	0	0	0	0	2.80191e-05	0	0	0	0	0	0	0	0	0	0	0	0	0	0	0	0	0	0	0	0	0	0	0	0	0	0	0	0	0	0	0	0	0	0	0	0	0	0	0	0	0	0
ASV_926	0	0	0.000583849	0	0	0	0	0	0	0	0	0	0	0	0	0	0	0.000147761	0	0	0	0	0	0	0	0	0	6.25195e-05	0	0	0	0	0	0	0	0	0	3.42466e-05	0	0	0	0	0	0	0	0	0	0	0
ASV_927	0	0	0	0	0	0	0	5.38793e-05	0	3.20287e-05	0	0	0	0	0	0	0	0	0	0	0	0	0	0	6.58979e-05	3.51531e-05	0	0	0	0	0	0	0	0	0	0	0	0	0	0	0	0	0	0	0	0	0	0	0
ASV_929	0	0	0	0	0	0	0	0	0	0	0	0	0	0	0	0	0	0	0	0	0	0	0	3.13529e-05	0	0	0	0	0	0	0	0	0	0	0	0	0	0	0	0	0	4.23729e-05	0	0	0	0	0.000471284	0.000163049	0
ASV_930	0	0	0	0	0	0	0	0	0	0	0	0	0	0	0	0	0	0	0	0	0	0	0	0	0	0	0	0	0	0	0	0	0	0	0	0	0	0	0	0	7.14694e-05	0	0	0	0	0	0	0	0
ASV_931	0	0	0	0	0	0	0	0	0	0	0	0	0	0	0	0	0	0	0	0	0	0	0	0	0	0	0	0	0	0	0	0	0	0	0	0	0	0	0	0	0	0	0	0	0	0	0	0	0
ASV_932	0	0	0	0	0	0	0	0	0	0	0	0	0	0	0	0	0	0	0	0	0	0	0	0	0	0	0	0	0	0	0	0	0	0.00097821	0	0	0	0	0	0	0	0	0.00372902	0	0	0	0	2.32926e-05	0
ASV_923	0	0	0	0	0	0	0	0	0	0	0	0	0	0	0	0	0	0	0	0	0	0	0	0	0	0	0	0	0	0	0	0	0	0	0	0	0	0	0	0	0	0	0	0	0	0	0	0	0
ASV_811	0	0	0	0	0	0.00133764	0	0	0	3.20287e-05	0	0.00966313	0	0	0	0	0	0	0	0	0	0	0	0	0.000164745	0	0	0	0	0	0	0.0137076	0	0	0	0	0	0	3.44744e-05	0	0	0	3.65591e-05	0	0	0	0	0	2.23105e-05
ASV_61	0	0	0	0	0	0	0	0	0	0	0	0	0	0	0	0	0	0	0	0	0.0132948	0.00172397	0.00150871	0.00344882	0.00105437	0.0023201	0	0	0	0	0	0	0	0	0	0	0	0	0	0	0	0	0	0	0	0	0	0	0
ASV_933	0	0	0	0	0	0	0	0	0	0	0	0	0	0	0	0	0	0	0	0	0	0	0	0	0	0	0	0	0	0	0	0	0	0	0	0	0	0	0	0	0	0	0	0	0	0	0	0	0
ASV_934	0	0	0	0	0	0	0	0	0	0	0	0	0	0	0	0	0	0	0	0	0	0	0	0	0	0	0	0	0	0	0	0	0	0	0	0	0	0	0	0	0	0	0	0	0	0	0	0	0
ASV_935	0	0	0	0	0	0	0	0	0	0	0	0	0	0	0	0	0	0	0	0	0	0	0	0	0	0	0	0	0	0	0	0	0	0	3.90793e-05	0	0	0	0	0	0	4.23729e-05	0	0	0	0	0	0	0
ASV_937	0	0	0	0	0	0	0	0	0	0	0	0	0	0	0	0	0	0	0	0	0	0	0	0	0	0	0	0	0	0	0	0	0	0	0	0	0	0	0	0	0	0	0	0	0	0	0	0	0
ASV_938	0	0	0	0	0	0	0	0	0	0	0	0	0	0	0	0	0	0	0	0	0	0	0	0	0	0	0	0	0	0	0	0	0	0	0	0	0	0	0	0	0	0	0	0	0	0	0	0	0
ASV_939	0	0	0	0	0	0	0	0	0	0	0	0	0	0	0	0	0	0	0	0	0	0	0	0	0	0	0	0	0	0	0	0	0	0	0	0	0	0	0	0	0	0	0	0	2.10908e-05	0	0	0	0
ASV_940	0	0	0	0	0	0	0	0	0	0	0	0	0	0	0	0	0	0	0	0	0	0	0	0	0	0	0	0	0	0	0	0	0	0	0	0	0	0	0	0	0	0	0	0	0	0	0	0	0
ASV_942	0	0	2.65386e-05	5.51633e-05	0	0	0	0	0	0	0	0	0	0	0	0	0	0	0	0	0.000563132	0.000430992	0.000158812	0	0.000131796	0.000140612	0.000343997	3.12598e-05	0.000219058	0.000137356	0.000864592	0	0	0	0.000195396	0.0026225	0	0.0142123	0	0	0.00128645	0	0	0	0.000316362	0	0	0	0.000156173
ASV_943	0	0	0	0	0	0	0	2.69397e-05	0	0	0	0	0	0	0	0	0	0	0	0	0	0	0	0	9.88468e-05	0	0	0	0	0	0	0	0	0	0	0	0	0	0	0	0	0	0	0	0	0	0	0	0
ASV_944	0	0	0	0	0	0	0	0	0	0	0	0	0	0	0	0	0	2.46269e-05	0	0	0	0	0	0	0	0	0	0	0	0	0	0	0	0	0	0	0	0	0	0	0	0	3.65591e-05	0	0	0	0	0	0
ASV_945	0	0	0	0	0	0	0	0	0	0	0	0	0	0	0	0	0	0	0	0	0	0	0	0	0	0	0	0	0	0	0	0	0	0	0	0	0	0	0	0	0	0	0.00782364	0	0	0	0	0	0
ASV_946	0	0	0	0	0	0	0	0	0	0	0	0	0	0	0	0	0	0	0	0	0	0	0	0	0	0	0	0	0	0	0	0	0	0	0	0	0	0	0	0	0	0	0	0	0	0	0	0	0
ASV_947	0	0	0	0	0	0	0	0	0	0	0	0	0	0	0	0	0	0	0	0	0	0	0	0	0	0	0	0	0	0	0	0	0	0	0	0	0	0	0	0	0	0	0	0	0	0	0	0	0
ASV_948	0	0	0	0	0	0	0	0	0	0	0	0	0	0	0	0	0	0	0	0	0	0	0	0	0	0	0	0	0	0	0	0	0	0	0	0	0	0	0	0	0	0	0	0	0	0	0	0	0
ASV_1	0	0	0	0	0	0	0	0	0	0	0	0	0	0	0	0	0	0	0	0	0	0	0	0	0	0	0	0	0	0	0	0	2.74869e-05	0	0	0	0	0	0	0	0	0	0.000182795	0	0	0	0	0	0
ASV_949	0	0	0	0	0	0	0	0	0	0	0	0	0	0	0	0	0	0	0	0	0	0	0	0	0	0	0	0	0	0	0	0	0	0	0	0	0	0	0	0	0	4.23729e-05	0	0	0	0	0	0	0
ASV_950	0	0	0	0	0	0	0	0	0	0	0	0	0	0	0	0	0	0	0	0	0	0	0	0	0	0	0	0	0	0	0	0	0	0	3.90793e-05	0	0	0	0	0	0	0	3.65591e-05	0	0	0	0	0	0
ASV_951	0	0	2.65386e-05	0	0	0	0	0	0	0	0	0	0	0	0	0	0	0	0	0	0	0	0	0	0	0	0	0	0	0	0	0	0	0	0	0	0	0	0	0	0	0	0	0	0	0	2.1422e-05	0	2.23105e-05
ASV_952	0	0.000207134	0	5.51633e-05	0	0	2.80191e-05	0	0	0	0	0	0	3.39847e-05	0	0	0	0	0	0	0.000220356	0	0	0	0	0	0	0	0	0.000183142	0	0.000652742	0	0	0	0	0	0	3.44744e-05	5.73197e-05	0	0	0	0	0	0.0001241	0	0	0
ASV_953	0	0	2.65386e-05	0	0	0	0	0	0	0	0	0	0	0	0	0	0	0	0	0	0	0	0	0	0.000197694	0	0	0	0	0	0	0	0	0.00111313	0	0	0	0	0	0	0	0	0.00076774	0	0	0	0	0	0
ASV_954	0	0	2.65386e-05	0	0	0	0	0	0	0	0	0	0	0	0	0	0	0	0	0	0	0	0	0	6.58979e-05	0	0	0	0	0	0	0	2.74869e-05	0	0	0	0	0	0	0	0	0	0	0	0	0	0	0	0
ASV_955	0	0	0	0	0	0	0	0	0	0	0	0	0	0	0	0	0	0	0	0	0	0	0	0	0	0	0	0	0	0	0	0	0	0	0	0	0	0	0	0	0	0	0.00910321	0	0	0	0	0	0
ASV_956	0	0	0	0	0	0	0	0	0	0	0	0	0	0	0	0	0	0	0	0	0	0	0	0	3.29489e-05	0	0	0	0	0	0	0	0	0	0	0	0	0	0	0	0	0	0	0	0	0	0	0	0
ASV_957	0	0	0	0	0	0	0	0	0	0	0	0	0	0	0	0	0	0	0	0	0	0	0	3.13529e-05	0.00375618	0.021584	0	0	0	0	0	0	0	0.000573433	0.000937903	0	0	0	0	0	0	0	0	0	0	0	0	0	0
ASV_958	0	0	0	0	0	0	0	0	0	0	0	0.00013421	0	0	0	0	7.11086e-05	0	0	0	0	0	0	0	0	0	0	0	0	0	0	0	0	0	0	0	0	0	0	0	0	0	0	0	0	0	0	0	0
ASV_959	0	0	0	0	0	0	0	0	0	0	0	0	0	0	2.95072e-05	0	0	0	0	0	0	0	0	0	0	0	0	0	0	0	0.000133014	0	0	0	0	0	0	0	0	0	0	0.00118644	0.0032172	0	0.00025309	0	2.1422e-05	0.000465853	0.000178484
ASV_960	0	0	0	0	0	0	0	0	0	0	0	0	0	0	0	0	0	0	0	0	0	0	0	0	0	0	0	0	0	0	0	0	0	0	0	0	0	0	0	0	0	0	0	0	0	0	0	0	0
ASV_961	0	0	0	0	0	0.00356705	2.80191e-05	0	0	0	0	0	7.62457e-05	3.39847e-05	0	0	3.55543e-05	0	0	0	2.4484e-05	0	0	0	0	0	0	0.000937793	0	0	0	0	5.49738e-05	0	0	0.000115022	2.62971e-05	0	0	0	0	4.23729e-05	0	0	0	0	0	0	0
ASV_962	0	0	0	0	0	0	0	0	0	0	0	0	0	0	0	0	0	0	0	0	0	0	0	0	0	0	0	0	0	0	0	0	0	0	0	0	0	0	0	0	0	0	0	0	0	0	0	0	0
ASV_963	0	0	0	0	0	0	0	0	0	0	0	0	0	0	0	0	0	0	0	0	0	0	0	0	0	0	0	0	0	0	0	0	0	0	0	0	0	0	0	0	0	0	0	0	0	0	0	0	0
ASV_965	0	0	0	0	0	0	0	0	0	0	0	0	0	0	0	0	0	0	0	0	0	0	0	0	0	3.51531e-05	0	0	0	0	0	0	0	0	0	0	0	0	0	0	0	0	0	0	0	0	0	0	0
ASV_966	0	0	0	0	0	0	0	0	0	0	0	0	0	0	0	0	0	0	0	0	0	0	0	0	0	0	0	0	0	0	0	0	0	0	0	0	0	0	0	0	0	0	0	0	2.10908e-05	0	0	0	0
ASV_968	0	0	0	5.51633e-05	0	0	0	2.69397e-05	0	0	0	0	0	0	0	0	0	0	0	0	0	0	0	0	0	0	0	0	0	0	0	0	0	0.00111313	0	0	0	0	0	0	0	0	0	0	0	0	0	0	0
ASV_969	0	0	0	0	0	0	0	0	0	0	0	0	0	0	0	0	3.55543e-05	0	0	0	0	0	0	0	9.88468e-05	0	0	0	0	0	0.00066507	0	0	0.000134925	0	0	0	0	0	0	0	0.00177966	0.00171828	0	2.10908e-05	0	0	0.000628902	0
ASV_970	0	0	0	0	0	0	0	0	0	0	0	0	0	0	0	0	0	0	0	0	0	0	0	0	0	0.00119521	0	0	0	0	0	0	2.74869e-05	0	0	0	0	0	0	0	0	0.000466102	0.00076774	0	0	0	0	0	0
ASV_967	0	0	0.000265386	0	0	0	0	0.000538793	0.000133242	0	0	0	0.000457474	0	0.000590145	0	0.000426651	0.000197015	0.000445434	0	0	0	0	0	0.000691928	0.000246072	0.000343997	3.12598e-05	0.000125176	0	0	0	0	0.000168657	0.000273555	0.000161031	0	0	0	0	3.57347e-05	4.23729e-05	0	0	0	0	0	0	0.000111552
ASV_971	0	0	0	0	0	0	0	0	0	0	0	0	0	0	0	0	0	0	4.0494e-05	0	0	0	0	0	0	0	0	0	0	0	0	0	0	0	0	0	0	0	0	0	0	0	0	0	2.10908e-05	0	0	0	0
ASV_972	0	0	0	0	0	0	0	0	0	0	0	0	0	0	0	0	0	0	0	0	0	0	0	0	0	0	0	0	0	0	0	0	0	0	0	0	0	0	0	0	0	0	0	0	0	0	0	0	0
ASV_973	0	0	0	0	0	0	0	0	0	0	0	0	0	0	0	0	0	0	0	0	0	0	0	0	0	0	0	0	0	0	0	0	0	0	0	0	0	0	0	0	0	0	0	0	0	0	0	0	0
ASV_974	0	0	0.000477694	0.000413725	0	0	0	0	0.000377518	0	0	0	0	0	0.000590145	0	0.000391097	0.00115746	0.000323952	0	0	6.63064e-05	3.9703e-05	6.27058e-05	0	0	9.82849e-05	9.37793e-05	0.00093882	4.57854e-05	0.000365789	0	0.000907067	0	0	4.60087e-05	0	0.000410959	0	0	0.000786164	4.23729e-05	7.31181e-05	0	0.00120218	0	4.2844e-05	0.000978291	0.000780867
ASV_976	0	0	0	0	0	0	0	0	0	0	0	0	0	0	0	0	0	0	0	0	0	0	0	0	0	0	0	0	0	0	0	0	0	0.000269851	0	0	0	0	0	5.73197e-05	0	0	0	0	0	0	0	0	0
ASV_977	0	0	0.000132693	0	0	0	0	0	0	0	0	0	0	0	2.95072e-05	0	0	0.000221642	4.0494e-05	0	0	0	0	0	0	0	0	0	0	0	0	0	0	0.000134925	0	0	0	0	0	0	0	0.00114407	0.000475268	0	4.21816e-05	0	0	0	0
ASV_978	0	0	0	0	0	0	0	0	0	0	0	0	0	0	0	0	0	0	0	0	0	0	0	0	3.29489e-05	0	0	0	0	0	0	0	0	0	0	0	0	0	0	0	0	0	0	0	0	0	0	0	0
ASV_979	0	0	0.00108808	0	0	0	0	0.0128502	0	0	0	0	0	0	0.000177043	0	0.000142217	0.00130523	0.00275359	0	0	0	0	0	0.000230643	0.000210919	0.000540567	0	0.00046941	0	0	0	0	0	0.000234476	0.000115022	0	0	0	0	0	0	0	0	0	0	0	0	0
ASV_980	0	0	0	0	0	0	0	0	0	0	0	0	0	0	0	0	0	0	0	0	0	0	0	0	0	0	0	0	0	0	3.32535e-05	0	0	0	0	0	0	0	0	0	0	0	0	0	0	0	0	0	0
ASV_981	0	0	0	0	0	0	0	0	0	0	0	0	0	0	0	0	0	0	0	0	0	0	0	0	0	0	0	0	0	0	0	0	0	0	0	0	0	0	0	0	0	0	3.65591e-05	0	0	0	0	0	0
ASV_982	0	0	0	0	0	0	0	0	0	0	0	0	0	0	0	0	0	0	0	0	0	0	0	0	0	0	0	0	0	0	0	0	0	0	0	0	0	0	0	0	0	0	0	0	0	0	0	0	0
ASV_983	0	0	0	0	0	0	0	0	0	0	0	0	0	0	0	0	0	0	0	0	0	0	0	0	0	0	0	0	0	0	0	0	2.74869e-05	0	0	0	0	0	0	0	0	0	0	0	0	0	0	0	0
ASV_984	0	0	0	0	0	0	0	0	0	0	0	0	0	0	0	0	0	0	0	0	0	0	0	0	0	0	0	0	0	0	0	0	0	0	0	0	0	0	0	0	0	0	0	0	0	0	0	0	0
ASV_985	0	0	0	0	0	0	0	0	0	0	0	0	0	0	0	0	0	0	0	0	0	0	0	0	0	0	0	0	0	0	0	0	0	0	0	0	0	0	0	0	0	0	0	0	0	0	0	0	0
ASV_986	0.000356888	0	0	0	0.000120861	0.000445881	8.40572e-05	0	0	3.20287e-05	0	0	3.81228e-05	0	0	0.0103608	0	9.85076e-05	0	0	7.3452e-05	0	3.9703e-05	0	0	0	4.91425e-05	0.000625195	0	0	0	0	2.74869e-05	3.37314e-05	3.90793e-05	6.90131e-05	0.000157783	0	0	0.000114639	0.000214408	0	0.00040215	0	0	0	2.1422e-05	2.32926e-05	0.000312347
ASV_987	0	0	7.96157e-05	0	0	0	0	0	0	0	0	0	0	0	0	0	3.55543e-05	0	0	0	0	0	0	0	0	0	0	0	0	0	0	0	0	3.37314e-05	0	0	0	0	0	0	0	4.23729e-05	0	0	0	0	0	0	0
ASV_988	0	0	0	0	0	0	0	0	0	0	0	0	0	0	0	0	0	0	0	0	0	0	0	0	0	0	0	0	0	0	0	0	0	0	0	0	0	0	0	0	0	0	0	0	0	0	0	0	0
ASV_989	0	0	0	0	0	0	2.80191e-05	0	0	0	0	0	0	0	0	0	3.55543e-05	0	0	0	0	0	0	0	0	0	0	0	0	4.57854e-05	0	0	0	3.37314e-05	0	0	0	0	0	0	0	0	0	0	0	0	0	2.32926e-05	0
ASV_990	0	0	0	0	0	0	0	0	0	0	0	0	0	0	0	0	0	0	0	0	0	0	0	0	0	0	0	0	0	0	0	0	0	0	0	0	0	0	0	0	0	0	0	0	0	0	0	0	0
ASV_991	0	0	0	0	0	0	0	0	0	0	0	0	0	0	0	0	0	0	0	0	0	0	0	0	0	0	0	0	0	0	0	0	0	0	0	0	0	0	0	0	0	0	0	0	0	0	0	0	0
ASV_992	0	0	0	0	0	0	0	0	0	0	0	0	0	0	2.95072e-05	0	0	0	0	0	0	0	0	0	0	0	0	0	0	0	0	0	0	0	0	0	0	0	0	0	0	0	0	0	0	0	0	0	0
ASV_993	0	0	0	0	0	0	0	0	0	0	0	0	0	0	0	0	3.55543e-05	0	0	0	0	0	0	0	0	0	0	0	0	0	0	0	0	0	0	0	0	0	0	0	0	4.23729e-05	0	0	0	0	0	0	0
ASV_994	0	0	0	0	0	0	0	0	0	6.40574e-05	0	0	0	0	0	0	0	0	0	0	0.00293808	0.00493983	0.00210426	0.00761875	0	0.000105459	0	6.25195e-05	0	9.15709e-05	0	0	0.00343586	0	0	0.000138026	0	0	0	0	0	0	0	0	0	0	0	0	0
ASV_995	0	0	0	0	0	0	0	0	0	0	0	0	0	0	0	0	0	0	0	0	0	0	0	0	0	0	0	0	0	0	0	0	0	0	0	0	0	0.0268493	0	0	0	0	0	0	0	0	0	0	0
ASV_996	0	0	0	0	0	0	0	0	0	0	0	0	0	0	0	0	0	0	0	0	0	0	0	0	0	0	0	0	0	0	0	0	0	0	0	0	0	0	0	0	0	0	0	0	0	0	0	0	0
ASV_998	0	0	0	0	0	0	2.80191e-05	0	0	0	0	0	0	0	0.000413101	0	0	0	0	0	0	0	0	0	0	0	0	0	0	0	0	0	0	6.74627e-05	0	0	0	0	0	0	0	0	0	0	0	0	0	0	0
ASV_999	0	0	0	0	0	0	0	0	0	0	0	0	0	0	0	0	0	0	0	0	0	0	0	0	0	0	0	0	0	0	0	0	0	0	0	0	0	0	0	0	0	0	0	0	0	0	0	0	0
ASV_1000	0	0	0	0	0	0	0	0	2.22069e-05	0	0	0	0	0	0	0	0	0	0	0	0	0	0	0	0	0	0	0	0	0	0	0	0	0	0	0	0	0	0	0	0	0	0	0	0	0	0	0	0
ASV_1001	0	0	0	0	0	0	0	0	0	0	0	0	0	0	0	0	0	0	0	0	0	0	0	0	0	0	0	0	0	0	0	0	0	0	3.90793e-05	0	0	0	0	0	0	0	0	0	0	0	0	0	0
ASV_1003	0	0	0	0	0	0	0	0	0	0	0	0	0	0	0	0	0	0	0	0	0	0	0	0	0	0	0	0	0	0	0	0	0	0	0	0	0	0	0	0	0	0	0	0	0	0	0	0	0
ASV_1004	0	0	0.00347655	0	0	0	0	0	0	0	0	0.00013421	0	0	0	0	0.000106663	0.0029306	0.00218668	0	0	0	0	0	0	0	0	0	6.2588e-05	0	0	0	0	0.000168657	0	0	0	0	0	0	0	0	0	0	2.10908e-05	0	0	0	0
ASV_1006	0	0	0.000345001	0	0	0.000724557	0	0.00218211	0	0	0	0	0.000114368	0	0.000501623	0	0.000284434	9.85076e-05	0.00157927	0	2.4484e-05	0.000629911	0	0.000188117	0.000593081	0.00161704	0.00117942	0.000343857	0	0	0.000432296	0	0	0.000168657	0.00179765	0.000989188	0	0	0	0	0.00121498	0.00059322	3.65591e-05	0	0.000210908	0	0	0.000628902	0
ASV_1007	0	0	0	0	0	0	0	0	0	0	0	0	0	0	0.000590145	0	0	0	0	0	0	0	0	0	0	0	0	0	0	0	0	0	0	0	0	0	0	0	6.89489e-05	0	0	0	0.000548386	0	0.00050618	0	2.1422e-05	0	0.000133863
ASV_1008	0	0	0	0	0	0	0	0	0	0	0	0	0	0	0.000501623	0	0	0	0	0	0	0	0	0	0.00029654	3.51531e-05	0	0	0	0	0	0	0	0.0023612	7.81586e-05	0	0	0	0	0	0	0	0	0	0	0	0	0	6.69314e-05
ASV_1009	0	0	0	0	0	0	0	0	0	0	0	0	0	0	0	0	0	0	0.000769387	0	0	0	0	0	0	0	0	0	0	0	0	0	0	0	0	0	0	0	0	5.73197e-05	0	0	0.00683654	0	0	0	0	0	0
ASV_1010	0	0	0	0	0	0	0	0	0	0	0	0	0	0	0	0	0	0	0	0	0	0	0	0	0	0	0	0	0	0	0	0	0	0	0	2.30044e-05	0	0	0	0	0	0	0	0	0	0	0	0	0
ASV_1011	0	0	0	0	0	0	0	0	0	0	0	0	0	0	0	0	0	0	0	0	0	0	0	0	3.29489e-05	0	0	0	0	0	0	0	0	0	0	0	0	0	0	0	0	0	0	0	0	0	0	0	0
ASV_1012	0	0	0	2.75816e-05	0	0	0	0	0	0	0	0	0	0	0	0	0	0	0	0	0	0	0	0	0	0	0	0	0	0	0	0	0	0.000269851	0	0	0	0	0	0	0	0	0	0	0	0	0	0.000419268	0
ASV_1013	0	0	0	0	0	0	0	0	0	0	0	0	0	0	0	0	0	0	0	0	0	0	0	0	0	0	0	0	0	0	0	0	0	0	0	0	0	0	0	0	0	0	0	0	0	0	0	0	0
ASV_964	0	4.14267e-05	0	8.27449e-05	0	0	0	0	0	0.000128115	0	0	0	0.000169924	0	0	7.11086e-05	0	0	0	0.000416228	0.00132613	0.00277921	0	0	0	0	0	0	0.000366284	0.000798085	0	0	3.37314e-05	0	0	0	0	0	0	3.57347e-05	0	0	0	6.32725e-05	0.000620501	0.000556972	9.31706e-05	0.000803177
ASV_1014	0	0	0.00119424	0	0	0	0	0	0	0	0	0	0.000648088	0	5.90145e-05	0	0	0.000960449	0.00020247	0	0	0	0	3.13529e-05	0.000658979	0	0.000491425	0	0.00118917	0	0	0	0	0	0	0	0	0	0	0	0.000214408	0	0	0	0	0	0	0	8.92419e-05
ASV_1015	0	0	0	0	0	0	0	0	0	0	0	0	0	0	0	0	0	0	0	0	0	0	0	0	0	0	0	0	0	0	0	0	0	0	0	0	0	0	0	0	0	0	0	0	0	0	0	0	0
ASV_1016	0	0	0	0	0	0	0	0	0	0	0	0	0	0	0	0	0	0	0	0	0	0	0	0	0	0	0	0	0	0	0	0	0	0	0	0	0	0	0	0	0	0	0	0	0	0	0	2.32926e-05	0
ASV_1017	0	0	0	0	0	0	0	0	0	0	0	0	0	0	0	0	0	0	0	0	0	0	0	0	0	0	0	0	0	0	0	0	0	0	0	0	0	0	0	0	0	0	0	0	0	0	0	0	0
ASV_1018	0	0	0.000690003	0	0	0	0	0	0	0	0	0	0	0	0.000383594	0	0.000568869	0.000369404	0.000364446	0	0	0	0	0.000595705	0.000428336	0	0	0	3.1294e-05	0	0	0	0	0.000944478	0	0	0	0	0	0	0.000571755	0.000169492	0.000548386	0	0.000210908	0	0	4.65853e-05	0.000334657
ASV_1019	0	0	0	0	0	0	0	0	0	0	0	0	0	0	0	0	0	0	0	0	0	0	0	0	0	0	0	0	0	0	0	0	0	0	0	0	0	0	0	0	0	0	0	0	0	0	0	0	0
ASV_1020	0	0	0	0	0	0	0	0	0	0	0	0	0	0	0	0	0	0	0	0	0	0	0	0	0	0	0	0	0	0	0	0	0	0	0	0	0	0	0	0	0	0	0	0	0	0	0	0	0
ASV_1021	0	0	0	0	0	0	0	0	0	0	0	0	0	0	0	0	0	0	0	0	0	0	0	0	0	0	0	0	0	0	0	0	0	3.37314e-05	0	0	0	0	0	0	0	0	0	0	0	0	0	0	0
ASV_1023	0	0	0	0	0	0	0	0	0	0	0	0	0	0	0	0	0	0	0	0	0	0	0	0	0	0	0	0	0	0	0	0	0	0	0	0	0	0	0	0	0	0	0	0	0	0	0	0	0
ASV_1022	0	0	5.30771e-05	0	0	0	0	0	0.00215407	0	0	0	0	0	5.90145e-05	0	0	0	0	0	0	0.00072937	0	0.00144223	0.0014168	0.000281225	0	0	3.1294e-05	0	0	0	0	0.000168657	0.000156317	0	0	0	0	0	0.000250143	0	0	0	0	0	0	0	0.000847798
ASV_1024	0	0	0	0	0	0	0	0	0	0	0	0	0	0	0	0	0	0	0	0	0	0	0	0	0	0	0	0	0	0	0	0	0	0	0	0	0	0	0	0	0	0	0	0	0	0	0	0	0
ASV_1025	0	0	0	0	0	0	0	0	0	0	0	0	0	0	0	0	0	0	0	0	0	0	0	0	0	0	0	0	0	0	0	0	0	0	0	0	0	0	0	0	0	0	0	0	0	0	0	0	0
ASV_1026	0	0	0	0	0	0	0	0	0	0	0	0	0	0	0	0	0	0	0	0	0	0	0	0	0	0	0	0	0	0	0	0	0	0	0	0	0	0	0	0	0	0	0	0	0	0	0	0	0
ASV_1027	0	0	5.30771e-05	0	0	0	0	0	0	0	0	0	0	0	0	0	0	0	0	0	0	0	0	0	6.58979e-05	3.51531e-05	0	0	0	0	0	0	0	0.000168657	0	0	0	0	0	0	0	0	0	0	0	0	0	0	2.23105e-05
ASV_1028	0	0	0	0	0	0	0	0	0	0	0	0	0	0	0	0	0	0	0	0	0	0	0	0	0	0	0	0	0	0	0	0	0	0	0	0	0	0	0	0	0	0	0	0	0	0	0	0	0
ASV_1029	0	0	2.65386e-05	0	0	0	0	0	0	0	0	0	0	0	0	0	0	0	0	0	0	0	0	0	0	0	0	0	0	0	0	0	2.74869e-05	0	0	0	0	0	0	0	0	0	0	0	0	0	0	0	0
ASV_1030	0	0	0	0	0	0	0	0	0	0	0	0	0	0.000339847	0	0	0	0	0	0	0	0	0	0	0	0	0	0	0	0	0.000465549	0	2.74869e-05	0	0	0	0	0	0.000551591	0	0.000428816	0	0	0	0	0.000837677	0.000471284	0.000256219	0.000245415
ASV_1031	0	0	0	0	0	0	0	0	0	0	0	0	0	0	2.95072e-05	0	0	0	0	0	0	0	0	0	0	0	0	0	0	0	0	0	0	0	0	0	0	0	0	0	0	0	0	0	0	0	0	0	0
ASV_1032	0	0	0	0	0	0	0	0	0	0	0	0	0	0	0	0	0	0	0	0	0	0	0	0	0	0	0	0	0	0	0	0	0	0	0	0	0	0	0	0	0	0	0	0	0	0	0.000257064	6.98779e-05	0
ASV_1033	0	0	0	0	0	0	0	0	0	0	0	0	0	0	0	0	0	0	0	0	0	0	0	0	0	0	0	0	0	0	0	0	0	0	0	0	0	0	0	0	0	0	0	0	0	0	0	0	0
ASV_1035	0	0	0	0	0	0	0	0	0	0	0	0	0	0	0.000295072	0	0.000426651	0	0	0	0	0	0	0	0	0	0	0	0	0	3.32535e-05	0	0	3.37314e-05	0	0	0	0	0	0	0	0	0	0	0.0136458	0	2.1422e-05	0.000326097	0
ASV_1036	0	0	2.65386e-05	0	0	0	0	0	0	0	0	0	0.0101788	0	0	0	0	9.85076e-05	0	0	0	0	0	0	0	0	0	0	0	0	0	0	0	0	0	0	0	0	0	0	0	0	0	0	0	0	0	0	0
ASV_1037	0	0	0	0	0	0	0	0	0	0	0	0	0	0	0	0	0	0	0	0	0	0	0	0	0	0	0	0	0	0	0	0	0	0	0	0	0	0	0	0	0	0	0	0	0	0	0	0	0
ASV_1038	0	0	0	0	0	0	0	0	0	0	0	0	0	0	0	0	0	0	0	0	0	0	3.9703e-05	0	0	0	0	0	0	0	0	0	0	0	0	0	0	0	0	0	0	0	0	0	0	0	0	0	0
ASV_1039	0	0	0	0	0	0	0	0	0	0	0	0	0	0	0	0	0	0	0	0	0	0	0	0	0	0	0	0.000406377	0	0	0	0	0	0	0	0.00147228	0	0	0	0	0	0	0	0	0	0	0	0	0
ASV_1040	0	0	0	0	0	0	0	0	0	0	0	0	0	0	0	0	0	0	0	0	0	0	0	0	0	0	0	0	0	0	0	0	0	0.000674627	0	0	0	3.42466e-05	0	0	0	0	0.00365591	0	2.10908e-05	0	0	0	0
ASV_1041	0	0	0	0	0	0	0	0	0	0	0	0	0	0	0	0	0	0	0	0	0	0	0	0	0	0	0	0	0	0	0	0	0	0	0	0	0	0	0	0	0	0	0	0	0	0	0	0	0
ASV_1042	0	0	0.0044054	0.00033098	0	0.00183926	0.000112076	0	0.00308676	0	0	0	7.62457e-05	0.000101954	0.00106226	0	0	0.000861942	0.00364446	0	2.4484e-05	0	0	0	3.29489e-05	0	0	3.12598e-05	0.000125176	0	0	0	2.74869e-05	0	7.81586e-05	0.000276052	0	0	0	0	3.57347e-05	0	0	0	0	3.10251e-05	2.1422e-05	0	2.23105e-05
ASV_1043	0	0	0	0	0	0	0	0	0	0	0	0	0	0	0	0	0	2.46269e-05	0	0	0	0	0	0	0	0	0	0	0	0	0	0	2.74869e-05	0	0	0	0	0	0	0	0	0.00131356	0	0	0	0	0	0	0
ASV_1044	0	0	0.000132693	0	0	0	0	0	0	0	0	0	0	0	0.000118029	0	0	0	0	0	0	0.000132613	3.9703e-05	0.000470293	0.000197694	0.000351531	4.91425e-05	0	0	0	0	0	0	0.000134925	0	0	0	0	0	0	0	0.00110169	3.65591e-05	0	0.000168727	0	0	2.32926e-05	0.000245415
ASV_1045	0	0	0	0	0	0	0	0	0	0	0	0	0	0	0	0	0	0	0	0	0	0	0	0	0	0	0	0	0	0	0	0	0	0	0	0	0	0	0	0	0	4.23729e-05	0	0	0	0	0	0	0
ASV_1046	0	0	0	0	0	0	0	0	0	0	0	0	0	0	0	0	0	0	0	0	0	0	0	0	0	0	0	0	0	0	0	0	0	0	0	0	0	0	0	0	0	4.23729e-05	0	0	0	0	0.00132816	6.98779e-05	0
ASV_1049	0	0	0	2.75816e-05	0	0	0	0	0	0	0	0	0	0	0	0	0	0	0	0	0	0	0	0	0	0	0	0	0	0	0	0	0	0	0	0	0	0	0	0	0	0	0	0	0	0	0	0	0
ASV_1050	0	0	0	0	0	0	0	0	0	0	0	0	0	0	0.00215403	0	0	0	0	0	0	0	0	0	0	0	0	0	0	0	0	0	0	0.00273224	0	0	0	0	0	0	0	0	0	0	0.00187708	0	0	0	0.00245415
ASV_1053	0	0	0	0	0	0	0	0	0	0	0	0	0	0	0	0	0	0	0	0	0	0	0	0	0	0	0	0	0	0	0	0	0	0	0	0	0	0	0	0	0	0.000381356	0	0	0	0	0	0	0
ASV_1054	0	0	0	0	0	0	0	0	0	0	0	0	0	0	0	0	0	0	0	0	0	0	0	0	0	0	0	0	0	0	0	0	0	0	0	0	0	0	0	0	0	0	3.65591e-05	0	0	0	0	0	0
ASV_1055	0	0	0	0	0	0	0	0	0	0	0	0	0	0	0	0	0	0	0	0	0	0	0	0	0	0.000316378	9.82849e-05	0.0138481	0	0	0	0	0	0	0.000312634	0.00487693	0	0	0	0	0	0	0	0	0	0	0	0	0
ASV_1056	0	0	0	0	0	0	0	0	0	0	0	0	0	0	0	0	0	0	0	0	0	0	0	0	0	0	0	0	0	0	0	0	0	0	0	0	0	0	0	0	0	0	0	0	0	0	0	0	0
ASV_1052	0	0	0	0	0	0	0	0	0	0	0	0	0	0	0	0	0	0	0	0	2.4484e-05	0	0	0	0	0	0	0	0	0	0	0	2.74869e-05	0	0	0	0	0	0	0	0	0	0	0	0	0	0	0	0
ASV_1057	0	0	0	0	0	0	0	0	0	0	0	0	0	0	0	0	0	0	0	0	0	0	0	0	0	0	0	0	0	0	0	0	0	0	0	0	0	0	0	0	0	0	0.000109677	0	0	0	0	0	0
ASV_1059	0	0	0	0	0	0	0	0	0	0	0	0	0	0	0	0	0	0	0	0	0	0	0	0	0	0	0	0	0	0	0	0	0	0	0	0	0	0	0	0	0	0	0	0	0	0	0	0	0
ASV_1060	0	0	0.000424617	0	0	0	0	0	0	0	0	0	0	0	0.000501623	0	0.000675532	0.000270896	0	0	0	6.63064e-05	0	0.000313529	0.00029654	0	0	0	0	0	0	0	0	0.000708359	3.90793e-05	0	0	0	0	0	3.57347e-05	0	0	0	0	0	0	0	0.000647004
ASV_1061	0	0	0	0	0	0	0	0	0	0	0	0	0	0	0	0	0	0	0	0	0	0	0	0	0	0	0	0	0	0	0.0019287	0	0	0	0	0	0	0	0	0	0	0	0.000109677	0	0.000358544	0	0	0	0
ASV_1062	0	0	0.000238847	0	0	0	0	0	2.22069e-05	0	0	0	0	0	0.00646208	0	0.00049776	0.00386642	0	0	0	0	0	0	0	0	0	0	3.1294e-05	0	3.32535e-05	0	0	0	0	0	0	0	0	0	0	0	0	0	0.000105454	0	4.2844e-05	0	0.000156173
ASV_1063	0	0	0	0	0	0	0	0	0	3.20287e-05	0	0	0	0	0	0	0	0	0	0	0	0	0	0	0	0	0	0	0	0	0	0	0	0.000134925	0	0	0	0	0	0	0	0	0	0	0	0	0	0	0
ASV_1064	0	0	0	0	0	0	0	0	0	0	0	0	0	0	0	0	0	0	0	0	0	0	0	0	0	0	0	0	0	0	0	0	0	0	0	0	0	0	0	0	0	0	0	0	0	0	0	0	0
ASV_1065	0	0	0	0	0	0	0	0	0	0	0	0	0	0	0	0	0	0	0	0	0	0	0	0	0	0	0	0	0	0	0	0	0	0	0	0	0	0	0	0	0	0	0	0	0	0	0	0	0
ASV_1066	0	0	0	0	0	0	0	0	0	0	0	0	0	0	0	0	0	0	0	0	0	0	0	0	0	0	0	0	0	0	0	0	0	0	0	0	0	0	0	0	0	0	0	0	0	0	0	0	0
ASV_1067	0	0	0	0	0	0	0	0	0	0	0	0	0	0	0	0	0	0	0	0	0	0	0	0	0	0	0	0	0	0	0	0	0	0	0	0	0	0	0	0	0	0	0	0	0	0	0	0	0
ASV_1068	0	0	7.96157e-05	0	0	5.57351e-05	0	0	0	0	0	0	0	0	0.00053113	0	3.55543e-05	2.46269e-05	0	0	0	0	0	0	3.29489e-05	0	0	0	3.1294e-05	0	0	0	0	0.00023612	0	0	0	0	0	0	3.57347e-05	0.000508475	0	0	0	0	0	0.000139756	6.69314e-05
ASV_1069	0	0	0	0	0	0	0	0	0	0	0	0	0	0	0	0	0	0	0	0	0	0	0	0	0	0	0	0	0	0	0	0	0	0.00728597	0	0	0	0	0	0	0	0	0	0	0	0	0	0	0
ASV_1070	0	0	0	0	0	0	0	0	0	0	0	0	0	0	0	0	0	0	0	0	0	0	0	0	0	0	0	0	0	0	0	0	0	0	0	2.30044e-05	0	0	0	0	0	0	0	0	0	0	0	0	0
ASV_1071	0	0	0.00018577	0	0	0	0	0	0	0	0	0	0	0	0.000678666	0	0.000177771	0	0.0013768	0	0	0	0	0	0.000131796	0	0.000442282	0	0	0	0	0	0	0.000472239	0.000351714	4.60087e-05	0	0	0	0	0	0	0	0	0	0	2.1422e-05	0	0
ASV_1072	0	0	0	2.75816e-05	0	0	0	0	0	0	0	0	0	0	0	0	0	0	0	0	0	0	0	0	0	0	0	0	0	0	0	0	0	0	0	0	0	0	0	0	0	0	0	0	0	0	2.1422e-05	0	0
ASV_1074	0	0	2.65386e-05	0	0	0	0	0	0	0	0	0	0	0	0	0	0	0	0	0	0	0	0	0	0	0	0	0	0	0	0	0	0	0	0	0	0	0	0	0	0	0	0	0	0	0	2.1422e-05	0	0
ASV_1076	0	0	0	0	0	0	0	0	0	0	0	0	0	0	0	0	0	0	0	0	0	0	0	0	0	0	0	0	0	0	0	0	0	0	0	0	0	0	0	0	0	0	0	0	0	0	0	0	0
ASV_1075	0	0	0	0	0	0	0	0	0	0	0	0	0.000114368	0	0	0	0.00131551	0	0	0	0	0	0	0	0	3.51531e-05	0	0	3.1294e-05	0	0	0	0	6.74627e-05	0.000156317	0	0	0	0	0	3.57347e-05	0	0	0	0	0	0	0	0
ASV_1077	0	0	0	0	0	0	0	0	0	0	0	0	0	0	0	0	0	0	0	0	0	0	0	0	0	0	0	0	0	0	0	0	0	0	0	0	0	0	0	0	0	8.47458e-05	0	0	2.10908e-05	0	0	0	2.23105e-05
ASV_1078	0	0	0	0	0	0	0	0	0	0	0	0	0	0	0	0	0	0	0	0	0	0	0	0	0	0	0	0	0	0	0	0	0	0	0	0	0	0	0	0	0	0	0	0	0	0	0	0	0
ASV_1079	0	0	0	0	0	0	0	0	0	0	0	0	0	0	0	0	0	0	0	0	0	0	0	0	0	0	0	0	0	4.57854e-05	0	0	0	0	0	0	0	0	0	0	0	0	0	0	0	0	0	0	0
ASV_1080	0	0	0	0	0	0	0	0	0	0	0	0	0	0	0	0	0	0	0	0	0	0	0	0	0	0	0	0	0	0	0	0	0	0	0	0	0	0	0	0	0	0	0.00219354	0	0	0	0.000171376	0	0
ASV_1081	0	0	0	0	0	0	0	0	0	0	0	0	0	0	0	0	0	0	0	0	0	0	0	0	0	0	0	0	0	0	0	0	0	0	0	0	0	0	0	0	0	0	0	0	0	0	0	0	0
ASV_1082	0	0	0.000902312	0	0	0	0	0	0	0	0	0	0	0	0	0	0	0	0	0	0	9.94596e-05	0	9.40586e-05	0.0014827	0.000105459	0.000982849	0	0	0	0	0	0	0.00023612	0	4.60087e-05	0	0	0	0	0.000107204	0	0	0	0	0	0	0	0.000133863
ASV_1083	0	0	2.65386e-05	0	0	0	0	0	0	0	0	0	0	0	0	0	0	9.85076e-05	0	0	0	0	0	0	0	0	0	0	0	0	0	0	0	6.74627e-05	0	0	0	0	0	0	0	0	0.000182795	0	0	0	0	0	0.000111552
ASV_1084	0	0	0	0	0	0	0	0	0	0	0	0	0	0	0	0	0	0	0	0	0	0	0	0	0	0	0	0	0	0	0	0	0	0	0	0	0	0	0	0	0	0	0	0	0	0	0	0	0
ASV_1085	0	0	0	0	0	0	0	0	0	0	0	0	0	0	0	0	0.000639977	0	0	0	0	0	0	0.000595705	0	0	0	0	0	0	0.000232775	0	0	0	0	0	0	0	0	0	0	0	0	0	0.00052727	0	0.00010711	0.000326097	0.00109321
ASV_1086	0	0	0	0	0	0	0	0	0	0	0	0	0	0	0	0	0	0	0	0	0	0	0	0	0	0	0	0	0	0	0	0	0	0	3.90793e-05	0	0	0	0	0	0	0	0	0	0	0	0	0	0
ASV_1087	0	0	0	0	0	0	0	0	0	0	0	0	0	0	0	0	0	0	0	0	0	0	0	0	0	0	0	0	0	0	0	0	0	0	0	0	0	0	0	0	0	0	0	0	0	0	0	0	0
ASV_1088	0	0	0	0	0	0	0	0	0	0	0	0	0	0	0	0	0	0	0	0	0	0	0	0	0	0	0	0	0	0	0	0	0	0	0	0	0	0	0	0	0	0	0	0	0	0	0	0	0
ASV_1089	0	0	0	0	0	0	0	0	0	0	0	0	0	0	0	0	0	2.46269e-05	0	0	0	0	3.9703e-05	0	0	0	0	0	0	0	0	0	0	0	0	0	0	0	0	0	0	0	0.00127957	0	0	0	2.1422e-05	0	0
ASV_1090	0	0	0	0	0	0	0	0	0	0	0	0	0	0	0	0	0	0	0	0	0	0	0	0	0	0	0	0	0	0	0	0	0	0	3.90793e-05	0	0	0	0	0	0	0	0	0	0	0	0	0	0
ASV_1091	0	0	0	0	0	0	0	0	0	0	0	0	0	0	0	0	0	0	0	0	0	0	0	0	0	0	0	0	0	0	0	0	0	0.000101194	0	0	0	0	0	0	0	0	0	0	0	0	0	0	0
ASV_1092	0	0	0	0	0	0	0	0	0	0	0	0	0	0	0	0	0	0	0	0	0	0	0	0	0	0	0	0	0	0	0	0	0	0	0	2.30044e-05	0	0	0	0	0	0	0	0	0	0	0	0	0
ASV_1093	0	0	0	0	0	0	0	0	0	0	0	0	0	0	0	0	0	0	0	0	0	0	0	0	0	0	0	0	0	0	0	0	0	0	0	0	0	0	0	0	0	0	0	0	0	0	0	0	0
ASV_1094	0	0	0	0	0	0	0	0	0	0	0	0	0	0	0	0	0	0	0	0	0	0	0	0	0	0	4.91425e-05	0	0	0	0	0	0	0	0	0	2.62971e-05	0	0	0	0	0	0	0	0	0	0	0	0
ASV_1095	0	0	0	0	0	0	0	0	0	0	0	0	0	0	0	0	0	0	0	0	0	0	0	0	0	0	0	0	0	0	0	0	0	0	0	0	0	0	0	0	0	0	0	0	0	0	0	0	0
ASV_1097	0	0	0	0	0	0	0	0	0	0	0	0	0	0	0	0	0	2.46269e-05	0	0	0	0	0	0	0	0	0	0	0	0	0	0	0	0	0	0	0	0	0	0	0	0	0	0	0	0	0	0	0
ASV_1098	0	0	0	0	0	0	0	0	0	0	0	0	0	0	0	0	0	0	0	0	0	0	0	0	0	0	0	0	0	0	0	0	0	0.000101194	0	2.30044e-05	0	0	0	0	0	0.00355932	0.000913977	0	0	0	0	0	0
ASV_1099	0	0	0	0	0	0	0	0	0	0	0	0	0	0	0	0	0	0	0	0	0	0	0	0	0	0	0	0	0	0	0	0	0	0	0	0	0	0	0	0	0	0	0	0	0	0	0	0	0
ASV_1096	0	0	0.00559964	0	0	0	0	0	0	0	0	0	0	0	0.00106226	0	0.0020977	0.00344777	0	0	0	0	0	0	0	0	0	3.12598e-05	0.000250352	0	0	0	0	0	0	0	0	0	0	0	0	0	0	0	0.000400726	0	0	0	0.00249877
ASV_1100	0	0	0.000424617	0	0	0	0	0	0.00188759	0	0	0	0	0	0	0	0	0.000886568	0.00562867	0	0	0	0	0	0	0	0	0	0	0	0	0	0	0	0	0	0	0	0	0	0	0	0	0	2.10908e-05	0	0	0	0
ASV_1101	0	0	0	0	0	0	0	0	0	0	0	0	0	0	0.00159339	0	0	0	0	0	0	0	0	0	0	0	0	0	0	0	0	0	0	0	0	0	0	0	0.000379219	0	0	8.47458e-05	0.00182795	0	0.000358544	0	0.00053555	0	0
ASV_1102	0	0	0	0	0	0	0	0	0	0	0	0	0	0	0	0	0	0	0	0	0	0	0	0	0	0	0	0	0	0	0	0	0	0	0	0	0	0	0	0	0	0	0	0	0	0	0	0	0
ASV_1103	0	0.0186006	0	0.000524051	0.000785593	0.000222941	0.0042589	0	0	9.60861e-05	0	0	0	0.000203908	8.85217e-05	0	0	0	0	0	0	0	0	0	0	0	0	0	0	0	0	0	0	0	0	0	0	0	0.000275795	0	0	0	0	0	0	0.000217175	0	0	0
ASV_1104	0	0	0	0	0	0	0	0	0	0	0	0	0	0	0	0	0	0	0	0	0	0	0	0	0	0	0	0	0	0	0	0	0	0	0	0	0	0	0	0	0	0	0	0	0	3.10251e-05	0	0	0
ASV_1105	0	0	0	0	0	0	0	0	0	0	0	0	0	0	0	0	0	0	0	0	0	0	0	0	0	0	0	0	0	0	0	0	0	0	0	0	0	0	0	0	0	0	0	0	0	0	0	0	0
ASV_1106	0	0	0	0	0	0	0	0	0	0	0	0	0	0	0	0	0	0	0	0	0	0	0	0	0	0	0	0	0	0	0	0	0	0	0	0	0	0	0	0	0	0	0	0	0	0	0	0	0
ASV_1108	0	0	0	0	0	0	0	0	0	0	0	0	0	0	0	0	0	0	0	0	0	6.63064e-05	0	3.13529e-05	0	0	0	0.000156299	0	4.57854e-05	0.00249401	0	0	0	0	0	0	0	0	0	0	0	0.00149892	0	0	0	0	0.00156061	0
ASV_1109	0	0	0	0	0	0	0	0	0	0	0	0	0	0	0	0	0	0	0	0	0	0	0	0	0	0	0	0	0	0	0	0	0	0.000101194	0	0	0	0	0	0	0	0	0	0	0	0	0	0	0
ASV_1110	0	0	0	0	0	0	0	0	0	0	0	0	0	0	0	0	0	0	0	0	0	0	0	0	0	0	0	0	0	0	0	0	0	0	0	0	0	0	0	0	0	0	0	0	0	3.10251e-05	2.1422e-05	0	0
ASV_1111	0	0	0	0	0	0	0	0	0	0	0	0	0	0	0	0	0	0	0	0	0	0	0	0	0	0	0	0	0	0	0	0	0	0	0	0	0	0.0235274	0	0	0	0	0	0	0	0	0	0	0
ASV_1112	0	0	2.65386e-05	0	0	0	0	2.69397e-05	0	0	0	0	0	0	0	0	0	0	0.000566916	0	0	0.00149189	0.0012705	0.000344882	0.000658979	0.00091398	0.000933707	0.000375117	0.00384916	0	0	0	0	0	0.000351714	0.000138026	0	0	0	0	0.00564608	0	0	0	0	0	0	0	0.000267726
ASV_1113	0	0	0	0	0	0	0	0	0	0	0	0	0	0	0	0	0	0	0	0	0	0	0	0	0	0	0	0	0	0	0	0	0	0.000101194	0	0	0	0	0	0	0	0	0	0	8.43633e-05	0	0	0	0
ASV_1114	0	0	0	0	0	0	0	0	0	0	0	0	0	0	0	0	0	0	0	0	0	0	0	0	6.58979e-05	0	0	0	0	0	0	0	0	0.00101194	0	0	0	0	0	0	0	0	0	0	0	0	0	0	0
ASV_1115	0	0	0	0	0	0	0	0	0	0	0	0	0	0	0	0	0	0	0	0	0	0	0	0	0	0	0	0	0	0	0	0	0	0	0	0	0	0	0	0	0	0	0	0	0.000991268	0	0	0	0
ASV_1116	0	0	0	0	0	0	0	0	0	0	0	0	0	0	0	0	0	0	0	0	0	0	0	0	0	0	0	0	0	0	0	0	0	0	0	0	0	0	0	0	0	0	0	0	0	0	0	2.32926e-05	0
ASV_1117	0	0	0	0	0	0	0	0	0	0	0	0	0	0	0	0	0	0	0	0	0	0	0	0	0	0	0	0	0	0	0	0	0	0	0	0	0	0	0	0	0	0	0	0	0	0	0	0	0
ASV_1118	0	0	0	0	0	0	0	0	0	0	0	0	0	0	0	0	0	0	0	0	0	0	0	0	0	0	0	3.12598e-05	0	0	0	0	0	0	0	0	0	0	0	0	0	0	0	0	0	0	0	0	0
ASV_1119	0	0	7.96157e-05	0	0	0	0	2.69397e-05	6.66208e-05	0	0	0	0	0	0	0	0	0	0	0	0	0	0	0.00122276	0.00131796	0.00108975	0.00216227	0.000125039	0	0	0	0	0	0	0.00230568	0.000207039	0	0	0	0	0.00242996	0	0	0	0	0	0	0	0
ASV_1120	0	0	0	0	0	0	0	0	0	0	0	0	0	0	0	0	0	0	0	0	0.00942634	0.000364685	0	0	0	0	0	0	0	0	0	0	0	0	0	0	0	0	0	0	0	0	0	0	0	0	0	0	0
ASV_1121	0	0	0	0	0	0	0	0	0	0	0	0	0	0	0	0	0	0	0	0	0	0	0	0	0	0	0	0	0	0	0	0	0	0	0	0	0	0	0	0	0	0	0	0	0	0	0	0	0
ASV_1122	0	0	0	0	0	0	0	0	0	0	0	0	0	0	0	0	0	0	0	0	0	0	0	0	0	0	0	0	0	0	0	0	0	0	0	0	0	0	0	0	0	0	0	0	0	0	0	0	0
ASV_1124	0	0	0	0	0	0	0	0	0	0	0	0	0	0	0	0	0	0	0	0	0	0	0	0	0	0	0	0	0	0	0	0	0	0	0	0	0	0	0	0	0	0	0	0	0	0	0	0	0
ASV_1123	0	0	0	0	0	0	0	0	0	0	0	0	0	0	0	0	0	0	0	0	0	0	0	0	0	0	0	0	0	0	0	0	0	0	0	0	0	0	0	0	0	0	0	0	0	0	0	0	0
ASV_1125	0	0	0.00124731	0	0	0	0	2.69397e-05	0	0	0	0	0	0	0.00156388	0	0	0	0	0	2.4484e-05	0	0	0	0	0	0	0	3.1294e-05	0	0	0	0	0.000438508	0	0	0	0	0	0	0	0.00173729	3.65591e-05	0	0.000400726	0	0.000128532	6.98779e-05	0
ASV_1126	0	0	0	0	0	0	0	0	0	0	0	0	0	0	0	0	0	0	0	0	0	0	0	0	0	0	0	0	0	0	0	0	0	0	0	0	0	0	0	0	0	0	0	0	0	0	0	0	0
ASV_1127	0	0	0	0	0	0	0	0	0	0	0	0	0	0	0	0	0	0	0	0	0	0	0	0	0	0	0	0	0	0	0	0	0	0	0	0	0	0	0	0	0	0	0	0	0	0	0	0	0
ASV_1128	0	0	0	0	0	0	0	0	0	0	0	0	0	0	0	0	0	0	0	0	0	0	0	0	0	0	0	0	0	0	0	0	0	0	0	0	0	0	0	0	0	0	0	0	0	0	0	0	0
ASV_1129	0	0	0	0	0	0	0	0	0	0	0	0	0	0	0	0	0	0	0	0	0	0	0	0	0	0	0	0	0	0	0	0	0	0	3.90793e-05	2.30044e-05	0	0	0	0	0	0	0	0	0	0	0	0	0
ASV_705	0	0	0	0	0.000543872	0	0	0	0	0	0	0	0	0	0	0	3.55543e-05	0	0	0	0	0	0	0	0	0	0	0	0	4.57854e-05	0	0	0	0	0	0	0	0	0	0	3.57347e-05	0	0	0	0	0	0	0	0
ASV_1130	0	0	0	0	0	0	0	0	0	0	0	0	0	0	0	0	0	0	0	0	0	0	0	0	0	0	0	0	0	0	0	0	0	0	0	0	0	0	0	0	0	0	0	0	0	0	0	0	0
ASV_1131	0	0	0	0	0	0	0	0	0	0	0	0	0	0	0	0	0	0	0	0	0	0	0	0	0	0	0	0	0	0	0	0.000652742	0	0	0	0	0	0	0	0	0	0	0	0	0	0	0	0	0
ASV_1132	0	0	0	0	0	0	0	0	0	0	0	0	0	0	0	0	0	0	0	0	0	0	0	0	0	0	0	0	0	0	0	0	0	0	0	0	0	0	0	0	0	0	0	0	0	0	0	0	0
ASV_1133	0	0	0	0	0	0	0	0	0	0	0	0	0	0	0.000796695	0	0	0	0	0	0	0	0	0	0	0	0	0	0	0	0	0	0	0.000168657	0	0	0	0	0	0	0	0.000762712	0	0	0.00158181	0	0.000599816	0.000326097	0.000379278
ASV_1134	0	0	0	0	0	0	0	0	0	0	0	0	0	0	0	0	0	0	0	0	0	0	0	0	0	0	0	0	0	0	0	0	0	0	0	0	0	0	0	0	0	0.00292373	0	0	0	0	0.000171376	0	0
ASV_1135	0	0	0	0	0	0	0	0	0	0	0	0	0	0	0	0	0	0	0	0	0	0	0	0	0	0	0	0	0	0	0	0	0	0	0	0	0	0	0	0	0	0	0	0	0	0	0	0	0
ASV_1136	0	0	0	0	0	0	0	0	0	0	0	0	0	0	0	0	0	0	0	0	0	0	0	0	0	0	0	0	0	0	0	0	0	0	0	0	0	0	0	0	0	0	0	0	0	0	0	0	0
ASV_1137	0	0	0	0	0	0	0	0	0	0	0	0	0	0	0	0	0	0	0	0	0	0	0	0	0	0	0	0	0	0	0	0	0	0	0	0	0	0	0	0	0	0	0	0	0	0	0	0	0
ASV_1139	0	0	0	0	6.04303e-05	0	0	0	0	0	0	0	0	0	0	0	0	0	0	0	0	0	0	0	0	0	0	0	0	0	0	0	0	0	7.81586e-05	2.30044e-05	0	0	0	0	0	0	0	0	0	0	0	0	0
ASV_1140	0	0	0	0	0	0	0	0	0	0	0	0	0	0	0	0	0	0	4.0494e-05	0	0	0	0	0	0	0	0	0	0	0	0	0	0	0.00465493	3.90793e-05	0	0	0	0	0	3.57347e-05	0	0	0	0	0	0	2.32926e-05	0
ASV_1142	0	0	0	0	0	0	0	0	0	0	0	0	0	0	0	0	0	0	4.0494e-05	0	0	0	0	0	0	0	0	0	0	0	3.32535e-05	0	0	0	0	0	0	0	0	0	0	0	0	0	0	0	0	0	0
ASV_1143	0	0	0	0	0	0	0	0	0	0	0	0	0	0	0	0	0	0	0	0	0	0	0	0	0	0	0	0	0	0	0	0	0	0	0	0	0	0	0	0	0	0	0	0	0	0	0	0	0
ASV_1144	0	0	0	0	0	0	0	0	0	0	0	0	0	0	0	0	0	0	0	0	0	0	0	0	0	0	0	3.12598e-05	0	0	0	0	0	0	0	0	0	0	0	0	0	0	0	0	0	0	0	0	0
ASV_1145	0	0	0	0	0	0	0	0	0	0	0	0	0	0	0	0	0	0	0	0	0	0	0	0	0	0	0	0	0	0	0	0	0	0	0	0	0	0	0	0	0	0	0	0	0	0	0	0	4.46209e-05
ASV_1146	0	0	0	0	0	0	0	0	0	0	0	0	0	0	0	0	0	0	0	0	0	0	0	0	0	0	0	0	0	0	0	0	0	0	0	0	0	0	0	0	0	0	0	0	0	0	2.1422e-05	0	0
ASV_1147	0	0	0	0	0	0	2.80191e-05	0.00218211	0	0	0	0	0	0	0	0	0	0	0	0	0	0	0	0.000156764	6.58979e-05	3.51531e-05	0.00142513	0.00306346	0	0	0	0	0	0	0.00156317	0.000138026	0	0	0	0	0	4.23729e-05	0	0	0	0	0	0	0
ASV_1148	0	0	0	0	0	0	0	0	0	0	0	0	0	0	0	0	0	0	0	0	0	0	0	0	0	0	0	0	0	0	0	0	0	0	0	0	0	0	0	0	0	0	0	0	0	0	0	0	0
ASV_1149	0	0	0	0	0	0	0	0	0	0	0	0	0	0	0	0	0	0	0	0	0	0	0	0	0	0	0	0	0	0	0	0	0	0	0	0	0	0	0	0	0	0	0	0	0	0	0	0	0
ASV_1152	0	0	0	0	0	0	0	0	0	0	0	0	0	0	0	0	0	0	0	0	2.4484e-05	0	0	0	0	0	0	0	0	0	0	0	0	0	0	0	0	0	3.44744e-05	0	0	0	0.000329032	0	0	0	0	0	0
ASV_1153	0	0	0	0	0	0	0	0	0	0	0	0	0	0	0	0	0	0	0	0	0	0	0	0	0	0	0	0	0	0	0	0	0	0	0	0	0	0	0	0	0	0	0	0	0	0	0	0	0
ASV_1154	0	4.14267e-05	0.000477694	5.51633e-05	0	0	0	0	0	0	0	0	0	0	0	0	0.000142217	0	0	0	0	9.94596e-05	0	3.13529e-05	3.29489e-05	0	0	0	0	0	0.000897845	0	0	0.000269851	0	0.000138026	0	0	0	0	0	0.000127119	0.000109677	0	0.000126545	0	2.1422e-05	0.000512438	0
ASV_1155	0	0	5.30771e-05	0	0	0	0	0	0	0	0	0	0.000152491	0	0	0	3.55543e-05	2.46269e-05	4.0494e-05	0	0	0	0	0	0	0	0.000786279	0	0	0	0	0	0	0	0	0	0	0	0	0	0	0	0	0	0	0	0	4.65853e-05	0
ASV_1156	0	0	0	0	0	0	0	0	0	0	0	0	0	0	0.00250811	0	0	0	0	0	0	0	0	0	0	0	4.91425e-05	0	0	0	0	0	0	0.000202388	0	0	0	0	0	0	0	0	0	0	0	0	0	0	0.00693856
ASV_1157	0	0	0	0	0	5.57351e-05	0	0	0	0	0	0	0	0.00237893	0	0	0	4.92538e-05	0	0	0	0.00185658	0	0	0	0	0	0	0	0.00224349	0.00455573	0	0	0	0	0	0	0	0	0	0	0	0	0	4.21816e-05	0	0.000985412	0.000186341	0.00129401
ASV_1158	0	0	0	0	0	0	0	0	0	0	0	0	0.00873013	0	0	0	0	0	4.0494e-05	0	0	0	0	0	0.00118616	0	0	0	0	0	0	0	0	0.000404776	0.000508031	0	0	0	0	0	0	0	0	0	0	0	0	0	0
ASV_1159	0	0	0	0	0	0	0	0	0	0	0	0	0	0	0	0	0	0	0	0	0	0	0	0	0	0	0	0	0	0	3.32535e-05	0	0	0	0	0	0	0	0	0	0	0	0	0	0	0	0	0	0
ASV_1160	0	0	0	0	0	0	0	0	0	0	0	0	0	0	0	0	0	0	0	0	0	0	0	0	0	0	0	0	0	0	0	0	0	0	0	0	0	0	0	0	0	0	0	0	0	0	0	0	0
ASV_1161	0	0	0	0	0	0	0	0	0	0	0	0	0	0	0	0	0	0	0	0	0	0	0	0	0	0	0	0	0	0	0	0	0	0	0	0	0	0	0	0	0	0	0	0	0	0	0	0	0
ASV_1162	0	0	0	0	0	0	0	0	0	0	0	0	0	0	0	0	0	0	0	0	0	0	0	0	0	0	0	0	0	0	0	0	0	0	0	0	0	0	0	0	0	0	0	0	0	0	0	0	0
ASV_1163	0	0	0	0	0	0	0	0	0	0	0	0	0	0	0	0	0	0	0	0	0	0	0	3.13529e-05	3.29489e-05	0	0	0	0	0	0	0	0	0	0	0	0	3.42466e-05	0	0	0	0	3.65591e-05	0	0	0	0	2.32926e-05	0
ASV_1164	0	0	0	0	0	0	0	0	0	0	0	0	0	0	0	0	0	0	0	0	0	0	0	0	0	0	0	0	0	0	0	0	0	0	0	0	0	0	0	0	0	0	0	0	0	0	0	0.000232926	0
ASV_1165	0	0	0.000291924	0	0	0	0	0	0	0	0	0	0	0	0	0	0	0	0	0	0	0	0	0	0	0	0	0	0	0	0	0	0	3.37314e-05	0	0	0	0	0	0	0	0.000127119	0.000584945	0	0	0	0	0	0
ASV_1166	0	0	0	0	0	0	0	2.69397e-05	0	0	0	0	0	0	0	0	0	0	0	0	0	0	0	0	0	0	0	0	0	0	0	0	0	0	0	0	2.62971e-05	0	0	5.73197e-05	3.57347e-05	0	0	0	0	0	0	0	0
ASV_1167	0	0	0	0	0	0	0	0	0	0	0	0	0	0	0	0	0	0	0	0	0	0	0	0	0	0	0	0	0	0	0	0	0	0.000607165	0	0	0	0	0	0	0	0.000338983	0	0	2.10908e-05	0	0	0	0
ASV_1168	0	0	0	0	0	0	0	0	0	0	0	0	0	0	0	0	0	0	0	0	0	0	0	0	0	0	0	0	0	0	0	0	0	0	0	0	0	0	0	0	0	0	0	0	0	0	0	0	0
ASV_1169	0	0	0	0	0	0	0	0	0	0	0	0	0	0	0	0	0	0	0	0	0	0	0	0	0	0	0	0	0	0	0	0	0	0	0	0	0	0	0	0	0	0	0	0	0	0	0	0	0
ASV_1170	0	0	0	0	0	0	0	0	0	0	0	0	0	0	0	0	3.55543e-05	0	0	0	0	0	0	0	0	0	0	0	0	0	0	0	0	0	0	0	0	0	0	0	0	0	0	0	0	0	2.1422e-05	0	0
ASV_1171	0	0	0	0	0	0	0	0	0	0	0	0	0	0	0	0	0	0	0	0	0	0	0	0	0	0	0	0	0	0	0	0	0	0	0	0	0	0	0	0	0	0	0	0	0	0	0	0	0
ASV_1058	0	0	0	0	0	0	0	0	0	0	0	0	0	0	0	0	0	0	0	0.0020284	0	0	0	0	0	0	0	0	0	0	0	0	0	0	0	0	0	0	0	0	0	0	0	0	0	0	0	0	0
ASV_1173	0.000356888	0	0	0	0	0	0	0	0	0	0	0	0	0	0	0	0	0	0	0	0	0	0	0	0	0	0	0	0	0	0	0	0	0	0	0	0	0	0	0	0	0	0	0	0	0	0	0	0
ASV_1174	0	0	2.65386e-05	0	0	0	0	0	0	0	0	0	0	0	0	0	0	0	0	0	0	0	0	0	0	0	0	0	0	0	0	0	0	0.00141672	3.90793e-05	0	0	0	0	0	0	0	0	0	0	0	0	0	0
ASV_1175	0	0	0	0	0	0	0	0	0	0	0	0	0	0	0	0	0	0	0	0	0	0	0	0	0	0	0	0	0	0	0	0	0	0	0	0	0	0	0	0	0	0	0.00329032	0	4.21816e-05	0	0	0	0
ASV_1176	0	0	0	0	0	0	0	0	0	0	0	0	0	0	0	0	0	0	0	0	0	0	0	0	0	0	0	0	0	0	0	0	0	0	0	0	0	0	0	0	0	0	0.000109677	0	0	0	0	0	0
ASV_1177	0	0	0	0	0	0	0.000112076	0	0	3.20287e-05	0	0	0	0.000475786	0	0.000185014	3.55543e-05	0	0	0	2.4484e-05	0	0	0	0	0	0	0	0	0	0	0	0.000109948	0	0	0	0	0	0.00393009	0	0	0	0	0	0	0	0.00104968	9.31706e-05	0
ASV_1178	0	0	5.30771e-05	0	0	0	0	0	0	0	0	0	0	0	0	0	0	9.85076e-05	0	0	0	0	0	0	6.58979e-05	0	0	0	0	0	0	0	0	0.000371045	0	0	0	0	0	0	0	0.000466102	0	0	0	0	0	0	4.46209e-05
ASV_1179	0	0	0	0	0	0	0	0	0	0	0	0	0	0	0	0	0	0	0	0	0	0	0	0	0	0	0	0	0	0	0	0	0	0.00050597	0	0	0	0	0	0	0	0	0	0	0	0	0	0	0
ASV_1180	0	0	0	0	0	0	0	0	0	0	0	0	0	0	0	0	0	0	0	0	0	0	0	0	0	0	0	0	0	0	0	0	0	0	0	0	0	0	0	0	0	0	0	0	0	0	0	0	0
ASV_1181	0	0	5.30771e-05	0	0	0	0	2.69397e-05	0	0	0	0	0	0	2.95072e-05	0	0	0	4.0494e-05	0	2.4484e-05	0	0	3.13529e-05	0	0	0	3.12598e-05	0	4.57854e-05	0	0	2.74869e-05	0.000134925	0	0	0	3.42466e-05	3.44744e-05	0	0	0.00733051	0	0	2.10908e-05	0	0	2.32926e-05	0
ASV_1182	0	0	0	0	0	0	0	0	0	0	0	0	0	0	0	0	0	0	0	0	0	0	0	0	3.29489e-05	0	0	0	0	0.000137356	0	0	2.74869e-05	0	0	4.60087e-05	0	0	0	0	0	0	0	0	0	0	0	0	0
ASV_1183	0	0	0	0	0	0	0	0	0	0	0	0	0	0	0	0	0	0	0	0	0	0	0	0	0	0	0	0	0	0	0	0	0	0	0	0	0	0	0	0	0	0	0	0	0	0	0	0	0
ASV_1184	0	0	0	0	0	0	0	0	0	0	0	0	0	0	0	0	0	0	0	0	0	0	0	0	3.29489e-05	0	0	0	0	0	0	0	0	0	0	0	0	0	0	0	0	0	0	0	0	0	0	0	0
ASV_1185	0	0	0	0	0	0	0	0	0	0	0	0	0	0.00180119	0.000118029	0	0	0.000443284	0	0	0	3.31532e-05	0	0	0	0	0	0	0	0	0	0	0	0	0	0	0	0	0	0	0	0	0	0	0.000379635	0	0.000514128	0.000954999	0.00156173
ASV_1186	0	0	0	0	0	0	0	0	0	0	0	0	0	0	0	0	0	0	0	0	0	0	0	3.13529e-05	0	0	0	0	0	0	0	0	0	0	0	0	0	0	0	0	0	0	0	0	0	0	0	0	0
ASV_1187	0	0	0	0	0	0	0	0	0	0	0	0	0	0	0	0	0	0	0	0	0	0	0	0	0	0	0	0	0	0	0	0	0	0	0	0	0	0	0	0	0	0	0	0	0	0	0	0	0
ASV_1188	0	0	0	0	0	0	0	0	0	0	0	0	0	0	0	0	0	0	0	0	0	0	0	0	0	0	0	3.12598e-05	0	0	6.6507e-05	0	0	0	0	0	0	0	3.44744e-05	0	0	0	3.65591e-05	0	0	0	4.2844e-05	0	0
ASV_1189	0	0	0	0	0	0	0	0	0	0	0	0	0	0	0	0	0	0	0	0	0	0	0	0	0	0	0	0	0	0	0	0	0	0.000337314	0	0	0	0	0	0	0	0	0	0	0.00274181	0	0	0	0
ASV_1190	0	0	0	0	0	0	0	0	0	0	0	0	0	0	0	0	3.55543e-05	0	0	0	0	0	0	0	0	0	0	0	0	0	0	0	0	0.000337314	0	0	0	0	0	0	0	0.000762712	0	0	0	0	0	0	0
ASV_1191	0	0	0	0	0	0	0	0	0	0	0	0	0	0	0	0	0	0	0	0	0	0	0	0	0	0	0	0	0	0	0	0	0	0	0	0	0	0	0	0	0	0	0	0	0	0	0	0	0
ASV_1192	0	0	0	0	0	0	0	0	0	0	0	0	0	0	0	0	0	0	0	0	0	0	0	0	0	0	0	0	0	0	0	0	0	0	0	0	0	0	0	0	0	0	0	0	0	0	0	0	0
ASV_1193	0	0	0	0	0	0	2.80191e-05	0	0	0	0	0	0	0	0	0	0	0	0	0	0	0	0	0	0	0	0	0	0	0	0	0	0	0	0	0	0	0	0	0	0	0	0	0	0	0	0	0	0
ASV_1195	0	0	0	0	0	0	0	0	0	0	0	0	0	0	0	0	0	0	0	0	0	0	0	0	0	0	0	0	0	0	0	0	0	0	0	0	0	0	0	0	0	0	0	0	0	0	0	0	0
ASV_1196	0	0	0	0	0	0	0	0	0	0	0	0	0	0	0	0	0	0	0	0	0	0	0	0	0	0	0	0	0	0	0	0	0	0	0	0	0	0	0	0	0	0	0	0	0	0	0	0	0
ASV_1194	0	0	0	0	0	0	0	2.69397e-05	0	0	0	0	0	0	0	0	0	0	0	0	0	0	0	0	0	0	0	0	0	0	0	0	0	0	0	0	0	0	0	0	0	0	0	0	0	0	0	0	2.23105e-05
ASV_1197	0	0	0	0	0	0	0	0	0	0	0	0	0	0	0	0	0	0	0	0	0	0	0	0	0	0	0	0	0	0	0	0	0	0	0	0	0	0	0	0	0	0	0.000182795	0	0	0	0	0	0
ASV_1198	0	0	0	0	0	0	0	0	0	0	0	0	0	0	0	0	0	0	0	0	0	0	0	0	0	0	0	0	0	0	0	0	0	0	0	0	0	0	0	0	0	0	0	0	0	0	0	0	0
ASV_1199	0	0	0	0	0	0	0	0	0	0	0	0	0	0	0	0	0	0	0	0	0	0	0	0	0	0	0	0	0	0	0	0	0	0	0	0	0	0	0	0	0	0	0	0	0	0	0	0	0
ASV_1200	0	0	0	0	0	0	0	0	0	0	0	0	0	0	0	0	0	0	0	0	0	0	0	0	0	0	0	0	0	0	0	0	0	0	0	0	0	0	0	0	0	0	0	0	0	0.0115103	0.000128532	0	0
ASV_1201	0	0	0	0	0	0	0	0	0	0	0	0	0	0	0	0	0	0	0	0	0	0	0	0	0	0	0	0	0	0	0	0	0	0	0	0	0	0	0	0	0	0	0	0	0	0	2.1422e-05	0	0
ASV_1202	0	0	0	0	0	0	0	0	0	0	0	0	0	0	0	0	0	0	0	0	0	0	0	0	0	0	0	0	0	0	0	0	0	0	0	0	0	0	0	0	0	0	0	0	0	0	0	0	0
ASV_1203	0	0	0	0	0	0	0	0	0	0	0	0	0	0	0	0	0	0	0	0	0	0	0	0	0	0	0	0	0	0	0	0	0	0	0	0	0	0	0	0	0	0	0	0	0	0	0	0	0
ASV_1204	0	0	0	0	0	0	0	0	0	0	0	0	0	0	0	0	0	0	0	0	0	0	0	0	0	0	0	0	0	0	0	0	0	0	0	0	0	0	0	0	0	0	0	0	0	0	0	0	0
ASV_1205	0	0	0	0	0	0	0	0	0	0	0	0	0	0	0	0	0	0	0	0	0	0	0	0	0	0	0	0	0	0	0	0	0	0	0	0	0	0	0	0	0	0	0	0	0	0	0	0	0
ASV_1206	0	0	0	0	0	0	0	0	0	0	0	0	0	0	0	0	0	0	0	0	0	0	0	0	0	0	0	0	0	0	0	0	0	0	0	0	0	0	0	0	0	0	0	0	0	0	0	0	0
ASV_1207	0	0	0	0	0	0	0	0	0	0	0	0	0	0	0	0	0	0	0	0	0	0	0	0	0	3.51531e-05	0	0	0	0	0	0	0	0.000101194	0	0	0	0	0	0	0	0	0	0	0	0	0	0	0
ASV_1209	0	0	0	0	0	0	0	0	0	0	0	0	0	0	0	0	0	0	0	0	0	0	0	0	0	0	4.91425e-05	0	0	0	0	0	0	0	0	0	0	0	0	0	0	0	0	0	0	0	0	0	0
ASV_1210	0	0	0	0	0	0	0	0	0	0	0	0	0	0	0	0	0	0	0	0	0	0	0	0	0	0	0	0	0	0	0	0	0	0	0	0	0	0	0	0	0	0	0	0	0	0	0	0	0
ASV_1211	0	0	0	0	0	0	0	0	0	0	0	0	0	3.39847e-05	0	0	0	0	0	0	0	0.000165766	0	0	0	0	0	0	0	0	0.000199521	0	5.49738e-05	0	0	0	0	0	0	0	0	0	0	0	0.000316362	0	0	0	0
ASV_1212	0	0	0	0	0	0	0	0	0	0	0	0	0	0	2.95072e-05	0	0	0	0	0	0	0	0	0	0	0	0	0	0	0	0	0	2.74869e-05	0	0	0	0	0	3.44744e-05	0	0	0.00241525	0	0	0	3.10251e-05	2.1422e-05	0	0
ASV_1213	0	0	0	0	0	0	0	0	0	0	0	0	0	0	0	0	0	0	0	0	0	0	0	0	0	0	0	0	0	0	0	0	0	0	0	0	0	0	0	0	0	0	0	0	0	0	0	2.32926e-05	0
ASV_1214	0	0	0	0.000275816	0	0	0.000560381	0	0.00759477	0.00707834	0	0	0	6.79694e-05	0	0	0	0.000541792	0	0	0	0	0	0	0	0	0	0	0	0	0	0	0	0	0	0	0	0	0	0	0	0	0	0	0	0	0	0	0
ASV_1208	0	0	0.00018577	0	0	0	0	0	0	0	0	0	0	0	0	0	0	2.46269e-05	0.00190322	0	7.3452e-05	0	0	0.000721116	0.00280066	0.000140612	0.00157256	0.000531416	0	0	0	0	0	0	0.000273555	0.000552105	0	0	0	0	0.000142939	0	0	0	0	0	0	0	0
ASV_1215	0	0	0	0	0	0	0	0	0	0	0	0	0	0	0	0	0	0	0	0	0	0	0	0	0	0	0	0	0	0	0	0	0	0	0	2.30044e-05	0	0	0	0	0	0	0	0	0.000400726	0.0001241	0.00312761	0.000954999	0
ASV_1216	0	0	0	0	0	0	0	0	0	0	0	0	0	0	0	0	0	0	0	0	0	0	0	0	0	0	0	0	0	0	0	0	0	0	0	0	0	0	0	0	0	0.000508475	0	0	0	0	0	0	0
ASV_1217	0	0	0.000636926	0	0	0	0	0	0	0	0	0	0	0	0.000206551	0	0	0.000541792	0	0	0	0	0	0.000313529	0.00151565	0.000105459	0.000737137	0	0.00062588	0	0	0	0	0.000168657	0.000390793	0.000299057	0	0	0	0	0.00128645	0	0	0	0.000105454	0	0	0	0.000111552
ASV_1218	0	0	0	0	0	0	0	0	0	0	0	0	0	0	0	0	0	0	0	0	0	0	0	0	0	0	0	0	0	0	0	0	0	0	0	0	0	0	0	0	0	0	0	0	0	0	0	0	0
ASV_1221	0	0	0	0	0	0	0	0	0	0	0	0	0	0	0	0	0	0	0	0	0	0	0	0	0	0	0	0	0	0	0	0	0	0	0	0	0	0	0	0	0	0	0	0	0	0	0	0	0
ASV_1222	0	0	0	0	0	0	0	0	0	0	0	0	0	0	0	0	0	0	0	0	0	0	0	0	0	0	0	0	0	0	0	0	0	0	0	0	0	0	0	0	0	0	0	0	0	0	0	0	0
ASV_1224	0	0	0	0	0	0	0	0	0	0	0	0	0	0	0	0	0	0	0	0	0	0	0	0	0	3.51531e-05	0	0	0	0	0	0	0	3.37314e-05	3.90793e-05	0	0	0	0	0	0	0	0	0	0	3.10251e-05	0	0	0
ASV_1225	0	0	0	0	0	0	0	0	0	0	0	0	0	0	0	0	0	0	0	0	0	0	0	0	0	0	0	0	0	0	0	0	0	0	0	0	0	0	0	0	0	0	0	0	0	0	0	0	0
ASV_1223	0	0	0	0	0	0	0	0	0	0	0	0	0	0	0	0	0	0	0	0	2.4484e-05	0	0	0	0	0	0	0	0	0	0	0	0	0	0	2.30044e-05	0	0	0	0	0	0	0	0	0	0	2.1422e-05	0	0
ASV_1226	0	0	0	0	0	0	0	0	0	3.20287e-05	0	0	0	0	0	0	0	0	0	0	0	0	0	3.13529e-05	0	0	0	0	0	0	0	0	0	3.37314e-05	0	0	0	0	0	0	0	8.47458e-05	0.000840858	0	0	0	2.1422e-05	4.65853e-05	0
ASV_1227	0	0	0	0	0	0	0	0	0	0	0	0	0	0	0	0	0	0	0	0	0	0	0	0	0	0	0	0	0	0	0	0	0	0	0	0	0	0	0	0	0	0	0	0	0	0	0	0	0
ASV_1228	0	0	0	0	0	0	0	0	0	0	0	0	0	0	0	0	0	0	0	0	0	0	0	0	0	0	0	0	0	0	0	0	0	0	0	0	0	0	0	0	0	0	0	0	0	0	0	0	0
ASV_1229	0	0	0	0	0	0	0	0	0	0	0	0	0	0	0	0	0	0	0	0	0	0	0	0	0	0	0	0	0	0	0	0	0	0	0	0	0	0	0	0	0	0	0	0	0	0	0	0	0
ASV_1231	0	0	0	0	0	0	0	0	0	0	0	0	0	0	0	0	0	0	0	0	0	0	0	0	0	0	0	0.000562676	0	0	0	0	0	0	0.00117238	0.000713135	0	0	0	0	0	0	0	0	0	0	0	0	0
ASV_1232	0	0	0	0	0	0	0	0	0	0	0	0	0	0	0	0	0	0	0	0	0	0	0	0	0	0	0	0	0	0	0	0	0	0	0	0	0	0	0	0	0	0	0.000365591	0	0	0	0	0	0
ASV_1233	0	0	0	0	0	0	0	0	0	0	0	0	0	0	0	0	0	0	0	0	0	0	0	0	0	0	0	0	0	0	0	0	0	0	0	0	0	0	0	0	0	0	0	0	2.10908e-05	0	0	0	0
ASV_824	0	0	0	0	0	0	0	0	0	0	0	0	0	0	0	0	0	0	0	0	0	0	0	0.000125412	3.29489e-05	0	0	0	0	0	0	0	0	0	0	0	0	0	0	0	0	0	0	0	0	0	2.1422e-05	0	0
ASV_1234	0	0	5.30771e-05	0	0	0	0	0	0	0	0	0	0	0	0	0	0	2.46269e-05	0	0	0	0	0	0	3.29489e-05	0	0	0	0	0	0	0	0	0	0	0	0	0	0	0	0	0	0	0	0.00814106	0	0	0	0
ASV_1235	0	0	0	0	0	0	0	0	0	0	0	0	0	0	0	0	0	2.46269e-05	8.09881e-05	0	0	0	0	0	0	0	0	0	0	0	0	0	0	0	0	0	0	0	0	0	0	0	0	0.159904	0	0	0	0	0
ASV_1236	0	0	0	0	0	0	0	0	0	0	0	0	0	0	0	0	0	0	0	0	0	0	0	0	3.29489e-05	0	0	0	0	0	0	0	0	0	0	0	0	0	0	0	0	0	0	0	2.10908e-05	0	0	0	0
ASV_1238	0	0	0	0	0	0	0	0	0	0	0	0	0	0	0	0	0	0	0	0	0	0	0	0	0	0	0	0	0	0	0	0	0	0	0	0	0	0	0	0	0	0	0	0	0	0	0	0	0
ASV_1239	0	0	0	0	0	0	0	0	0	0	0	0	0	0	0	0	0	0	0	0	0	0	0	0	0	0	0	0	0	0	0	0	0	0	0	0	0	0	0	0	0	0	0	0	0	0	0	0	0
ASV_1241	0	0	0	0	0	0	0	0	0	0	0	0	0	0	0	0	0	0	0	0	0	0	0	0	0	0	0	0	0	0	0	0	0	0	0	0	0	0	0	0	0	0	0	0	0	0	0	0	0
ASV_1242	0	0	0	0	0	0	0	0	0	0	0	0	0	0	0	0	0	0	0	0	0	0	0	0	0	0	0	0	0	0	0	0	0	0	0	0	0	0	0	0	0	0	0	0	0	0	0	0	0
ASV_1243	0	0	0	0	0	0	0	0	0	0	0	0	0	0	0	0	0	0	0	0	0	0	0	0	0	0	0	0	0	0	0	0	0	0	0	0	0	0	0	0	0	0	0	0	0	0	0	0	0
ASV_1244	0	0	2.65386e-05	0	0	0	2.80191e-05	0	0	0	0	0	0	0	0	0	0	0	0	0	0	0	0	0	0	0	0	0	0	0	0	0	0	0	0	0	0	0	0	0	0	0	0	0	0	0	0	0	0
ASV_1245	0	0	0	0	0	0	0	0	0	0	0	0	0	0	0	0	0	0	0	0	0	0	0	0	0	0	0	0	0	0	0	0	0	0	0	0	0	0	0	0	0	0	0	0	0	0	0	0	0
ASV_1247	0	0	2.65386e-05	0	0	0	0	0	0	3.20287e-05	0	0	0	0	8.85217e-05	0	0.000177771	0.000418657	0	0	0	0	0	3.13529e-05	6.58979e-05	0	0	0	0	0	0	0	0	0.000708359	3.90793e-05	0	0	0	0	0	0	0	0	0	0	0	0	0	6.69314e-05
ASV_1248	0	0	0	0	0	0	0	0	0	0	0	0	0	0	0	0	0	0	0	0	0	0	0	0	0	0	0	0	0	0	0	0	0	0	0	0	0	0	0	0	0	0	0	0	0	0	0	0	0
ASV_1249	0	0	0	0	0	0	0	0	0	0	0	0	0	0	0	0	0	0	0	0	0	0	0	0	0	0	0	0	0	0	0	0	0	0	0	0	0	0	0	0	0	0.0025	0.00076774	0	0	0	0	0	0
ASV_1251	0	0	0	0	0	0	0	0	0	0	0	0	0	0	0	0	0	0	0	0	0	0	0	0	0	0	0	0	0	0	0	0	0	0	0	0	0	0	0	0	0	0	0.000219354	0	0	0	0	0	0
ASV_1254	0	0	0	0	0	0	0	0	0	0	0	0	0	0	0	0	0	0	0	0	0	0	0	0	0	0	0	0	0	0	0	0	0	0	3.90793e-05	0	0	0	0	0	0	0	0	0	0	0	0	0	0
ASV_1253	0	0	0	0	0	0	0	0	0	0	0	0	0	0	0.000118029	0	0	0	0	0	0	0	0	0	0	0	0	0	0	0	0	0	0	0.00050597	0	0	0	0	0	0	0	0.00300847	0	0	0	0	0	0	0
ASV_1255	0	0	0	0	0	0	0	0	0	0	0	0	0	0	0	0	0	0	0	0	0	0	0	0	0	0	0	0	0	0	0	0	0	0	0	0	0	0	0	0	0	0	0	0	0	0	0	0	0
ASV_1256	0	0	0	0	0	0	0	0	0	0	0	0	0	0	0	0	0	0	0	0	0	0	0	0	0	0	0	0	0	0	0	0	0	0	0	0	0	0	0	0	0	0	0	0	0	0	0	0	0
ASV_1257	0	0	0	0	0	0	0	0	0	0	0	0	0	0	0	0	0	0	0	0	2.4484e-05	0	0	0	0	0	0	0	0	0	0	0	0	0	0	0	0	0	0	0	0	0.00279661	0	0	0	0	0	0	0
ASV_1258	0	0	0	0	0	0	0	0	0	0	0	0	0	0	0	0	0	0	0	0	0	0	0	0	0.000329489	0	0	0	0	0	0	0	0	3.37314e-05	0	0	0	0	0	0	0	4.23729e-05	0.000109677	0	0	0	0	0	0
ASV_1259	0	0	0	0	0	0	0	0	0	0	0	0	0	0	0	0	0	0	0	0	0	0	0	0	0	0	0	0	0	0	0	0	0	6.74627e-05	0	0	0	0	0	0	0	0	0	0	0	0	0	0	0
ASV_1260	0	0	0	0	0	0	0	0	0	3.20287e-05	0	0	0	0	0	0	0	0	0	0	0	0	0	0	0	0	0	0	0	0	0	0	0	0	0	0	0	0	0	0	0	0	0	0	0	0	0	0	0
ASV_1261	0	0	0	0	0	0	0	0	0	0	0	0	0	0	0.000560637	0	0	0	0	0	0	0	0	0.00275905	6.58979e-05	0	0	0	0	0	0	0	0	0	0	0	0	0	0	0	0	0	0	0	0	0	0	0	0
ASV_1262	0	0	0	0	0	0	0	0	0	0	0	0	0	0	0	0	0	0	0	0	2.4484e-05	0	0	0	0	0	0	0	0	0	0	0	0	0	0	0	0	0	0	0	0	0	0	0	0	0	0	0	0
ASV_1263	0	0	0	0	0	0	0	0	0	0	0	0	0	0	0	0	0	0	0	0	0	0	0	0	0	0	0	0	0	0	0	0	0	0	0	0	0	0	0	0	0	0	0	0	0	0	0	0	0
ASV_1264	0	0	0	0	0	0	0	0	0	0	0	0	0	0	0	0	0	0	0	0	0	0	0	0	0	0	0	0	0	0	0	0	0	0	0	0	0	0	0	0	0	0	0	0	0	0	0	0	0
ASV_1252	0	0	0.00427271	0	0	0	0	0	0	0	0	0	0	0	0.00100325	0	0.000284434	0.000295523	0	0	0	0	0	0	0	0	0	0	0	0	0	0	0	3.37314e-05	0	0	0	0	0	0	0	0	0	0	0	0	0	0	8.92419e-05
ASV_1265	0	0	0	0	0	0	0	0	0	0	0	0	0	0	0	0	0	0	0	0	0	0	0	0	0	0	0	0	0	0	0	0	0	0.000168657	0	0	0	0	0	0	0	0	0	0	0	0	0	0	0
ASV_1266	0	0	0	0	0	0	0	0	0	0	0	0	0	0	0	0	0	0	0	0	0	0	0	0	0	0	0	0	0	0	0	0	0	0	0	0	0	0	0	0	0	0	0	0	0	0	0	0	0
ASV_1267	0	0	0.00124731	0	0	0	0	0	0	0	0	0	0	0	0	0	3.55543e-05	7.38807e-05	0.000283458	0	0	0.000232072	0	0.000313529	0.000527183	0.00182796	0.000638852	3.12598e-05	0	0	0.000232775	0	0	0.000134925	0.000195396	0.000299057	0	0	0	0	0	0	0	0	0.000168727	0	0	4.65853e-05	0.000156173
ASV_1268	0	0	0	0	0	0	0	0	0	0	0	0	0	0	0	0	0	0	0	0	0	0	0	0	0	0	0	0	0	0	0	0	0	0	0	0	0	0	0	0	0	0	0	0	0	0	0	0	0
ASV_1269	0	0	0	0	0	0	0	0	0	0	0	0	0	0	0	0	0	0	0	0	0	0	0	0	0	0	0	0	0	0	0	0	0	0	0	0	0	0	0	0	0	0	0	0	0	0	0	0	0
ASV_1270	0	0	0	0	0	0	0	0	0	0	0	0	0	0	0	0	0	0	0	0	0	0	0	0	0	0	0	0	0	0	0	0	0	0	0	0	0	0	0	0	0	0	0	0	0	0	0	0	0
ASV_1272	0	0	0	0	6.04303e-05	0	0	0	0	0	0	0	0	0	0	0	0	0	0	0	0	0	0	0	0	0	0	0	0	0	0	0	0	0	0	0	0	0	0	0	0	0	0	0	0	0	0	0	0
ASV_1273	0	0	0	0	0	0.00345558	0	0	0	0	0	0	0.000152491	0	0	0	0	0	0	0	0	0	0	0	0	0.000175765	0.000687994	0.00121913	0	0	0	0	0	0	0.000312634	0.000161031	0	0	0	0	0	0	0	0	2.10908e-05	0	0	0	0
ASV_1274	0	0	0	0	0	0	2.80191e-05	0	0	0	0	0	0	0	0	0	0	0	0	0	0	0	0	0	0	0	0	0	0	0	0	0	0	0	0	0	0	0	0	0	0	0	0	0	0	0	0	0	0
ASV_1275	0	0	0	0	0	0	0	0	0	0	0	0	0	0	0	0	0	0	0	0	0	0	0	3.13529e-05	0	0	0	0	0	0	0	0	0	0	0	0	0	0	0	0	0	0.00423729	0	0	0	0	0	0	0
ASV_1276	0	0	0	0	0	0	0	0	0	0	0	0	0	0	0	0	0	0	0	0	0	0	0	0	0	0	0	0	0	0	0	0	2.74869e-05	0	0	0	0	0	0	0	0	0	0	0	0	0	0	0	0
ASV_1277	0	0	0	0	0	0	0	0	0	0	0	0	0	0	0	0	0	0	0	0	0	0	0	0	0	0	0	0	0	0	0	0	0	0	0	0	0	0	0	0	0	0	0	0	0	0	0	0	0
ASV_1278	0	0	0	0	0	0	0	0	0	0	0	0	0	0	2.95072e-05	0	3.55543e-05	0	0	0	0	0	0	0	0	0	0	0	0	0	0	0	0	0	0	0	0	0	0	0	0	0.00144068	3.65591e-05	0	2.10908e-05	0	0	9.31706e-05	0
ASV_1279	0	0	0	0	0	0	0	0	0	0	0	0	0	0	0	0	0	0	0	0	0	0	0	0	0	0	0	0	0	0	0	0	0	3.37314e-05	0	0	0	0	0	0	0	0.00173729	0.000731181	0	0	0	0	0	0
ASV_1280	0	0	0	2.75816e-05	0	0	0	0	2.22069e-05	0	0	0	3.81228e-05	0	0	0	3.55543e-05	0	0	0	2.4484e-05	3.31532e-05	0	0	0	0	0	0	0	0	0	0	0	0	0	0	0	0	0	0	0	0	0	0	0	0	0	2.32926e-05	0
ASV_1282	0	0	0	0	0	0	0	0	0	0	0	0	0	0	0	0	0	0	0	0	0	0	0	0	0	0	0	0	0	0	0	0	0	0	0	0	0	0	0	0	0	0	0	0	0	0	0	0	0
ASV_1283	0	0	0	0	0	0	0	0	0	0	0	0	0	0	0	0	0	0	0	0	0	0	0	0	0	0	0	0	0	0	0	0	0	0	0	0	0	0	0	0	0	0	0	0	0	0	0	0	0
ASV_1284	0	0	0	0	0	0	0	0	0	0	0	0	0	0	0	0	0	0	0	0	0	0	0	0	0	0	0	0	0	0	0	0	0	0	0	0	0	0	0	0	0	0	0	0	0	0	0	0	0
ASV_1285	0	0	0	0	0	0	0	0	0	0	0	0.0762314	0	0	0	0	0	0	0	0	0	0	0	0	0	0	0	0	0	0	0	0	0	0	0	0	0	0	0	0	0	0	0	0	0	0	0	0	0
ASV_1286	0	0	0	0	0	0	0	0	0	0	0	0	0	0	0	0	0	0	0	0	0	0	0	0	0	0	0	0	0	0	0	0	0	0	0	0	0	0	0	0	0	0	0	0	0	0	0	0	0
ASV_1287	0	0	0	0	0	0	0	0	0	0	0	0	0	0	0	0	0	0	0	0	0	0	0	0	0	0	0	0	0	0	0	0	0	0	0	0	0	0	0	0	0	0	0	0	0	0	0	0	0
ASV_1288	0	0	0	0	0	0	0	0	0	0	0	0	0	0	0	0	0	0	0	0	0	0	0	0	0	0	0	0	0	0	0	0	0	0	0	0	0	0	0	0	0	0	0	0	0	0	0	0	0
ASV_1289	0	0	0	0	0	0	0	0	0	0	0	0	0	0	0	0	3.55543e-05	2.46269e-05	0	0	0	0	0	0	3.29489e-05	0	0	0	0	0	0	0	0	0.000134925	0	0	0	0	0	0	0	0.000169492	3.65591e-05	0	0	0	2.1422e-05	0	0
ASV_1291	0	0	0	0	0	0	0	0	0	0	0	0	0	0	0	0	0	0	0	0	0	0	0	0	0	0	0	0	0	0	0	0	0	0	0	0	0	0	0	0	0	0	0	0	0	0	4.2844e-05	0	0
ASV_1293	0	0	0	0	0	0	0	0	0	0	0	0	0	0	0	0	0	0	0	0	0	0	0	0	0	0	0	0	0	0	0	0	0	0	0	0	0	0	0	0	0	0	0	0	0	0	0	0	0
ASV_1295	0	0	0.00114116	0	0	0	0	0	0	0	0	0	0	0	0.000206551	0	0.000604423	0.000344777	0.00060741	0	0	0	0	0	0.000724876	0.000386684	0	0	0	0	0	0	0	0.000438508	0.000273555	0.00112721	0	0	0	0	0.000893368	0	0	0	0.000147636	0	0	0	0.000111552
ASV_1296	0	0	0	0	0	0	0	0	0	0	0	0	0	0	0	0	0	2.46269e-05	0	0	0	0	0	0	0	0	0	0	0	0	0	0	0	0	0	0	2.62971e-05	0	0	0	0	0.000720339	0.000329032	0	0	0	0.000342752	0.00186341	0
ASV_1297	0	0	0	0	0	0	0	0	0	0	0	0	0	0	0	0	0	0	0	0	0	0	0	0	0	0	0	0	0	0	0	0	0	0	0	0	0	0	0	0	0	0	3.65591e-05	0	0	0	2.1422e-05	0	0
ASV_1281	0	0	0	0	0	0	0	0	0	0	0	0	0	0	0	0	0	0	0	0	0	0	0	0	0	0	4.91425e-05	0.0022507	0	0	0	0	0	0	0	0.00089717	0	0	0	0	0	0	0.000109677	0	0	0	0	0	0
ASV_1298	0	0	0	0	0	0	0	0	0	0	0	0	0	0	0	0	0	0	0	0	0	0	0	0	0	0	0	0	0	0	0	0	0	0	0	0	0	0	0	0	0	0	0	0	0	0	0	0	0
ASV_1299	0	0	0	0	0	0	0	0	0	0	0	0	0	0	0	0	0	0	0	0	0	0	0	0	0	0	0	0	0	0	0	0	0	0.00175403	7.81586e-05	0	0	0	0	0	0	0	0	0	4.21816e-05	0	0	0	0
ASV_1300	0	0	0	0	0	0	0	0	0	0	0	0	0	0	0	0	0	0	0	0	0	0	0	0	0	0	0	0	0	0	0	0	0	0	0	0	0	0	0	0	0	0	0	0	0	0	0	0	0
ASV_1301	0	0	0	0	0	0	0	0	0	0	0	0	0	0	0	0	0	0	0	0	0	0	0	0	0	0	0	0	0	0	0	0	0	0	0	0	0	0	0	0	0	0	0	0	0	0	0	0	0
ASV_1302	0	0	0	0	0	0	2.80191e-05	0	0	0	0	0	0	0	0	0	0	0	0	0	0	0	0	0	0	0	0	0	0	0	0	0	0	0	0	0	0	0	0	0	0	0	0	0	0	0	0	0	0
ASV_1304	0	0	0	0	0	0	0	0	2.22069e-05	0	0	0	0	0	0	0	0	0	0	0	0	0	0	0	0	0	0	0	0	0	0	0	0	0	0	0	0	0	0	0	0	0	0	0	0	0	0	0	0
ASV_1305	0	0	0	0	0	0	0	0	0	0	0	0	0	0	0	0	0	0	0	0	0	0	0	0	0	0	0	0	0	0	0	0	0	0	0	0	0	0	0	0	0	0.000254237	3.65591e-05	0	0	0	0	0	0
ASV_1306	0	0	0	0	0	0	0	0	0	0	0	0	0	0	0	0	0	0	0	0	0	0	0	0	0	0	0	0	0	0	0	0	0	0	0	0	0	0	0	0	0	0	0	0	0	0	0	0	0
ASV_1307	0	0	2.65386e-05	0	0	0	0	0	0	0	0	0	0	0	0	0	0	0	0	0	0	0	0	0	0	0	0	0	0	0	0	0	0	0	0	0	0	0	0	5.73197e-05	0	0	0	0	0	0	0	0	0
ASV_1308	0	0	0	0	0	0	0	0	0	0	0	0	0	0	0.000118029	0	0	0	0	0	0	0	0	9.40586e-05	0	7.03062e-05	0	0	0	0	0.000798085	0	0	0.00023612	0	0.000230044	0	0	0	0	0.00139365	0.000338983	0.000658063	0	0.000991268	0	0	0.00130439	0.000245415
ASV_1309	0	0	0	0	0	0	0	0	0	0	0	0	0	0	0	0	0	0	0	0	0	0	0	0	0	0	0	0	0	0	0	0	0	0	0	0	0	0	0	0	0	0	0	0	0	0	0	0	0
ASV_1310	0	0	0	0	0	0	0	0	0	0	0	0	0	0	0	0	0	0	0	0	0	0	0	0	0	0	0	0	0	0	0	0	0	0	0	0	0	0	0	0	0	0	0	0	0	0	0	0	0
ASV_1313	0	0	0	0	0	0	0	0	0	0	0	0	0	0	0	0	0	0	0	0	0	0	0	0	0	0	0	0	0	0	0	0	0	0	0	0	0	0	0	0	0	0	0	0	0	0	0	0	0
ASV_1311	0	0	0	0	0	0	0	0	0	0	0	0	0	0	2.95072e-05	0	0	0	0.00121482	0	0	3.31532e-05	0.00273951	0.00181847	0.000230643	0.000984287	0.00152342	0.000343857	6.2588e-05	0	0.000432296	0	0.000357329	0	0	0.000276052	0	0	0	0	0.00550314	0	0	0	4.21816e-05	0	0	0	0.000535451
ASV_1312	0	0	0	0	0	0	0	0	0	0	0	0	0	0	0	0	0	0	0	0	0	0	0	0	0	0	0	0	0	0	0	0	0	0	0	0	0	0	0	0	0	0	0	0	0	0	0	0	0
ASV_1314	0	0	0.000902312	0	0	0	0	0	0	0	0	0	0	0	0.000265565	0	0	2.46269e-05	0.000850375	0	0	0	0	0	0	0	0	0	0	0	0	0	0	0.000640896	0	0	0	0	0	0	0	0	0	0	0	0	0	0	8.92419e-05
ASV_1315	0	0	0	0	0	0	0	0	0	0	0	0	0	0	0	0	0	0	0	0	0	0	0	0	0	0	0	0	0	0	0	0	0	0	0	0	0	0	0	0	0	0.00398305	0.000365591	0	0	0	0	0	0
ASV_1316	0	0	0	0	0	0	0	0	0	0	0	0	0	0	0	0	0	0	0	0	0	0	0	0	0	0	0	0	0	0	0	0	0	0	0	0	0	0	0	0	0	0	0	0	0	0	0	0	0
ASV_1317	0	0	0	0	0	0	0	0	0	0	0	0	0	0	0	0	0	0	0	0	0	0	0	0	0	0	0	0	0	0	0	0	0	0	0	0	0	0	0	0	0	0	0	0	0	0	0	0	0
ASV_1319	0	0	0.00018577	0	0	0	0	0	2.22069e-05	0	0	0	0	0	0	0	0	2.46269e-05	0	0	0	0	0	0	0	0	0	0	3.1294e-05	0	3.32535e-05	0	0	0	0	0	0	0	0	0	0	0	0	0	0	0	4.2844e-05	0	0
ASV_1320	0	0	2.65386e-05	0	0	0	0	0	0	0	0	0	0	0	0	0	0	0	0	0	0	0	0	6.27058e-05	0.00220758	0.00302317	0.00491425	0.00184433	0.000375528	0	9.97606e-05	0	0	0	0.00371253	0.00181735	0	0	0	0	0.000821898	0	0	0	2.10908e-05	0	0	0	0.000156173
ASV_1321	0	0	0	0	0	0	0	0	0	0	0	0	0	0	0	0	0	0	0	0	0	0	0	0	0	0	0	0	0	0	0	0	0	0	0	0	0	0	0	0	0	0	0	0	0	0	0	0	0
ASV_1322	0	0	0	0	0	0	0	5.38793e-05	0	0	0	0	0	0	2.95072e-05	0	0	0	0	0	0	0	0	0	0	7.03062e-05	0	0	0	0	0	0	0	3.37314e-05	0	4.60087e-05	0	0	0	0	0	0.000211864	0	0	2.10908e-05	0.000155125	2.1422e-05	0	2.23105e-05
ASV_1323	0	0	0	0	0	0	0	0	0	0	0	0	0	0	0	0	0	0	0	0	0	0	0	0	0	0	0	0	0	0	0	0	0	0	0	0	0	0	0	0	0	0	0	0	0.0041338	0	0	0	0
ASV_1324	0	0	0	0	0	0	0	0	0	0	0	0	0	0	0	0	0	0	0	0	0	0	0	0	0	0	0	0	0	0	0	0	0	0	0	0	0	0	0	0	0	0	0.000146236	0	0	0	0	0	0
ASV_1325	0	0	0	0	0	0	0	0	0	0	0	0	0	0	0	0	0	0	0	0	0	0	0	0	0	0	0	0	0	0	0	0	0	0	0	0	0	0	0	0	0	0	0	0	0	0	0	0	0
ASV_1326	0	0	0	0	0	0	0	0	0	0	0	0	3.81228e-05	0	0	0	0	0	0	0	0	0	0	0	0	0	0	0	0	0	0	0	0	0.00131552	0	0	0	0	0	0	0	0	0.00109677	0	0	0	0	0	0
ASV_1327	0	0	0	0	0	0	0	0	0	0	0	0	0	0	0	0	0	0	0.00109334	0	0	0	0	0	0	0	0	0	0	0	0.00056531	0	0	0	0	0	0	0	0	0	0	0	3.65591e-05	0	0.00567343	0	0	0	0
ASV_1328	0	0	0	0	0	0	0	0	0	0	0	0	0	0	0	0	0	0	0	0	0	0	0	0	0	0	0	0	0	0	0	0	0	6.74627e-05	0	0	0	0	0	0	0	0	0	0	0	0	0	0	0
ASV_1329	0	0	0	0	0	0	0	0	0	0	0	0	0	0	0	0	0	0	0	0	0	0	0	0	0	0	0	0	0	0	0	0	0	0	0	0	0	0	0	0	0	0	0	0	0	0	0	0	0
ASV_1330	0	0	0	2.75816e-05	0	0	0	0	0	0	0	0	0	0	8.85217e-05	0	0	0	0	0	0	0	0	0	0	0	0	0	0	0	0	0	0	0	0	0	0	0	0	0	3.57347e-05	0	0	0	0	0	0	0	0
ASV_1331	0	0	0	0	0	0	0	0	0	0	0	0	0	0	0	0	0	0	0	0	0	0	0	3.13529e-05	0	0	0	3.12598e-05	0	0	0	0	0	0	0	2.30044e-05	0	0	0	0	0	0	0	0	2.10908e-05	0	0	0	0
ASV_1334	0	0	0	0	0	0	0	0	0	0	0	0	0	0	0	0	0	0	0	0	0	0	0	0	0	0	0	0	0	0	0	0	0	0	0	0	0	0	0	0	0	0	0	0	0	0	0	0	0
ASV_1335	0	0	0	0	0	0	0	0	0	0	0	0	0	0	0	0	0	0	0	0	0	0	0	0	0	0	0	0	0	0	0	0	0	0	0	0	0	0	0	0	0	0	0	0	0	0	0	0	0
ASV_1336	0	0	0	0	0	0	0	0	0	0	0	0	0	0	0	0	0	0	0	0	0	0	0	0	0	0	0	0	0	0	0	0	0	0	0	0	0	0	0	0	0	0	0	0	0	0	0	0	0
ASV_1338	0	0	0	0	0	0	0	2.69397e-05	0	0	0	0	0	0	0	0	0	0	0	0	0	0	0	0	0	0	0	0	0	0	0	0	0	0	3.90793e-05	0	0	0	0	0	0	0	0	0	0	0	0	0	2.23105e-05
ASV_1339	0	0	0	0	0	0	0	0	0	0	0	0	0	0	0	0	0	0	0	0	0	0	0	0	0	0	0	0	0	0	0	0	0	0	3.90793e-05	0	0	0	0	0	0	0	0	0	0	0	0	0	0
ASV_1340	0	0	0.000106154	0	0	0	0	0	0	0	0	0	0	0	0	0	0	0	0	0	0	0	0	0.000188117	0.000889621	0.000421837	0.00398054	0	0	0	0	0	0	0	7.81586e-05	0.000207039	0	0	0	0	0.00171527	0	0	0	0	0	0	0	0
ASV_1341	0	0	0	0	0	0	0	0	0	0	0	0	0	0	0	0	0	0	0	0	0	0	0	0	0	0	0	0	0	0	0	0	0	0	0	0	0	0	0	0	0	0	3.65591e-05	0	0	0	0	0	0
ASV_1342	0	0	0	0	0	0	0	0	0	0	0	0	0	0	0	0	0	0	0	0	0	0	0	0	0	0	0	0	0	0	0	0	0	0	0	0	0	0	0	0	0	0	0	0	0	0	0	0	0
ASV_1343	0	0	0	0	0	0	0	0	0	0	0	0	0	0	0	0	0	0	0	0	0	0	0	0	0	0	0	0	0	0	0	0	0	0	0	0	0	0	0	0	0	0	0	0	0	0	0	0	0
ASV_1344	0	0	0	0	0	0	0	0	0	0	0	0	0	0	0	0	0	0	0	0	0	0	0	0	0	0	0	0	0	0	0	0	0	0	0	0	0	0	0	0	0	0	0	0	0	0	0	0	0
ASV_1345	0	0	0	0	0	0	0	0	0	0	0	0	0	0	0	0	0	0	0	0	0	0	0	0	0	0	0	0	0	0	0	0	0	0	0	0	0	0	0	0	0	0	0	0	0	0	0	0	0
ASV_1346	0	0	0	0	0	0	0	0	0	0	0	0	0	0	0	0	0	0	0	0	0	0	0	0	0	0	0	0	0	0	0	0	0	0	0	0	0	0	0	0	0	0	0	0	0	0	0	0	0
ASV_445	0	0	0	0	0	0	0	0	0	0	0	0.00013421	0	3.39847e-05	0	0.0251619	0	0	0.000283458	0	0	0	0	0	0	0	0	0	0	0	0	0	0	0	0	0	2.62971e-05	0	0.000344744	0	0	0	0	0	2.10908e-05	0	2.1422e-05	0	0
ASV_1347	0	0	0	0	0	0	0	0	0	0	0	0	0	0	0	0	0	0	0	0	0	0	0	0	0	0	0	0	0	0	0	0	0	0	0	0	0	0	0	0	0	0	0.0022301	0	0	0	0	0	0
ASV_1348	0	0	0.00037154	0	0	0	0	0	0	0	0	0	3.81228e-05	0	0	0	0	0.00248732	0.000242964	0	0	0	0	0	0	0	0	0	0	0	0	0	0	0.000303582	0	0	0	0	0	0	0	0.000127119	0.000658063	0	0	0	0.00064266	0.00409951	0
ASV_1350	0	0	0	0	0	0	0	0	0	0	0	0	0	0	0	0	0	0	0	0	0	0	0	0	0	0	0	3.12598e-05	0	0	0	0	0	0	0	0	0	0	0	0	0	0	0	0	0	0	0	0	0
ASV_1351	0	0	0	0	0	0	0	0	0	0	0	0	0	0	0	0	0	0	0	0	0	0	0	0	0	0	0	0	0	0	0	0	0	0	0	0	0	0	0	0	0	0	0	0	0	0	0	0	0
ASV_1352	0	0	0	0	0	0	0	0	0	0	0	0	0	0	0	0	0	0	0	0	0	0	0	0	0	0	0	0	0	0	0	0	0	0	0	0	0	0	0	0	0	0	0	0	0	0	0	0	0
ASV_1353	0	0	0	0	0	0	0	0	0	0	0	0	0	0	0	0	0	0	0	0	0	0	0	0	0	0	0	0	0	0	0	0	0	0	0	0	0	0	0	0	0	0	0	0	0	0	0	0	0
ASV_1354	0	0	0	0	0	0	0	0	0	0	0	0	0	0	0	0	0	0	0	0	0	0	0	0	0	0	0	0	0	0	0	0	0	0	0	0	0	0	0	0	0	0	0	0	0	0	0	0	0
ASV_1355	0	0	0	0	0	0	0	0	0	3.20287e-05	0	0	0	0	0	0	0	0	0	0	0	0.000464145	0.00599516	0.00137953	0.000856672	0.000246072	0.000835422	0	0	0	0	0	0.00087958	0	0.00425964	0	0	0	0	0	0	0	0	0	0	0	0	0	0
ASV_1356	0	0	0	0	0	0	0	0	0	0	0	0	0	0	0	0	0	0	0	0	0	0	0	0	0	0	0	0	0	0	0	0	0	0	0	0	0	0	0	0	0	0	0	0	0	0	0	0	0
ASV_1357	0	0	0	0	0	0	0	0	0	0	0	0	0	0	0	0	0	0	0	0	0	0	0	0	0	0	0	0	0	0	0	0	0	0	0	0	0	0	0	0	0	0	0	0	0	0	0	0	0
ASV_1360	0	0	0	0	0	0	0	0	0	0	0	0	0	0	0	0	0	0	0	0	0	0	0	0	0	0	0	0	0	0	0	0	0	0.000708359	0	0	0	0	0	0	0	0	0	0	0	0	0	0	0
ASV_1361	0	0	0	0	0	0	0	0	0	0	0	0	0	0	0	0	0	0	0	0	0	0	0	0	0	0	0	0	0	0	0	0	0	0	0	0	0	0	0	0	0	0	0	0	0	0	4.2844e-05	0.00139756	0
ASV_1362	0	0	0	0	0	0	0	0	0	0	0	0	0	0	0	0	0	0	0	0	0	0	0	0	0	0	0	0	0	0	0	0	0	0	0	0	0	0	0	0	0	0	0	0	0	0	0	0	0
ASV_799	0.000713776	0	0	0	0	0	0	0	0	0	0	0	3.81228e-05	0	0	0	0	0	0	0	0	0	0	0	0	0	0	0	0	0	0	0	0	0	0	0	0.00646909	0	0	0.00550269	0	0	0	0	0	0	0	0	0
ASV_1359	0	0	0	0	0	0	0	0	0	0	0	0	0	0	0	0	0	2.46269e-05	0	0	0	3.31532e-05	0	0	0	0	0	0	0	0	3.32535e-05	0	2.74869e-05	0	0	2.30044e-05	0	0	0	0	0	4.23729e-05	0.00113333	0	4.21816e-05	0	0	0	0
ASV_1363	0	0	0	0	0	0	0	0	0	0	0	0	0	0	0	0	0	0	0	0	2.4484e-05	0	0	0	0	0	0	0	0	0	0	0	0	0	0	0	0	0	0	0	0	0	0	0	0	0	0	0	0
ASV_1365	0	0	0	0	0	0	0	0	0	0	0	0	0	0	0	0	0	0	0	0	0	0	0	0	0	0	0	0	0	0	0	0	0	0	0	0	0	0	0	0	0	0	0	0	0	0	0	0	0
ASV_1366	0	0	0	0	0	0	0	0	0	0	0	0	0	0	0	0	0	0	0	0	0	0	0	0	0	0	0	0	0	0	0	0	0	0	0	0	0	0	0	0	0	0	0	0	0	0	0	0	0
ASV_1367	0	0	0	0	0	0	0	0	0	0	0	0	0	0	0	0	0	0	0	0	0	0	0	0	0	0	0	0	0	0	0	0	0	0	0	0	0	0	0	0	0	0	0	0	0	0	0	0	0
ASV_1364	0	0	0	0	0	0	0	0	0	0	0	0	0	0	0	0	0	0	0	0	0	0	0	0	0.00339374	0.00615179	0.00412797	0	0	0	0	0	0	0.00111313	0.00128962	0.000690131	0	0	0	0	0	0	0	0	0	0	0	0	0
ASV_1368	0	0	0	0	0	0	0	0	0	0	0	0	0	0	0.000973739	0	0	0.000812688	0	0	0	0	0	0	0	0	0	0	0	0	0	0	2.74869e-05	0.000404776	0	0	0	0	0	0	0	0.00105932	0	0	6.32725e-05	0	0	0	0
ASV_1370	0	0	0	0	0	0	0	0	0	0	0	0	0	0	0	0	0	0	0	0	0	0	0	0	0	0	0	0.00128165	0	0	0	0	0	0	0	0.00697032	0	0	0	0	0	0	0	0	0	0	0	0	0
ASV_1371	0	0	0	0	0	0	0	0	0	0	0	0	0	0	0	0	0	0	0	0	0	0	0	0	0	0	0	0	0	0	0	0	0	0	0	0	0	0	0	0	0	0	0	0	0	0	0	0	0
ASV_1369	0	0	0	0	0	0	0	0	0	0	0	0	0	0	0	0	0	0	0	0	0	0	0	0	0	0	0	0	0	0	0	0	0	0	0	0	0	0	0	0	0	0	0	0	0	0	0	0	0
ASV_1372	0	0	0	0	0	0	0	0	0	0	0	0	0	0	0	0	0	0	0	0	0	0	0	0	3.29489e-05	0	0	0	0	0	0	0	0	0	0	0	0	0	0	0	0	0	0	0	0	0	0	0	0
ASV_1373	0	0	0	0	0	0	0	0	0	0	0	0	0	0	0	0	0	0	0	0	0	0	0	0	0	0	0	0	0	0	0	0	0	0	0	0	0	0	0	0	0	0	3.65591e-05	0	0	0	0	0	0
ASV_1374	0	0	0	0	0	0	0	0	0	0	0	0	0	0	0	0	0	0	0	0	0	0	0	0	0	0	0	0	0	0	0	0	0	0	0	0	0	0	0	0	0	0	0	0	0	0	0	0	0
ASV_1375	0	0	0	0	0	0	0	0	0	0	0	0	0.000114368	0	2.95072e-05	0	0.000355543	0.00886568	4.0494e-05	0	0	0	0	0	0	0	0	0	0	0	0	0	0	0	0	0	0	0	0	0	0	0	0	0	2.10908e-05	0	0	0.000116463	0
ASV_1376	0	0	0	0	0	0	0	0	0	0	0	0	0	0	0	0	0	0	0	0	0	0	0	0	0	0	0	0	0	0	0	0	0	0	0	0	0	0	0	0	0	0	0	0	0	0	0	0	0
ASV_1377	0	0	0	0	0	0	0	0	0	0	0	0	0	0	0	0	0	0	0	0	0	0	0	0	0	0	0	0	0	0	0	0	0	0	0	0	0	0	0	0	0	0	0	0	0	0	0	0	0
ASV_1379	0	0	0	0	0	0	0	0	0	0	0	0	0	0	0	0	0	0	0	0	0	0	0	0	0	0	0	0	0	0	0	0	0	0	0	0	0	0	0	0	0	0.000932203	0	0	0	0	0	0	0
ASV_1380	0	0	0	0	0	0	0	0	0	0	0	0	0	0	0	0	0	0	0	0	0	0	0	0	0	0	0	0	0	0	0	0	0	0	0	0	0	0	0	0	0	0	0	0	0	0	0	0	0
ASV_1381	0	0	0	0	0	0	0	0	0	0	0	0	0	0	0	0	0	0	0	0	0	0	0	0	0	0	0	0	0	0	0	0	0	0	0	0	0	0	0	0	0	0	0	0	0	0	0	0	0
ASV_1382	0	0	0	0	0	0	0	0	0	0	0	0	0	0	0	0	0	0	0	0	0	0	0	0	0	0	0	0	0	0	0	0	0	0	0	0	0	0	0	0	0	0	0	0	0	0	0	0	0
ASV_1383	0	0	0	0	0	0	0	0	0	0	0	0	0	0	0	0	0	0	0	0	0	0	0	0	0	0	0	0	0	0	3.32535e-05	0	0	0	0	0	0	0	0	0	0	0	0	0	2.10908e-05	0	0	0	0
ASV_1385	0	0	0	0	0	0	0	0	0	0	0	0	0	0	0	0	0	0	0	0	0	0	0	0	0	0	0	0	0	0	0	0	0	0	0	0	0	0	0	0	0	0	0	0	0	0	0	0	0
ASV_1386	0	0	0	0	0	0	0	0	0	0	0	0	0	0	0	0	0	0	0	0	0	0	0	0	0	0	0	0	0	0	0	0	0	0	0	0	0	0	0	0	0	0	0	0	0	0	0	0	0
ASV_1388	0	0	0.000955389	0	0	0	0	0	0	0	0	0	0	0	5.90145e-05	0	0.00024888	0	0	0	0	0	0	0	0	0	0	0	0	0	0.000764831	0	0	0	0	0	0	0	0	0	0	0	0	0	0.00120218	0	0	0	0
ASV_1389	0	0	0.000610387	0	0	0	0	0	0	0	0	0	0	0	0.000206551	0	0	0.00201941	0.00020247	0	0	0	0	0	0	0	0	0	0.00078235	0	0	0	0	0.000573433	0	0	0	0	0	0	0	8.47458e-05	0	0	0	0	0	0	0
ASV_1390	0	0	0	0	0	0	0	2.69397e-05	0	0	0	0	0	0	0	0	0	0	0	0	0	0	0	0	0	0	0	0	0	0	0	0	0	0	0	0	0	0	0	0	0	0	0	0	0	0	0	0	0
ASV_1391	0	0	0	0	0	0	0	0	0	0	0	0	0	0	0	0	0	0	0	0	0	0	0	0	0	0	0	0	0	0	0	0	0	0	0	0	0	0	0	0	0	0	0	0	0	3.10251e-05	0	0	0
ASV_1392	0	0	0	0	0	0	0	0	0	0	0	0	0	0	0	0	0	0	0	0	0	0	0	0	0	0	0	0	0	0	0	0	0	0	0	0	0	0	0	0	0	0	0	0	0	0	0	0	0
ASV_1393	0	0	0	0	0	0	0	0	0	0	0	0	0	0	0	0	0	0	0	0	0	0	0	0	0	0	0	0	0	0	0	0	0	0.00182149	0	0	0	0	0	0	0	0	0	0	0	0	0	0	0
ASV_1394	0	0	7.96157e-05	0	0	0	0	0	0.000133242	0	0	0	0	0	0.000236058	0	0	0	0	0	0.00271772	0.000132613	0.00115139	0.00197523	0	0	0	0	3.1294e-05	0.000137356	3.32535e-05	0	0	0	0	0	0	0	0	0	0	0.000508475	0	0	0.000421816	0	0	0.000465853	0.000803177
ASV_1395	0	0	0.000212309	0	0	0	0	0	0	0	0	0	0	0	5.90145e-05	0	0.000213326	0.000640299	0	0	2.4484e-05	0	0	0	0	0	0	0	0	0	0	0	0	6.74627e-05	0	0	0	0	0	0	0	0.000169492	0	0	2.10908e-05	0	0	0	0
ASV_1396	0	0	2.65386e-05	2.75816e-05	6.04303e-05	0	0.00123284	0	0	0	0	0	0	0	0	0.000185014	0	0	0	0	7.3452e-05	0.000165766	0	0	3.29489e-05	0	0	0.000250078	0	0.000320498	6.6507e-05	0	0	0	0	6.90131e-05	0.0063639	0	0.000137898	0	0	0.000889831	0	0	0	0.000217175	6.4266e-05	0	0
ASV_1397	0	0	0	0	0	0	0	0	0	0	0	0	0	0	0	0	0	0	0	0	0	0	0	0	3.29489e-05	0	0	0	0	0	0	0	0	0	0	0	0	0	0	0	0	0	0	0	0	0	0	0	0
ASV_1398	0	0	0	0	0	0	0	0	0	0	0	0	0	0	0	0	0	0	0	0	0	0	0	0	0	0	0	0	0	0	0	0	0	0	0	0	0	0	0	0	0	0	0	0	0	0	0	0	0
ASV_1399	0	0	0	2.75816e-05	0	0	2.80191e-05	0	0	0	0	0	0	0	0	0	0	0	0	0	0	0	0	0	0	0	0	0	0	0	0	0	0	0	0	0	0	0	0	0	0	0	0	0	0	0	2.1422e-05	0	0
ASV_1400	0	0	0	0	0	0	0	0	0	0	0	0	0	0	0	0	0	0	0	0	0	0	0	0	0	0	0	0	0	0	0	0	0	0.000134925	0	0	0	0	0	0	0	0.000338983	0	0	0	0	0	0	0
ASV_1401	0	0	0	0	0	0	0	0	0	0	0	0	0	0	0	0	0	0	0	0	0	0	0	0	0	0	0	0	0	0	0	0	0	0	0	0	0	0	0	0	3.57347e-05	0	0	0	0	0	0	2.32926e-05	0
ASV_1402	0	0	0	0	0	0	0	0	0	0	0	0	0	0	0	0	0	0	0	0	0	0	0	0	0	0	0	0	0	0	0	0	0	0	0	0	0	0	0	0	0	0	0	0	0	0	0	0	0
ASV_1403	0	0	0	0	0	0	0	0	0	0	0	0	0	0	0	0	0	0	0	0	0	0	0	0	0	0	0	3.12598e-05	0	0	0	0	0	0	0	0	0	0	0	0	0	0	0	0	0	0	0	0	0
ASV_1405	0	0	0	0	0	0	0	0	0	0	0	0	0	0	0	0	0	0	0	0	0	0	0	0	0	0	0	0	0	0	0	0	0	0	0	0	0	0	0	0	0	0	0	0	0	0	0	0	0
ASV_1406	0	0	0	0	0	0	0	0	0	0	0	0	0	0	0	0	0	0	0	0	0	0	0	0	0	0	0	0	0	0	0	0	0	0	0	0	0	0	0	0	0	0	0	0	0	0	0	0	0
ASV_1407	0	0	0	0	0	0	0	0	0	0	0	0	0	0	0	0	0	4.92538e-05	0	0	0	0	0	0	0	0	0	3.12598e-05	0	0	0	0	0	3.37314e-05	0	0	0	0	0	0	0	0	0.000840858	0	0	0	2.1422e-05	0.000209634	0
ASV_1408	0	0	0	0	0	0	0	0	0	0	0	0	0	0	0	0	0	0	0	0	0	0	0	0	0	0	0	0	0	0	0	0	0	0	0	0	0	0	0	0	0	0	0	0	0	0	0	0	0
ASV_1410	0	0	0	0	0	0	0	0	0	0	0	0	0	0	0	0	0	0	4.0494e-05	0	0	0	0	0	0	0	0	0	0	0	0	0	0	0	0	0	0	0	0	0	0	0	0	0	0	0	0	0	0
ASV_1409	0	0	0	2.75816e-05	0	0	0	0	0	0	0	0	0	0	0	0	3.55543e-05	0	0	0	0	0	0	0	0	0	0	0	0	0	0	0	0	0	0	0	0	0	0	0	0	0	0	0	0	0	2.1422e-05	2.32926e-05	0
ASV_1412	0	0	2.65386e-05	0	0	0	0	0	2.22069e-05	0	0	0	0.0163928	0	0	0	0	0.000443284	4.0494e-05	0	0	0	0	0	0	0.000140612	0	0	0.00143952	0	0	0	0	0	7.81586e-05	0	0	0	0	0	7.14694e-05	0	0	0	0	0	0	0	0
ASV_1413	0	0	0	0	0	0	0	0	0	0	0	0	0	0	0	0	0	0	0	0	0	0	0	0	0	0	0	0	0	0	0	0	0	0	0	0	0	0	0	0	0	0	0	0	0	3.10251e-05	0	0	0
ASV_1415	0	0	0	0	0.0288252	0.000668822	0	0	0	0	0	0	0	3.39847e-05	0	0	0	0	0	0	0	0	0.000436733	0	0	0	0	0	0	0	0	0	2.74869e-05	0	0	0	0	0	0	0	0	0	0	0	0	9.30752e-05	0	0	0
ASV_1416	0	0	0.000265386	0	0	0	0	0	0	0	0	0	0	0	0	0	0	0	0	0	0	0	0	0.000250823	0.000263591	0.000175765	0	0	0	0	0	0	0	0	0	0	0	0	0	0	0	0	0	0	0	0	0	0	0
ASV_1417	0	0	0.000212309	0	0	0	0	0	0	0	0	0	0	3.39847e-05	5.90145e-05	0	0.000213326	2.46269e-05	0.000121482	0	0	0.000132613	0	3.13529e-05	0.000164745	0	0	3.12598e-05	3.1294e-05	0	3.32535e-05	0	0	6.74627e-05	3.90793e-05	0	0	0	0	0	0	0	0	0	0	0	0	2.32926e-05	8.92419e-05
ASV_1418	0	0	0	0	0	0	0	0	0	0	0	0	3.81228e-05	0	0	0	0	0	0	0	0	0	0	0	0	0	0	0	0	0	0	0	0	0	0	0	0	0	0	0	0	4.23729e-05	0	0	2.10908e-05	0	0	0	0
ASV_1419	0	0	0	0	0	0	0	0	0	0	0	0	0	0	0	0	0	0	0	0	0	0	0	0	3.29489e-05	0	0	0	0	0	0	0	0	0	0	0	0	0	0	0	0	0	0	0	0	0	0	0	0
ASV_1420	0	0	0.000663464	0	0	0	0	0.00479526	0.000777242	0	0	0	0	0	0.000796695	0	0.000106663	0	4.0494e-05	0	0	0.00285118	0	3.13529e-05	0.000362438	0.000316378	0.000147427	0	0	0.000640996	0	0	0	6.74627e-05	7.81586e-05	0.000644122	0	0	0	0	0.000321612	0	0	0	0.000379635	0	0	0	2.23105e-05
ASV_1421	0	0	0.000504233	0	0	0	0	0	0.000333104	0	0	0	0	0	0.000472116	0	0	0.00132985	0	0	0	3.31532e-05	0	0	0.000823723	0.000878827	0.000343997	0.000562676	0	0	0.000498803	0	0	0.000303582	0.0011333	0.00149528	0	0	0	0	0.000786164	0	0	0	0.000316362	0	0	0.000698779	8.92419e-05
ASV_1423	0	0	0	0	0	0	0	0	0	0	0	0	0	0	0	0	0	0	0	0	0	0	0	0	0	0	0	0	0	0	0	0	0	0	0	2.30044e-05	0	0	0	0	0	0	0	0	0	0	0	0	0
ASV_1424	0	0	0	0	0	0	0	0	0	0	0	0	0	0	0	0	0	0	0	0	0	0	0	0	0	0	0	0	0	0	0	0	0	0	0	0	0	0	0	0	0	0	0	0	0	0	0	0	0
ASV_1425	0	0	0	0	0	0	0	0	0	0	0	0	0	0	0	0	0	0	0	0	0	0	0	0	0	0	0	0	0	0	0	0	0	0	0	2.30044e-05	0	0	0	0	0	0.00504237	3.65591e-05	0	2.10908e-05	0	2.1422e-05	0	0
ASV_1426	0	0	0	0	0	0	0	0	0	0	0	0	0	0	0	0	0	0	0	0	0	0	0	0	0	0	0	0	0	0	0	0	0	0	0	0	0	0	0	0	0	0	0	0	0	0	0	0	0
ASV_1427	0	0	0	0	0	0	0	0	0	0	0	0	0	0	0	0	0	0	0	0	0	0	0	0	0	0	0	0	0	0	0	0	0	0	0	0	0	0	0	0	0	0	0	0	0	0	0	0	0
ASV_1422	0	0	0	0	0	0	0	0.00471444	0.00188759	0	0	0	0	0	0	0	0	0	0	0	0	6.63064e-05	0	0	0.0030972	0	0.00368568	0	0	0	0.000931099	0	0	0	0.000781586	0	0	0	0	0	0	0	0	0	0	0	0	0	0
ASV_1428	0	0	0	0	0	0	0	0	0	0	0	0	0	0	0	0.000370028	0	0	0	0.091954	0	0	0	0	0	0	0	0	0	0	0	0	0	0	0	2.30044e-05	0	0	0	0	0	0	0	0	0	0	0	0	0
ASV_1429	0	0	0	0	0	0	0	0	0	0	0	0	0	0	0	0	0	0	0	0	0	0	0	0	0	0	0	0	0	0	0	0	0	0	0	0	0	0	0	0	0	0.00292373	0	0	0	0	0	0	0
ASV_1430	0	0	0	0	0	0	0	0	0	0	0	0	0	0	0	0	0	0	0	0	0	0	0	0	0	0	0	0	0	0	0	0	0	0	0	0	0	0	0	0	0	0	0	0	0	0	0	0	0
ASV_1432	0	0	0	0	0	0	0	0	0	0	0	0	0	0	0	0	0	0	0	0	0	0	0	0	0	0	0	0	0	0	0	0	0	0	0	0	0	0	0	0	0	0	0	0	0	0	0	0	0
ASV_1434	0	0	0	0	0	0	0	0	0	0	0	0	0	0	0.000383594	0	0	0	0.000688398	0	0	0.000430992	0	0	3.29489e-05	0	0	0	0	0	0.000598563	0	0	0.000472239	0	0	0	0	0	5.73197e-05	0	0	0	0	0.00052727	0	0	0.000116463	0.000111552
ASV_1435	0	0	0	0	0	0	0	0	0	0	0	0	0	0	0	0	0	2.46269e-05	0	0	0	0	0	0	0	0	0	0	0	0	0	0	0	0.000269851	0	0	0	0	0	0	0	0	0	0	0	0	0	0	0
ASV_1439	0	0	0	0	0	0	0	0	0	0	0	0	0	0	0	0	0	0	0	0	0	0	0	0	0	0	0	0	0	0	0	0	0	0	0	0	0	0	0	0	0	0	0.000511827	0	0	0	0	0	0
ASV_1441	0	0	0	0	0	0	0	0	0	0	0	0	0	0	0	0	0	0	0	0	0	0	0	0	0	0	0	0	0	0	0	0	0	0	0	0	0	0	0	0	0	0	0	0	0	0	0	0	0
ASV_1442	0	0	0	0	0	0	0	0	0	0	0	0	0	0	0	0	0	0	0	0	0	0	0	0	0	0	0	0	0	0	0	0	0	0.000168657	0	0	0	0	0	0	0	0.00148305	0	0	0	0	0	0	0
ASV_1443	0	0	0	0	0	0	0	0	0	0	0	0	0	0	0	0.000185014	0	0	0	0	0	0	0	0	0	3.51531e-05	0	0	0	0	0	0	0	3.37314e-05	0	0	0	0	0	0	0	0	0	0	0	0	0	0	0
ASV_1444	0	0	0	0	0	0	0	0	0	0	0	0	0	0	0	0	0	0	0	0	0	0	0	0	0	0	0	0	0	0	0	0	0	0.000640896	0	0	0	0	0	0	0	0	0	0	0	0	0	0	0
ASV_1445	0	0	0	0	0	0	0	0	0	0	0	0	0	0	0	0	0	0	0	0	0	0	0	0	0	0	0	0	0	0	0	0	0	0	0	0	0	0	0	0	0	0	0	0	0	0	0	0	0
ASV_1446	0	0	0	0	0	0	0	0	0	0	0	0	0	0	0	0	0	0	0	0	0	0	0	0	0	0	0	0	0	0	0	0	0	0	0	0	0	0	0	0	0	0	0.00076774	0	0	0	0	0	0
ASV_1447	0	0	0	0	0	0	0	0	0	0	0	0	0	0	0	0	0	0	0	0	0	0	0	0	0	0	0	0	0	0	0	0	0	0	0	0	0	0	0	0	0	0	0	0	0	0	0	0	0
ASV_1448	0	0	0	0	0	0	0	0	0	0	0	0	0	0	0	0	0	0	0	0	0	0	0	0	0	0	0	0	0	0	0	0	0	0	0	0	0	0	0	0	0	0	0	0	0	0	0	0	0
ASV_1449	0	0	0	0	0	0	0	0	0	0	0	0	0	0	0	0	0	0	0	0	0	0	0	0	0	0	0	0	0	0	0	0	0	0	0	0	0	0	0	0	0	0	0	0	0	0	0	0	0
ASV_1450	0	0	0	0	0	0	0	0	0	0	0	0	0	0	0	0	0	0	0	0	0	0	0	0	0	0	0	0	0	0	0	0	0	0	0	0	0	0	0	0	0	0	0	0	0	0	0	0	0
ASV_1451	0	0	0	0	0	0	0	0	0	0	0	0	0	0	0	0	0	0	0	0	0	0	0	0	0	0	0	0	0	0	0	0	0	0.00023612	0	0	0	0	0	0	0	0	0	0	2.10908e-05	0	0	0	0
ASV_1452	0	0	0	0	0	0	0	0	0	0	0	0	0	0	0	0	0	0	0	0	0	0	0	0	0	0	0	0	0	0	0	0	0	0	0	0	0	0	0	0	0	0	0	0	0	0	0	0	0
ASV_1453	0	0	0	0	0	0	0	0	0	0	0	0	0	0	0	0	0	0	0	0	0	0	0	0	0	0	0	0	0	0	0	0	0	0	0	0	0	0	0	0	0	0	0	0	0	0	0	0	0
ASV_1454	0	0	0	0	0	0	0	0	0	0	0	0	0	0	0	0	0	0	0	0	0	0	0	0	0	0	0	0	0	0	0	0	0	0	0	0	0	0	0	0	0	4.23729e-05	0	0	0	0	0	0	0
ASV_1455	0	0	0	0	0	0	0	0	0	0	0	0	0	0	0	0	0	0	0	0	0	0	0	0	0	0	0	0	0	0	0	0	0	0	0	0	0	0	0	0	0	0	0	0	0	0	0	0	0
ASV_1456	0	0	0	0	0	0	0	0	0	0	0	0	0	0	0	0	0	0	0	0	0	0	0	0	0	0	0	0	0	0	0	0	0	0	0	0	0	0	0	0	0	0	0	0	0	0	0	0	0
ASV_1457	0	0	0	0	0	0	0	0	0	0	0	0	0	0	0	0	0	0	0	0	0	0	0	0	0	0	0	0	0	0	0	0	0	0	0	0	0	0	0	0	0	0	0	0	0	0	0	0	0
ASV_1458	0	0	0	0	0	0	0	0	0	0	0	0	0	0	0	0	0	0	0	0	0	0	0	0	0	0	0	0	0	0	0	0	0	0	0	0	0	0	0	0	0	0	0	0	0	0	0	0	0
ASV_1459	0	0	0	0	0	0	0	0	0	0	0	0	0	0	0	0	0	0	0	0	0	0	0	0	0	0	0	0	0	0	0	0	0	0	0	0	0	0	0	0	0	0	0	0	0	0	0	0	0
ASV_1460	0	0.00024856	0.000106154	0.000855031	6.04303e-05	0.00105897	0.00112076	0	0	0.00771892	0	0	0	0.000169924	0.0012098	0	0	0	0.000647904	0	0	0	0	0	0	0	0	0	0	0	3.32535e-05	0	0	0	0	0	0	0	3.44744e-05	0	0	0	0	0	0.00050618	0	0	0	0
ASV_1461	0	0	7.96157e-05	0	0	0	0	0	0	0	0	0	0	0	0.000147536	0	0	0	0	0	0	3.31532e-05	0	0	0.000230643	0	0	0	0	0	0	0	0	0.00023612	0	0	0	0	0	0	0	0	0	0	2.10908e-05	0	2.1422e-05	9.31706e-05	0
ASV_1462	0	0	0	0	0	0	0	0	0	3.20287e-05	0	0	0	0	0	0	0	0	0	0	0	0	0	0	0	0	0	0	0	0	0	0	0	0	0	0	0	0	0	0	0	0	0	0	0	0	0	0	0
ASV_1463	0	0	0	0	0	0	0	0	0	0	0	0	0	0	0	0	0	0	0	0	0	0	0	0	0	0	0	0	0	0	0	0	0	0	3.90793e-05	0	0	0	0	0	0	0	0	0	0	0	0	0	0
ASV_1465	0	0	0	0	0	0	0	0	0	0	0	0	0	0	0	0	0	0	0	0	0	0	0	0	0	0	0	0	0	0	0	0	0	0	0	0	0	0	0	0	0	0	0	0	0	0	2.1422e-05	0	0
ASV_1466	0	0	0	0	0	0	0	0	0	0	0	0	0	0	0	0	0	0	0	0	0	0	0	0	0	0	0	0	0	0	0	0	0	0	0	0	0	0	0	0	0	0	0	0	0	0	0	0	0
ASV_1468	0	0	0	0	0	0	0	0	0	0	0	0	0	0	0.00132783	0	0	0	0	0	0	0	0	0	0	0	0	0	0	0	0	0	0	0	0	0	0	0	0	0	0	0	0	0	0	0	0.00347036	0.000931706	0
ASV_1470	0	0	0	0	0	0	0	0	0	0	0	0	0	0	0	0	0	0	0	0	0	0	0	0	0	0	0	0	0	0	0	0	0	0	0	0	0	0	0	0	0	0	0	0	0	0	0	0	0
ASV_1469	0	0	0	0	0	0	0	0	0	0	0	0	0	0	0	0	0	0	0	0	0	0	0	0	0	0	0	0	0	0	0	0	0	0	0	0	0	0	0	0	0	0	0	0	0	0	0	0	0
ASV_1471	0	0	0	0	0	0	2.80191e-05	0	0	0	0	0	0	0	0.000914724	0	0	0	0	0	0	0	0	0	0	0	0	0	0	0	0	0	0	0	0	0	0	0	0	0	0	0	0	0	0	0	0	2.32926e-05	0
ASV_1472	0	0	0	0	0	0	0	0	0	0	0	0	0	0	0	0	0	0	0	0	0	0	0	0	0	0	0	0	0	0	0	0	0	0	0	0	0	0	0	0	0	0	0	0	0	0	0	0	0
ASV_1474	0	0	0	0	0	0	0	0	0	0	0	0	0	0	0	0	0	0	0	0	0	0	0	0	0	0	0	0	0	0	0	0	0	0	0	0	0	0	0	0	0	0	0	0	0	0	0	0	0
ASV_1475	0	0	0	0	0	0	0	0	0	0	0	0	0	0	0	0	0	0	0	0	0	0	0	0	0	0	0	0	0	0	0	0	0	0	0	0	0	0	0	0	0	0	0	0	0	0	0	0	0
ASV_1476	0	0	0	0	0	0	0	0	0	0	0	0	0	0	0	0	0	0	0	0	0	0	0	0	0	0	0	0	0	0	0	0	0	0	0	0	0	0	0	0	0	0	0	0	0	0	0	0	0
ASV_1478	0	0	0	0	0	0	0	0	0	0	0	0	0	0	0	0	0	0	0	0	0	0	0	0	0	0	0	0	0	0	0	0	0	0	0	0	0	0	0	0	0	0	0	0	0	0	0	0	0
ASV_1479	0	0	0	0	0	0	0	0	0	0	0	0	0	0	0	0	0	0	0	0	0	0	0	0	0	0	0	0	0	0	0	0	0	0	0	0	0	0	0	0	0	0	0	0	0	0	0	0	0
ASV_1480	0	0	0	0	0	0	0	0	0	0	0	0	0	0	0	0	0	0	0	0	0	0	0	0	0	0	0	0	0	0	0	0	0	0	0	0	0	0	0	0	0	0	0	0	0	0	0	0	0
ASV_1481	0	0	0	0	0	0	0	0	0	0	0	0	0	0	0	0	0	0	0	0	0	0	0	0	0	0	0	0	0	0	0	0	0	0	0	0	0	0	0	0	0	0	0	0	0	0	0	0	0
ASV_1482	0	0	0	0	0	0	0	0	0	0	0	0	0	0	0	0	0	0	0	0	0	0	0	0	0	0	0	0	0	0	0	0	0	0	0	0	0	0	0	0	0	0	0	0	0	0	0	0	0
ASV_1483	0	0	0	0	0	0	0	0	0	0	0	0	0	0	0	0	0	0	0	0	0	0	0	0	0	0	0	0	0	0	0	0	0	0	0	0	0	0	0	0	0	0	0	0	0	0	0	0	0
ASV_1484	0	0	0	0	0	0	0	0	0	0	0	0	0	0	0	0	0	0	0	0	0	0	0	0	0	0	0	0	0	0	0	0	0	0	0	0	0	0	0	0	0	0	0	0	0	0	0	0	0
ASV_1485	0	0	0	0	0	0	0	0	0	0	0	0	0	0	0	0	0	0	0	0	0	0	0	0	0	0	0	0	0	0	0	0	0	0	0	0	0	0	0	0	0	0	0	0	0	0	0	0	0
ASV_1486	0	0	0	0	0	0	0	0	0	0	0	0	0	0	0	0	0	0	0	0	0	0	0	0	3.29489e-05	0	0	0	0	0	0	0	0	3.37314e-05	0	0	0	0	0	0	0	0	0	0	0	0	0	0	0
ASV_1487	0	0	0	5.51633e-05	0	0	0	0	0	0	0	0	0	0.000407816	0	0	0	0	0	0	0	0	0	0	0	0	0	0	0	0	0	0	0	0	0	0	0	0	0	0	0	0	0	0	0	0.000620501	4.2844e-05	0	0
ASV_1488	0	0	0	0	0	0	0	0	0	0	0	0	0	0	0	0	0	0	0	0	0	0	0	0	0	0	0	0	0	4.57854e-05	0	0	0	0	0	0	0	0	0	0	0	0	0	0	0	0	0	0	0
ASV_1489	0	0	0	0	0	0	0	0	0	0	0	0	0	0	0	0	3.55543e-05	0	0.000121482	0	0	0	0	0	0	0	0	0	0	0	0	0	0	0	0	0	0	0	0	0	0	0.000635593	0	0	0	0	0	0	0
ASV_1490	0	0	0	0	0	0	0	0	0	0	0	0	0	0	0	0	0	9.85076e-05	0	0	0	0	0	0	0	0	0	0	0	0	0	0	0	0	0	0	0	0	0	0	0	0	0	0	0	0	0	0	0
ASV_1491	0	0	0	0	0	0	0	0	0	0	0	0	0	0	0	0	0	0	0	0	0	0	0	0	0	0	0	0	0	0	0	0	0	0	0	0	5.25942e-05	0	0	0	0	0	0	0	0	0	0	0	0
ASV_1492	0	0	0	0	0	0	0	0	0	0	0	0	0	0	0	0	0	0	0	0	0	0	0	0	0	0	0	0	0	0	0	0	0	0	0	0	0	0	0	0	0	0	0	0	0	0	0	0	0
ASV_1493	0	0	0	0	0	0	0	0	0	0	0	0	0	0	0	0	0	0	0	0	0	0	0	0	0	0	0	0	0	0	0	0	0	0	0	0	0	0	0	0	0	0	0	0	0	0	0	0	0
ASV_1494	0	0	0	0	0	0	0	2.69397e-05	0	0	0	0	0	0	0	0	0	2.46269e-05	0	0	0	0	0	0	0	3.51531e-05	0	0	0	0	0	0	0	0	0	0	0	0	0	0	0	0	0	0	0	0	2.1422e-05	0	0
ASV_1496	0	0	0	0	0	0	0	0	0	0	0	0	0	0	0	0	0	0	0	0	0	0	0	0.00021947	0	3.51531e-05	0	0	0	0	0.00342511	0	0	0	0	0	0	0	0	0	0	0	0	0	4.21816e-05	0	0	0	0.000178484
ASV_1497	0	0	0	0	0	0	0	0	0	0	0	0	0	0	0	0	0	0	0	0	0	0	0	0	0	0	0	0	0	0	0	0	0	0	0	0	0	0	0	0	0	0	0	0	0	0	0	0	0
ASV_1498	0	0	0	0	0	0	0	0	0	0	0	0	0	0	0	0	0	0	0	0	0	0	0	0	0	0	0	0	0	0	0	0	0	0	0	0	0	0	0	0	0	0	0	0	0	0	0	0	0
ASV_1500	0	0	0	0	0	0	0	0	0	0	0	0	0	0	0	0	0	0	0	0	0	0	0	0	0	0	0	0	0	0	0	0	0	0	0	0	0	0	0	0	0	0	0	0	0	0	0	0	0
ASV_1501	0	0	0	0	0	0	0	0	0	0	0	0	0	0	0	0	0	0	0	0	0	0	0	0	0	0	0	0	0	0	0	0	0	0	0	0	0	0	0	0	0	0	0	0	0	0	0	0	0
ASV_1503	0	0	0	0	0	0	0	0	0	0	0	0	0	0	0	0	0	0	4.0494e-05	0	0	0	0	0	0	0	0	0	0	0	0	0	0	0	0	0	0	0	0	0	0	0	0	0	0	0	0	0	0
ASV_1504	0	0	0	0	0	0	0	0	0	0	0	0	0	0	0	0	0	0	0	0.319811	0	0	0	0	0	0	0	0	0	0	0	0	0	0	0	0	0	0	0	0	0	0	0	0	0	0	0	0	0
ASV_1505	0	0	0	0	0	0	0	0	0	0	0	0	0	0	0	0	0	0	0	0	0	0	0	0	0	0	0	0	0	0	0	0	0	0	0	0	0	0	0	0	0	0	3.65591e-05	0	0	0	0	0	0
ASV_1506	0	0	0	0	0	0	0	0	0	0	0	0	0	0	0	0	0	0	0	0	0	0	0	0	0	0	0	0	0	0	0	0	0	0	0	0	0	0	0	0	0	0	0	0	0	0	0	0	0
ASV_1507	0	0	0	0	0	0	0	0	0	0	0	0	0	0	0	0	0	0	0	0	0	0	0	0	0	0	0	0	0	0	0	0	0	0	0	0	0	0	0	0	0	0	0	0	0	0	0	0	0
ASV_1502	0	0	0	0	0	0	0	0	0	0	0	0	0	0	0	0.000185014	0	0	0	0	0	0	0	0	0	0	0	0	0	0	0	0	0	0	0	0	0	0	0	0	0	0	0	0	0	0	0	0	0
ASV_1508	0	0	0	0	0	0	0	0	0	0	0	0	0	0	0	0	0	0	0	0	0	0	0	0	0	0	0	0	0	0	0	0	0	0	0	0	0	0	0	0	0	0	0	0	0	0	0	0	0
ASV_1509	0	0	0	0	0	0	0	0	0	0	0	0	3.81228e-05	0	0	0	0	0	0	0	0	0	0	0	0	0	0	0	0	0	0	0	0	0	0	0	0	0	0	0	0	0	0.00168172	0	0	0	0.00010711	2.32926e-05	0
ASV_1510	0	0	0	0	0	0	0	0	0	0	0	0	0	0	0	0	0	0	0	0	0	0	0	0	0	0	0	0	0	0	0	0	0	0	0	0	0	0	0	0	0	0	0	0	0	0	0	0	2.23105e-05
ASV_1512	0	0	0	0	0	0	0	0	0	0	0	0	0	0	0	0	0	0	0	0	0	0	0	0	0	0	0	0	0	0	0	0	0	0	0	0	0	0	0	0	0	0	0	0	0	0	0	0	0
ASV_1513	0	0	0.000398079	0	0	0	0	0	0	0	0	0	0	0	0.00032458	0	0	0.000147761	0	0	0	0	0	0.000407587	0.000757825	0.00207403	0.00171999	0	0	0	0	0	0	0.000134925	0.000312634	0.000138026	0	0	0	0	0	0.000169492	0	0	0.000337453	0	0	0	0.000156173
ASV_1514	0	0	0	0	0	0	0	0	0	0	0	0	0	0	0	0	0	0	0	0	0	0	0	0	0.000263591	0.00158189	0	0	0	0	0	0	0	0.00121433	0	0.000184035	0	0	0	0	0	0.000889831	3.65591e-05	0	0	0	0	0	0
ASV_1515	0	0	0	0	0	0	0	0	0	0	0	0	0	0	0	0	0	0	0	0	0	0	0	0	0	0	0	0	0	0	0	0	0	0	0	0	0	0	0	0	0	0	0	0	0	0	0	0	0
ASV_1516	0	0	0	0	0	0	0	0	0	0	0	0	0	0	0	0	0	0	0	0	0	0	0	0	0	0	0	0	0	0	0	0	0	0	0	0	0	0	0	0	0	0	0	0	0	0	0	0	0
ASV_1517	0	0	0	0	0	0	0	0	0	0	0	0	0	0	0	0	0	0	0	0	0	0	0	0	0	0	0	0	0	0	0	0	0	0.000134925	0	0	0	0	0	0	0	0	0	0	0	0	0	0	0
ASV_1518	0	0	0	0	0	0	0	0	0	0	0	0	0	0	0	0	0	0	0	0	0	0	0	0	0	0	0	0	0	0	0	0	0	0	0	0	0	0	0	0	0	0	0	0	0	0	0.00010711	0	0
ASV_1519	0	0	0	0	0	0	0	0	0	0	0	0	0	0	0	0	0	0	0	0	0	0	0	0	0	0	0	0	0	0	0	0	0	0	0	0	0	0	0	0	0	0	0	0	0	0	0	0	0
ASV_1520	0	0	0	0	0	0	0	0	0	0	0	0	0	0	0	0	0	0	0	0	0	0	0	0	0	0	0	0	0	0	0	0	0	0	0	0	0	0	0	0	0	0	0	0	0	0	0	0	0
ASV_1521	0	0	0	0	0	0	0	0	0	0	0	0	0	0	0	0	0	0	0	0	0	0	0	0	0	0	0	0	0	0	0	0	0	0	0	0	0	0	0	0	0	0	0	0	0	0	0	0	0
ASV_1522	0	0	0	0	0	0	0	0	0	0	0	0	0	0	0	0	0	0	0	0	0	0	0	0	0	0	0	0	0	0	0	0	0	0	0	0	0	0	0	0	0	0	0	0	0	0	0	0	0
ASV_1523	0	0	0	0	0	0	0	0	0	0	0	0	0.00190614	0	0	0	0	0	0	0	0	0	0	3.13529e-05	0	0	0	3.12598e-05	0	0	0	0	0	0	0	0.000483092	0	0	3.44744e-05	0	0	0.000720339	0.00127957	0	0	0	0	0	0
ASV_1524	0	0	0	0	0	0	0	0	0	0	0	0	0	0	0	0	0	0	0	0	0	0	0	0	0	0	0	0	0	0	0	0	0	0	0	0	0	0	0	0	0	0	0	0	0	0	0	0	0
ASV_1525	0	0	0	0	0	0	0	0	0	0	0	0	0	0	0	0	0	0	0	0	0	0	0	0	0	0	0	0	0	0	0	0	0	0	0	0	0	0	0	0	0	0	0	0	0	0	0	0	0
ASV_1526	0	0	0	0	0	0	0	0	0	0	0	0	0	0	0	0	0	0	0	0	0	0	0	0	0	0	0	0	0	0	0	0	0	0	0	0	0	0	0	0	0	0	0	0	0	0	0	0	0
ASV_1527	0	0	0	0	0	0	0	0	0	0	0	0	0	0	0	0	0	0	0	0	0	0	0	0	0	0	0	0	0	0	0	0	0	0	0	0	0	0	0	0	0	0	0	0	0	0	0	0	0
ASV_1528	0	0	0	0	0	0	0	0	0	0	0	0	0	0	0	0	0	0	0	0	0	0	0	0	0	0	4.91425e-05	0	0	0	0	0	0	0.000775821	0	0	0	0	0	0	0	0	0	0	2.10908e-05	0	0	0	0
ASV_1529	0	0	0	0	0	0	0	0	0	0	0	0	0	0	0	0	0	0	0	0	0	0	0	0	0	0	0	0	0	0	0	0	0	0	0	0	0	0	0	0	0	0	0.00347311	0	0	0	0	0	0
ASV_1530	0	0	0	0	0	0	0	0	0	0	0	0	0	0	0	0	0	0	0	0	0	0	0	0	0	0	0	0	0	0	0	0	0	0	0	0	0	0	0	0	0	0	0	0	0.000906905	0	0	0	0
ASV_1531	0	0	0	0	0	0	0	0	0	0	0	0	0	0	0	0	0	0	0	0	0	0	0	0	0	0	0	0	0	0	0	0	0	0	0	0	0	0	0	0	0	0	0	0	0	0	0	0	0
ASV_1532	0	0	0	0	0	0	0	0	0	0	0	0	0	0	0	0	0	0	0	0	0	0	0	0	0	0	0	0	0	0	0	0	0	0	0	0	0	0	0	0	0	0	0	0	0	0	0	0	0
ASV_1533	0	0	0	0	0	0	0	0	0	0	0	0	0	0	0	0	0	0	0	0	0	0	0	0	0	0	0	0	0	0	0	0	0	0	0	0	2.62971e-05	0	0	0	0	0.00237288	0.00040215	0	0	3.10251e-05	0	0	0
ASV_1534	0	0	0	0	0	0	0	0	0	0	0	0	0	0	0	0	0	0	0	0	0	0	0	0	0	0	0	0	0	0	0	0	0	0	0	0	0	0	0	0	0	0	0	0	0	0	0	0	0
ASV_1535	0	0	0	0	0	0	0	0	0	0	0	0	0	0	0	0	0	0	0	0	0	0	0	0	0	0	0	0	0	0	0	0	0	0	3.90793e-05	0	0	0	0	0	0	0	0	0	0	0	0.000599816	0.000256219	0
ASV_1536	0	0	0	0	0	0	0	0	0	0	0	0	0	0	0	0	0	0	0	0	0	0	0	0	0	0	0	0	0	0	0	0	0	0	0	0	0	0	0	0	0	0	0.00617848	0	0	0	0	0	0
ASV_1537	0	0	0	0	0	0	0	0	0	0	0	0	0	0	0	0	0	0	0	0	0	0	0	0	0	0	0	0	0	0	0	0	0	0	7.81586e-05	0	0	0	0	0	0	0	0	0	0	0	0	0	0
ASV_1538	0	0	0	0	0	0	0	0	0	0	0	0	0	0	0	0	0	0	0	0	0	0	0	0	0	0	0	0	0	0	0	0	0	0	0	0	2.62971e-05	0	0	0	0	0	0	0	0	0	0	0	0
ASV_1539	0	0	0	0	0	0	0	0	0	0	0	0	0	0	0	0	0	0	0	0	0	0	0	0	0	0	0	0	0	0	0	0	0	0	0	0	0	0	0	0	0	0	0	0	0	0	0	0	0
ASV_1540	0	0.000455694	0	0.000220653	0.000120861	0	8.40572e-05	0	0	6.40574e-05	0	0	0	6.79694e-05	2.95072e-05	0	3.55543e-05	0	0	0	4.8968e-05	0	0.000119109	0	0	0	0	0	0	0.000183142	0	0	2.74869e-05	0	0	0	2.62971e-05	0	6.89489e-05	0.000401238	0	0	0	0	0	9.30752e-05	2.1422e-05	2.32926e-05	2.23105e-05
ASV_1541	0	0	0	0	0	0	0	0	0	3.20287e-05	0	0	0	0	0	0	0	0	0	0	0	0	0	0	0	0	0	0	0	0	0	0	2.74869e-05	0	0	0	0	0	0	0	0	0	0	0	0	0	0	0	0
ASV_1542	0	0	0	0	0	0	0	0	0	0	0	0	0	0	0	0	0	0	0	0	0	0	0	0	0	0	0	0	0	0	0	0	0	0	0	0	0	0	0	0	0	0	0	0	0	0	0	0.000885121	0
ASV_1543	0	0	0	0	0	0	0	0	0	0	0	0	0	0	0	0	0	0	0	0	0	0	0	0	0	0	0	0	0	0	0	0	0	0	0	0	0	0	0	0	0	0	0	0	0	0	0	0	0
ASV_1544	0	0	0.000291924	0	0	0	0	0	0	0	0	0	0	0	0.000236058	0	0	0	8.09881e-05	0	0	0	0	0	0	0	0	0	3.1294e-05	0	0	0	0	0	0	0	0	0	0	0	0	0	0	0	0	0	0	0	0
ASV_1545	0	0	0	0	0	0	2.80191e-05	0	0	0	0	0	0	0	0	0	0	0	0	0	0	0	0	0	0	0	0	0	0	0	0	0	0	0	0	0	2.62971e-05	0	0	0	3.57347e-05	0	0	0	0	0	0	0	0
ASV_1546	0	0	0	0	0	0	0	0	0	0	0	0	0	0	0	0	0	0	0	0	0	0	0	0	0	0	0	0	0	0	0	0	0	0.000168657	0	0	0	0	0	0	0	0	0	0	0	0	0	0	0
ASV_1547	0	0	0	0	0	0	0	0	0	0	0	0	0	0	0	0	0	0	0	0	0	0	0	0	0	0	0	0	0	0	0	0	0	0	0	0	0	0	0	0	0	0	0	0	0	0	0	0	0
ASV_1548	0	0	2.65386e-05	0	0	0	0	0	0	0	0	0	0	0	0	0	0	0	0	0	0	0	0	0	0.0029654	0.00822582	0.00235884	0	0	0	0	0	0	3.37314e-05	0.00168041	0	0	0	0	0	0	0	0	0	0	0	0	0	0
ASV_1549	0	0	0	0	0	0	0	0	0	0	0	0	0	0	0	0	0	0	0	0	0	0	0	0	0	0	0	0	0	0	0	0	0	0	0	2.30044e-05	0	0	0	0	0	0	0	0	0	0	0	0	0
ASV_1550	0	0	0	0	0	0	0	0	0	0	0	0	0	0	0	0	0	0	0	0	0	0	0	0	0	0	0	0	0	0	0	0	0	0	0	0	0	0	0	0	0	0	0	0	0	0	0	0	0
ASV_1551	0	0	0	0	0	0	0	0	0	0	0	0	0	0	0.00138684	0	0.00117329	0	0	0	0	0.000861983	0	0	0	0	0	0	0	0	0.00272679	0	0	0	0	0.000253048	0	0	0	0	0	0	0	0	0.000210908	0	0	0.00426255	0.000245415
ASV_1552	0	0	0	0	0	0	0	0	0	0	0	0	0	0	0	0	0	0	0	0	0	0	0	0	0	0	0	0	0	0	0	0	0	0	0	0	0	0	0	0	0	0	0	0	0	0	0	0	0
ASV_1553	0	0	0	0	0	0	0	0	0	0	0	0	0	0	0	0	0	0	0	0	0	0	0	0	0	0	0	0	0	0	0	0	0	0	0	0	0	0	0	0	0	0	0	0	0	0	0	0	0
ASV_1554	0	0	0	0	0	0	0	0	0	0	0	0	0	0	0	0	0	0	0	0	0	0	0	0	0	0	0	0	0	0	0	0	0	0	0	0	0	0	0	0	0	0	0	0	0	0	2.1422e-05	0	0
ASV_1555	0	0	0	0	0	0	0	0	0	0	0	0	0	0	0	0	0	0	0	0	0	0	0	0	0	0	0	0	0	0	0	0	0	0	0	0	0	0	0	0	0	0	0	0	0	0	0	0	0
ASV_1556	0	0	0	0	0	0	0	0	0	0	0	0	0	0	0	0	0	0	0	0	0	0	0	0	0	0	0	0	0	0	0	0	0	0	0	0	0	0	0	0	0	0	0	0	0	0	0	0	0
ASV_1557	0	0	0.000212309	0	0	0	0	0	0	0	0	0	0	0	0	0	0.000213326	0.000886568	0.000364446	0	0	0	0	0	0.000329489	0	0	0	0	0	0	0	0	0.000404776	0	0	0	0	0	0	0	0	0	0	8.43633e-05	0	0	0	0.000245415
ASV_1558	0	0	0	0	0	0	0	0	0	0	0	0	0	0	0	0	0	0	0	0	0	0	0	0	0	0	0	0	0	0	0	0	0	0.000674627	0	0	0	0	0	0	0	0	0	0	0	0	0	0	0.000200794
ASV_1559	0	0	0	0	0	0	0	0	0	0	0	0	0	0	0	0	0	0	0	0	0	0	0	0	0	0	0	0	0	0	0	0	0	0	0	0	0	0	0	0	0	0	0	0	0	0	0	0	0
ASV_1560	0	0	0	2.75816e-05	0	0	0	0	0	0	0	0	0	0	0.000147536	0	0	0	0	0	0	0	0	0	0	0	0	0	0	0	0	0	0	0	0	0	0	0	0	0	0	0.00322034	0	0	0.000105454	0	4.2844e-05	9.31706e-05	0
ASV_1561	0	0	0	0	0	0	0	0	0	0	0	0	0	0	0	0	0	0	0	0	0	0	0	0	0	0	0	0	0	0	0	0	0	0	0	0	0	0	0	0	0	0	0	0	0	0	0	0	0
ASV_1562	0	0	0	0	0	0	0	0	0	0	0	0	0	0	0	0	0	0	0	0	0	0	0	0	0	0	0	0	0	0	0	0	0	0	0	0	0	0	0	0	0	0	0	0	0	0	0	0	0
ASV_1563	0	0	0	0	0	0	0	0	0	0	0	0	0	0	0	0	0	0	0	0	0	0	0	0	0	0	0	0	0	0	0	0	0	0	0	0	0	0	0	0	0	0	0	0	0	0	0	0	0
ASV_1564	0	0	0	0	0	0	0	0	0	0	0	0	0	0	0	0	0	0	0	0	0	0	0	0	0	0	0	0	0	0	0	0	0	0	0	0	0	0	0	0	0	0	0	0	0	0	0	0	0
ASV_1565	0	0	0	0	0	0	0	0	0	0	0	0	0	0	0	0	0	0.000172388	0	0	0	0	0	0	0	0	0	0	0	0	0	0	2.74869e-05	0	0	0	0	0	0	0	0	0	0	0	0	0	0	0	0
ASV_1566	0	0	0	0	0	0	0	0	0	0	0	0	0	0	0	0	0	0	0	0	0	0	0	0	0	0	0	0	0	0	0	0	0	0	0	0	0	0	0	0	0	0	0	0	0	0	0.000257064	2.32926e-05	0
ASV_1568	0	0	2.65386e-05	0	0	0	0	0	0	0	0	0	0	0	0	0	0	0	0	0	0	0	0	0	0	0	0	0	0	0	0	0	0	0	0	0	0	0	0	0	0	0	0	0	0	0	0	0	0
ASV_1569	0	0	0	0	0	0	0	0	0	0	0	0	0	0	0	0	0	0	0	0	0	0	0	0	0	0	0	0	0	0	0	0	0	0	0	0	0	0	0	0	0	0.00631356	0.00113333	0	0	0	0.00021422	0	0
ASV_1570	0	4.14267e-05	0	0.000882613	0.000120861	0	0	0	0	0.000192172	0	0	0	0	8.85217e-05	0	3.55543e-05	0	0	0	0	0.000132613	0	0	0	0	0	0	0	0	0.000166268	0	0	0	0	0	0	0.000445205	0.000551591	0	0	0	0	0	0	6.20501e-05	0.000257064	0	0.000223105
ASV_1571	0	0	0	0.000137908	0	0	0	0	0	0.00073666	0	0	0	0	5.90145e-05	0	0	0	0	0	0	0	0	0	0	0	0	0	0	0	0	0	0	0	0	0	0	0	0	0	0	0	0	0	0.00120218	0.00245098	0.000299908	0.00034939	4.46209e-05
ASV_1572	0	0	0	0	0	0	0	0	0	0	0	0	0	0	0	0	0	0	0	0	0	0	0	0	0	0	0	0	0	0	0	0	0	0	0	0	0	0	0	0	0	0	0	0	0	0	0	0	0
ASV_1573	0	0	0	0	0	0	0	0	0	0	0	0	0	0	0	0	0	0	0	0	0	0	0	0	0	0	0	0	0	0	0	0	0	0	0	0	0	0	0	0	0	0	0	0	0	0	0	0	0
ASV_1574	0	0	0	0	0	0	0	0	0	0	0	0	0	0	0	0	0	0	0	0	0	0	0	0	3.29489e-05	0	0	0	0	0	0	0	0	0	0	0	0	0	0	0	0	0	0	0	0	0	0	0	0
ASV_1575	0	0	0	0	0	0	0	2.69397e-05	0	0	0	0	0	0	0	0	0	0	0	0	0	0	0	0	0	0	4.91425e-05	0	0	0	0	0	0	0	0	0	0	0	0	0	0	0	0	0	0	0	0	0	0
ASV_1576	0	0	0	0	0	0	0	0	0	0	0	0	0	0	0	0	0	0	0	0	0	0	0	0	3.29489e-05	0	0	0	0	0	0	0	0	0	0	0	0	0	0	0	0	0	0	0	0	0	0	0	0
ASV_1577	0	0	0	0	0	0	0	0	0	0	0	0	0	0	0	0	0	0	0	0	0	0	0	0	0	0	0	0	0	0	0	0	0	0	0	0	0	0	0	0	0	0	0.000511827	0	0	0	0	0	0
ASV_1578	0	0	0	0	0	0	0	0	0	0	0	0	0	0	0	0	0	0	0	0	0	0	0	0	0	0	0	0	0	0	0	0	0	0	0	0	0	0	0	0	0	0	0	0	0	0	0	0	0
ASV_1579	0	0	0	0	0	0	0	0	0	0	0	0	0	0	0	0	0	0	0	0	0	0	0	0	0	0	0	0	0	0	0	0	0	0	0	0	0	0	0	0	0	0	0	0	0	0	0	0	0
ASV_1581	0	0	0	0	0	0	0	0	0	0	0	0	0	0	0	0	0	0	0	0	0	0	0	0	0	0	0	0	0	0	0	0	0	0	0	0	0	0	0	0	0	0	0	0	0	0	0	0	0
ASV_1582	0	0	0	0	0	0	0	0	0	0	0	0	0	0	0	0	0	0	0	0	0	0	0	0	0	0	0	0	0	0	0	0	0	0	0	0	0	0	0	0	0	0	0	0	0	0	0	0	0
ASV_1583	0	0	0	0	0	0	0	0	0	0	0	0	0	0	0	0	0	0	0	0	0	0	0	0	0	0	0	0	0	0	0	0	0	0	0	0	0	0	0	0	0	0	0	0	0	0	0	0	0
ASV_1584	0	0	0	0	0	0	0	0	0	0	0	0	0	0	0	0	0	0	0	0	0	0	0	0	0	0	0	0	0	0	0	0	0	0	0	0	0	0	0	0	0	0	0	0	0	0	0	0	0
ASV_1585	0	0	0	0	0	0	0	0	2.22069e-05	0	0	0	0	0	0	0	0	0	0	0	0	0	0	0	0	0	0	0	0	0	0	0	0	0	0	0	0	0	0	0	0	0.00322034	0	0	0	0	0	0	0
ASV_1586	0	0	0	0	0	0	0	0	0	0	0	0	0	0	0	0	0	0	0	0	0	0	0	0	0	0	0	0	0	0	0	0	0	0	0	0	0	0	0	0	0	0.000550847	0.00109677	0	0	0	0	0	0
ASV_1587	0	0	0	0	0	0	0	0	2.22069e-05	0	0	0	0	0	0	0	0	0	0	0	0	0	0	0	0	0	0	0	0	0	0	0	0	0	0	0	0	0	0	0	0	0	0	0	0	0	0	0	0
ASV_1588	0	0	0	0	0	0	0	0	0	0	0	0	0	0	0	0	0	0	0	0	0	0	0	0	0	0	0	0	0	0	0	0	0	0	0	0	0	0	0	0	0	0	0	0	0	0	0	0	0
ASV_1589	0	0	0	0	0	0	0	0	0	0	0	0	0	0	0	0	0	0	0	0	0	0	0	0	0	0	0	0	0	0	0	0	0	0.00930986	0	0	0	0	0	0	0	0	3.65591e-05	0	0	0	0	0	0
ASV_1590	0	0	0	0	0	0	0	0	0	0	0	0	0	0	0	0	0	0	0	0	0	0	0	0	0	0	0	0	0	0	0	0	0	0	0	0	0	0	0	0	0	0	0	0	0	0	0	0	0
ASV_1591	0	0	0	0	0	0	0	0	0	0	0	0	0	0	0	0	0	0	0	0	0	0	0	0	0	0	0	0	0	0	0	0	0	0	0	0	0	0	0	0	0	0	0	0	0	0	0	0	0
ASV_1592	0	0	0	0	0	0	0	0	0	0	0	0	0	0	0	0	0	0	0	0	0	0	0	0	0	0	0	0	0	0	0	0	0	0	0	0	0	0	0	0	0	0	0	0	0	0	0	0	0
ASV_1593	0	0	0	0	0	0	0	0	0	0	0	0	0	0	0	0	3.55543e-05	2.46269e-05	0	0	2.4484e-05	0	0	0	0	0.000140612	0	0.00518912	0	0	3.32535e-05	0	0	3.37314e-05	0	0.000138026	0	0	0.000103423	0	0.00110778	0.00173729	0.000219354	0	0	0	0	0.000395975	0
ASV_1473	0	0	0	0	0	0.000724557	0	0	0	0	0	0	0	0	0	0	0	0	0	0	0	0	0	0	0	0	0	0	0	0	0	0	0	0	0	0	0	0	0	0	0	0	0	0	0	0	0	0	0
ASV_1594	0	0	0	0	0	0	0	0	0	0	0	0	0	0	0	0	0	0	0	0	0	0	0	0	0	0	0	0	0	0	0	0	0	0	0	0	0	0	0	0	0	0	0	0	0	0	0	0	0
ASV_1595	0	0	0	0	0	0	0	0	0	0	0	0	0	0	0	0	0	0	0	0	0	0	0	0	0	0	0	0	0	0	0	0	0	0	0	0	0	0	0	0	0	0	0	0	0	0	0	0	0
ASV_1596	0	0	0	0	0	0	0	0	0	0	0	0	0	0	0	0	0	0	0	0	0	0	0	0	0	0	0	0	0	0	0	0	0	0	0	0	0	0	0	0	0	0	0	0	0	0	0	0	0
ASV_1597	0	0	0	0	0	0	0	0	0	0	0	0	0	0	0	0	0	0	0	0	0	0	0	0	0	0	0	0	0	0	0	0	0	0	0	0	0	0	0	0	0	0	0	0	0	0	0	0	0
ASV_1598	0	0	0	0	0	0	0	0	0	0	0	0	0	0	0	0	0	0	0	0	0	0	0	0	0	0	0	0	0	0	0	0	0	0	0	0	0	0	0	0	0	0	0	0	0	0	0	0	0
ASV_1600	0	0	0	0	6.04303e-05	0	0	0	0	0	0	0	0	0	2.95072e-05	0	0	0	0	0	0	0	0	0	0	0	0	0	0	0	0	0	0	0	0	0	0	3.42466e-05	0	0	0	0	0	0	0	0	0	4.65853e-05	0
ASV_1601	0	0	0	0	0	0	0	0	0	0	0	0	0	0	0	0	0	0	0	0	0	0	0	0	0	0	0	0	0	0	0	0	0	0	0	0	0	0	0	0	0	4.23729e-05	0	0	0	0	0	0	0
ASV_1603	0	0	0	0	0	0	0	0	0	0	0	0	0	0	0	0	0	0	0	0	0	0	0	0	0	0	0	0	0	0	0	0	0	0	0	0	0	0	0	0	0	0	0	0	0	0	0	0	0
ASV_1604	0	0	0	0	0	0	0	0	0	0	0	0	0	0	0	0	0	0	0	0	0	0	0	3.13529e-05	0	0	0	0	0	0	0	0	0	0	0	0	0	0	0	0	0	0	0	0	0	0	0	0	0
ASV_1605	0	0	0	0	0	0	0	0	0	0	0	0	0	0	0	0	0	0	0	0	0	0	0	0	0	0	0	0	0	0	0	0	0	0	0	0	0	0	0	0	0	0	0	0	0	0	0	0	0
ASV_1606	0	0	0	0	0	0	0	0	2.22069e-05	0	0	0	0	0	0	0	0	0	0	0	2.4484e-05	0	0	0	0	0	0	0	0	0	0	0	2.74869e-05	0	0	0	0	0	0	0	0	0	0	0	0	0	0	0	0
ASV_1607	0	0	0	0	0	0	0	0	0	0	0	0	0	0	0	0	0	0	0	0	0	0	0	0	0	0	0	0	0	0	0	0	0	0.000303582	0	0	0	0	0	0	0	0	0.000731181	0	0.000105454	0	0	4.65853e-05	0
ASV_1608	0	0	0	0	0	0	0	0	0	0	0	0	0	0	0	0	0	0	0	0	0	0	0	0	0	0	0	0	0	0	0	0	0	3.37314e-05	0	0	0	0	0	0	0	0	0	0	0	0	0	0	0
ASV_1610	0	0	0	0	0	0	0	0	0	0	0	0	0	0	0	0	0	0	0	0	0	0	0	0	3.29489e-05	0	0	3.12598e-05	0	0	0	0	0	0	0	0	0	0	0	0	0	0	0	0	0	0	0.000257064	0	0
ASV_1611	0	0	0	0	0	0	0	0	0	0	0	0	0	0	0	0	0	0	0	0	0	0	0	0	0	0.000246072	0.00039314	0	0	0	0	0	0	0.000202388	0	0.00101219	0	0	0	0	0	0	0	0	4.21816e-05	0	0	0	0
ASV_1612	0	0	0	0	0	0	0	0	0	0	0	0	0	0	0	0	0	0	0	0	0	0	0	0	0	0	0	0	0	0	0	0	0	0	0	0	0	0	0	0	0	0	3.65591e-05	0	0	0	0	0	0
ASV_1613	0	0	0	0	0	0	0	0	0	0	0	0	0	0	0	0	0	0	0	0	0	0	0	0	0	0	0	0	0	0	0	0	0	0	0	0	0	0	0	0	0	0	0	0	0	0	0	0	0
ASV_1614	0	0	0	0	0	0	0	0	0	3.20287e-05	0	0	0	0	0	0	0.00049776	0	0	0	0	0	0	0	0	0	0	0.000468897	0	0	0	0.260444	0	0	0	0	0	0	0	0	0	0	0	0	0	0	0	0	0
ASV_1616	0	0	0	0	0	0	0	0	0	0	0	0	0	0	0	0	0	0	0	0	0	0	0	0	0	0	0	0	0	0	0	0	0	0	0	0.000161031	0	0	0	0	0	0	0	0	0	0	0	0	0
ASV_1617	0	0	0	0	0	0	0	0	0	0	0	0	0	0	0	0	0	0	0	0	0	0	0	0	0	0	0	0	0	0	0	0	0	0	0	0	0	0	0	0	0	0	0	0	0	0	0	0	0
ASV_1618	0	0	0.00092885	0	0	0	0	0.00145474	2.22069e-05	0	0.00198675	0	0	0	2.95072e-05	0	7.11086e-05	0.000467911	0.000566916	0	0	0	0	0	0.00158155	0.000175765	0	0	3.1294e-05	0	3.32535e-05	0	0	3.37314e-05	0.00144593	0	0	0	0	0	0.001751	0	0	0	8.43633e-05	0	2.1422e-05	4.65853e-05	0.000267726
ASV_1619	0	0	0	0	0	0	0	0	0	0	0	0	0	0	0	0	0	0	0	0	0	0	0	0	0	0	0	0	0	0	0	0	2.74869e-05	0	0	0	0	0	0	0	0	0	0	0	0	0	0	0	0
ASV_1620	0	0	0.00122077	0	0	0	0	0	0	0	0	0	0	0	2.95072e-05	0	3.55543e-05	0.000221642	0	0	0	0.000198919	0	0.000501646	0.000658979	0.000421837	0.00117942	0	0	0	0.000365789	0	0	6.74627e-05	3.90793e-05	0	0	0	0	0	0	0	0	0	0.000210908	0	0	0.000139756	4.46209e-05
ASV_1621	0	0	0	0	0	0	0	0	0	0	0	0	0	0	0	0	0	0	0	0	0	0	0	0	0	0	0	0	0	0	0	0	0	0.00023612	0	0	0	0	0	0	0	0.00131356	0.000438709	0	0	0	0	0	0
ASV_1622	0	0	0	0	0	0	0	0	0	0	0	0	0	0	0	0	0	0	0	0	0	0	0	0	0	0	0	0	0	0	0	0	0	0	0	0	0	0	0	0	0	0	0.00157204	0	0	0	0	0	0
ASV_1623	0	0	0.00135347	0	0	0	0	0	2.22069e-05	0	0	0	0	0	8.85217e-05	0	0	0.000123135	0.000283458	0	0	0	0	0	0.000164745	0.000105459	4.91425e-05	0	0	0	0	0	0	3.37314e-05	7.81586e-05	2.30044e-05	0	0	0	0	0	0	0	0	4.21816e-05	0	0	0	0
ASV_1624	0	0	0	0	0	0	0	0	0	0	0	0	0	0	0	0	0	0	0	0	0	0	0	0	0	0	0	0	0	0	0	0	0	0	0	0	0	0	0	5.73197e-05	0	0	0	0	0	0	0	0	0
ASV_1625	0	0	0	0	0	0	2.80191e-05	0	0	0	0	0	0	0.00958369	5.90145e-05	0	0	0	0	0	0	3.31532e-05	0	0	0	0	0	0	0	9.15709e-05	0	0	0	0	0	0	5.25942e-05	0	0	0	0	0	0	0	2.10908e-05	0	0	0	0
ASV_1626	0	0	0	0	0	0	0	0	0	0	0	0	0	0	0	0	0	0.00120672	0	0	0	0	0	0	0	0	0	0	0	0	0	0	0	0.000269851	0	0	0	0	0	0	0	0.0020339	0	0	0.000126545	0	0	0	0
ASV_1627	0	0	0	0	0	0	0	0	0	0	0	0	0	0	0	0	0	0	0	0	0	0	0	0	0	0	0	0	0	0	0	0	0	0	0	0	2.62971e-05	0	0	0	0	0	0	0	0	0	0	0	0
ASV_1628	0	0	0	0	0	0	0	0	0	0	0	0	0	0	0	0	0	0	0	0	0	0	0	0	0	0	0	0	0	0	0	0	0	0	0	0	0	0	0	0	0	0	0	0	0	0	0	0	0
ASV_1629	0	0	0	0	0	0	0	0	0	0	0	0	0	0	0	0	0	0	0	0	0	0	0	0	0	0	0	0	0	0	0	0	0	0	0	0	0	0	0	0	0	0	0	0	0	0	0	0	0
ASV_1630	0	0	0	0	0	0	0	0	0	0	0	0	0	0	0	0	0	0	0	0	0	0	0	0	0	0	0	0	0	0	0	0	0	0	0	0	0	0	0	0	0	0	0	0	0	0	0	4.65853e-05	0
ASV_1631	0	0	0	0	0	0	0	0	0	0	0	0	0	0	0	0	0	0	0	0	0	0	0	0	0	0	0	0	0	0	0	0	0	0	0	0	0	0	0	0	0	0	0	0	0	0	0	0	0
ASV_1632	0	0	0	0	0	0	0	0	0	0	0	0	0	0	0	0	0	0	0	0	0	0	0	0	0	0	0	0	0	0	0	0	0	0	0	0	0	0	0	0	0	0	0	0	0	0	0	0	0
ASV_1633	0	0	0	0	0	0	0	0	0	0	0	0	0	0	0	0	0	0	0	0	0	0	0	0	0	0	0	0	0	0	0	0	0	0	0	2.30044e-05	0	0	0	0	0	0	0	0	0	0	0	0	0
ASV_1634	0	0	0	0	0	0	0	0	0	0	0	0	0	0	0	0	0	0	0	0	0	0	0	0	0	0	0	0	0	0	0	0	0	0	0	0	0	0	0	0	0	0	0	0	0	0	0	0	0
ASV_1635	0	0	0	0	0	0	0	0	0	0	0	0	0	0	0	0	0	0	0	0	0	0	0	0	0	0	0	0	0	0	0	0	0	0	0	0	0	0	0	0	3.57347e-05	0	0	0	0	0	0	0	0
ASV_1636	0	0	0	0	0	0	0	0	0	0	0	0	0	0	0	0	0	0	0	0	0	0	0	0	0	0	0	0	0	0	0	0	0	0	0	0	0	0	0	0	0	8.47458e-05	0	0	0	0	0	0	0
ASV_1637	0	0	0	0	0	0	0	0	0	0	0	0	0	0	0	0	0	0	0	0	0	0	0	0	0	0	0	0	0	0	0	0	0	0	0	0	0	0	0	0	0	0	0	0	0	0	0	0	0
ASV_1638	0	0	0	0	0	0	0	0	0	0	0	0	0	0	0	0	0	0	0	0	0	0	0	0	0	0	0	0	0	0	0	0	0	0	0	0	0	0	0	0	0	0	0	0	0	0	0	0	0
ASV_1639	0	0	0	0	0	0	0	0	0	0	0	0	0	0	0	0	0	0	0	0	0	0	0	0	0	0	0	0	0	0	0	0	0	0	0	0	0	0	0	0	0	0	0	0	0	0	0	0	0
ASV_1640	0	0	0	0	0	0	0	0	0	0	0	0	0	0	0	0	0	0	0	0	0	0	0	0	0	0	0	0	0	0	0	0	0	0	0	0	0	0	0	0	0	0	0	0	0	0	0	0	0
ASV_1641	0.0171306	0	0	0	0	0.00011147	0	0	0	0	0	0	0	0	0	0.00647549	0	0	0	0.000676133	0	0	3.9703e-05	6.27058e-05	0	0	0	0	0	0	0	0	0	0	0	0	0.00802062	0	0	0	0	0	0	0	2.10908e-05	0	0	0	0
ASV_1642	0	0	0	0	0	0	0	0	0	0	0	0	0	0	0	0	0	0	0	0	0	0	0	0	3.29489e-05	0	0	0	0	0	0	0	0	0	0	0	0	0	3.44744e-05	0	0	0	0.000146236	0	0	0	0	0	0
ASV_1643	0	0	0	0	0	0	0	0	0	0	0	0	0	0	0	0	0	0	0	0	0	0	0	0	0	0	0	0	0	0	0	0	0	0	0	0	0	0	0	0	0	0	0.00102365	0	0	0	0	0	0
ASV_1644	0	0	0	0	0	0	0	0	0	0	0	0	0	0	0	0	0	0	0	0	0	0	0	0	0	0	0	0	0	0	0	0	0	0	0	0	0	0	0	0	0	0	0.000219354	0	0	0	0	0	0
ASV_1645	0	0	0	0	0	0	0	0	0	0	0	0	0	0	0	0	0	0	0	0	0	0	0	0	0	0	0	0	0	0	0	0	0	0	0	0	0	0	0	0	0	0	0	0	0	0	0	0	0
ASV_1646	0	0	0	0	0	0	0	0	0	0	0	0	0.0105219	0	0	0	0	0	4.0494e-05	0	0	0	0	0	0	0	0	0	0	0	0	0	0	0	0	0	0	0	0	0	0	0	0	0	0	0	0	0	0
ASV_1647	0	0	0	0	0	0	0	0	0	0	0	0	0	0	0	0	0	0	0	0	0	0	0	0	0	0	0	0	0	0	0	0	0	0	0	0	0	0	0	0	0	0	0	0	0	0	0	0	0
ASV_1648	0	0	0.00124731	0	0	0	0	0	0	0	0	0	0	0	0.000383594	0	0	0.00261045	0.00198421	0	0	0	0	0	0	0	0	0	0	0	0	0	0	0	0	0	0	0	0	0	0	0	0	0	0	0	0	0	0
ASV_1649	0	0	0	0	0	0	0	0	0	0	0	0	0.000304983	0	0	0	0	0	0	0	0	0	0	0	0	0	0	0	0	0	0	0	0	0.000269851	0	0	0	0	0	0	0	0	0	0	0.000105454	0	0	0	0
ASV_1651	0	0	0	0	0	0	0.00137293	0	0	0	0	0	0	0.000781648	0	0	0	0	0	0	0	0.000795677	0.00146901	0	0	0	0	0	0	0	0	0	0	0	0	0	5.25942e-05	0	3.44744e-05	0	0	0	0	0	0	0	0	0	0.00095935
ASV_1652	0	0	0	0	0	0	0	0	2.22069e-05	0	0	0	0	0	0	0	0	0	0	0	0	0	0	0	0	0	0	0	0	0	0	0	0	0	0	0	2.62971e-05	0	0	0	0	0	0	0	0	0	0	0	0
ASV_1653	0	0	0	0	0	0	0	0	0	0	0	0	0.00339293	0	0	0	0	7.38807e-05	0.000364446	0	0	0	0	0	0	0	0	0	0	0	0	0	0	0	0	0	0	0	0	0	0	0	0	0	0	0	0	0	0
ASV_1654	0	0	0	0	0	0	0	0	0	0	0	0	0	0	0	0	0	0	0	0	0	0	0	0	6.58979e-05	0	0	0	0	0	0	0	0	0.000607165	0	0	0	0	0	0	0	0	0	0	0	0	0	0	0
ASV_1655	0	0	0	0	0	0	0	0	0	0	0	0	0	0	0	0	0	0	0	0	0	0	0	0	0	0	0	0	0	0	0	0	0	0	0	0	0	0	0	0	0	0	0.00446021	0	0	0	0	0	0
ASV_1656	0	0	0	0	0	0	0	0	0	0	0	0	0	0	0	0	3.55543e-05	0	0	0	0	0	0	0	0	0	0	0	0	0	0	0	0	0	0	0	0	0	0	0	0	0	0	0	0	0	0	0	0
ASV_1657	0	0	0	0	0	0	0	0	0	0	0	0	0	0	0	0	0	0	0	0	0	0	0	0	0	0	0	0	0	0	0	0	0	0	0	0	0	0	0	0	0	0	0	0	0	0	0	0	0
ASV_1658	0	0	0	0	0	0	0	0	0	0	0	0	0	0	0	0	0	0	0	0	0	0	0	0	0	0	0	0	0	0	0	0	0	0	0	0	0	0	0	0	0	0	0	0	0	0	0	0	0
ASV_1659	0	0	0	0	0	0	0	0	0	0	0	0	0	3.39847e-05	0	0	0	0	0	0	0	0	0	0	0	0	0	0	0	0	0	0	0	0	0	0	0	0	0	0	0	0	0.0084817	0	0	0	0	0	0
ASV_1660	0	0	0	0	0	0	0	0	0	0	0	0	0	0	0	0	0	0	0	0	0	0	0	0	0	0	0	0	0	0	0	0	0	0	0	0	0	0	0	0	0	0	0	0	0	0	0	0	0
ASV_1661	0	0	0	0	0	0	0	0	0	0	0	0	0	0	0	0	0	0	0	0	0	0	0	0	0	0	0	0	0	0	0	0	0	0	0	0	0	0	0	0	0	0	0	0	0	0	0	0	0
ASV_1662	0	0	0	0	0	0	0	0	0	0	0	0	0	0	0	0	0	0	0	0	0	0	0	0	0	0	0	0	0	0	0	0	0	0	0	0	0	0	0	0	0	0	0	0	0	0	0	0	0
ASV_1663	0	0	0	0	0	0	0	0	0	0	0	0	0	0	0	0	0	0	0	0	0	0	0	0	0	0	0	0	0	0	0	0	0	0	0	0	0	0	0	0	0	0	0	0	0	0	0	0	0
ASV_1665	0	0	2.65386e-05	0	0	0	0	0	0	0	0	0	0	0	0	0	0	0	0	0	0	0	0	0	0	0	0	0	0	0	0	0	0	0	0	0	0	0	0	0	0	0	3.65591e-05	0	4.21816e-05	0	0	0	0
ASV_1666	0	0	0	0	0	0	0	0	0	0	0	0	0	3.39847e-05	0	0	0	0	0	0	0	0	0	0	0	0	0	0	0	0	0	0	0	0.000202388	0	0	0	0	0	0	0	0	0	0	0	0	0	0	0
ASV_1668	0	0	0	0	0	0	0	0	0	0	0	0	0	0	0	0	0	0	0	0	0	0	0	0	0	0	0	0	0	0	0	0	0	0	0	0	0	0	0	0	0	0	0	0	0	0	0	0	0
ASV_1669	0	0	0	0	0	0	0	0	0	0	0	0	0	0	0	0	0	0	0	0	0	0	0	0	0	0	0	0	0	0	0	0	0	0	0	0	0	0	0	0	0	0	0	0	0	0	0	0	0
ASV_91	0	0	0	0	0	0	0	0	0	0	0	0	0	0	0	0	0	0	0	0	0	0	0	0	6.58979e-05	0	0	0	0	0	0	0	0	0	0	0	0	0	0	0	0	0	0	0	0	0	0.000235642	0	0
ASV_1670	0	0	0	0	0	0	0	0	0	0	0	0	0	0	0	0	0	0	0	0	0	0	0	0	0	0	0	0	0	0	0	0	0	0	0	0	0	0	0	0	0	0	0	0	0	0	0	0	0
ASV_1671	0	0	0	0	0	0	0	0	0	0	0	0	0	0	0	0	0	0	0	0	0	0	0	0	0	0	0	0	0	0	0	0	0	0	0	0	0	0	0	0	0	0	0	0	0	0	0	0	0
ASV_1672	0	0	0	0	0	0	0	0	0	0	0	0	0	0	0	0	0	0	0	0	0	0	0	0	0	0	0	0	0	0	0	0	0	0	0	0	0	0	0	0	0	0	0	0	0	0	0	0	0
ASV_1673	0	0	0.000238847	0	0	0	0	0	0	0	0	0	0	0	0	0	0	0	0	0	0	0	0	0	0	0	0	0	0	0	0	0	0	0	0	0	0	0	0	0	0	0	0	0	0	0	0	0	0
ASV_1674	0	0	5.30771e-05	0	0	0	0	0	0	0	0	0	0	0	0.000354087	0	0	7.38807e-05	0	0	0	0	0	0	0	0	0	0	0	0	0.00126363	0	0	0.000134925	0	0	0	0	0	0	0	0	0	0	0.000358544	0	0	0	0.000156173
ASV_1676	0	0	0	0	0	0	0	0	0	0	0	0	0	0	0	0	0	0	0	0	0	0	0	0	0	0	0	0	0	0	0	0	0	0	0	0	0	0	0	0	0	0	0	0	0	0	0.00021422	0	0
ASV_1677	0	0	0	0	0	0	0	0	0	0	0	0	0	0	0	0	0	0	0	0	0	0	0	0	0	0	0	0	0	0	0	0	0	0	0	0	0	0	0	0	0	0	0	0	0	0	0	0	0
ASV_1675	0	0	0	0	0	0	0	0	2.22069e-05	0	0	0	0	0	0	0	0	0	0	0	0	0	0	3.13529e-05	0	0	0	0	0	0	0	0	0	3.37314e-05	0	2.30044e-05	0	0	0	0	0	0.00483051	3.65591e-05	0	0	0	0	0	0
ASV_1679	0	0	0	0	0	0	0	0	0	0	0	0	0	0	0	0	0	0	0	0	0	0	0	0	0	0	0	0	0	0	0	0	0	6.74627e-05	0	0	0	0	0	0	0	0	0	0	0	0	0	0	0
ASV_1680	0	0	0	0	0	0	0	0	0	0	0	0	0	0	0	0	0	0	0	0	0	0	0	0	0	0	0	0	0	0	0	0	0	0	0	0	0	0	0	0	0	0	0	0	0	0	0	0	0
ASV_1681	0	0	0.00108808	0	0	0	0	0	0	0	0	0	0	0	0.000590145	0	0.00519093	0.000123135	8.09881e-05	0	0	0	0	0	0.000197694	0	0	0	0.00122047	0	0	0	0	0.000337314	0.000703427	0	0	0	0	0	0	0	0	0	2.10908e-05	0	0	0	2.23105e-05
ASV_1682	0	0	0	0	0	0	0	0	0	0	0	0	0	0	8.85217e-05	0	0	0	0	0	0	0	0	0	0	0	0	0	0	0	0	0	0	0.000168657	0	0	0	0	0	0	0	0	0	0	0	0	0	0	0
ASV_1683	0	0	0	0	0	0	0	0	0	0	0	0	0	0	0	0	0	0	0	0	0	0	0	0	0	0	0	0	0	0	3.32535e-05	0	0	0	0	0	0	0	0	0	0	0	0	0	0	0	0	0	0
ASV_1684	0	0	0	0	0	0	0	0	0	0	0	0	0	0	0	0	0	0	0	0	0	0	0	0	0	0	0	0	0	0	0	0	0	0	0	0	0	0	0	0	0	0	0	0	0	0	0	0	0
ASV_1685	0	0	0	0	0	0	0	0	0	0	0	0	0	0	0	0	0	0	0	0	0	0	0	0	0	0	0	0	0	0	0	0	0	0	0	0	0	0	0	0	0	0	0	0	0	0	0	0	0
ASV_1686	0	0	0	0	0	0	0	0	0	0	0	0	0	0	0	0	0	0	0	0	0	0	0	0	0	0	0	0	0	0	0	0	0	0	0	2.30044e-05	0	0	0	0	0	0	0	0	0	0	0	0	0
ASV_1688	0	0	0	0	0	0	0	0	0	0	0	0	0	0	0	0	0	0	0	0	0	0	0	0	0	0	0	0	0	0	0	0	0	0	0	0	0	0	0	0	0	0	0	0	0	0	0	0	0
ASV_1689	0	0	0	0	0	0	2.80191e-05	0	0	0	0	0	0	0	2.95072e-05	0	0	0	0	0	0	0	0	3.13529e-05	0	0	0	0	0	0	0	0	2.74869e-05	0	0	0	0	0	0	0	0	0	0	0	0	0	0	2.32926e-05	0
ASV_1690	0	0	0	0	0	0	0	0	2.22069e-05	0	0	0	0	0	0	0	0	0	0	0	0	0	0	0	0	0	0	0	0	0	0	0	0	0	0	0	0	0	0	0	0	0	0.000329032	0	0	0	0	0	0
ASV_1691	0	0	0	0	0	0	0	0	0	0	0	0	0	0	0	0	0	0	0	0	0	0	0	0	0	0	0	0	0	0	0	0	0	0	0	0	0	0	0	0	0	0	0	0	0	0	0	0	0
ASV_1687	0.0089222	4.14267e-05	0	0	0	0	8.40572e-05	0	0	0	0	0	0	0	0	0	0	0	0	0	7.3452e-05	6.63064e-05	0	3.13529e-05	9.88468e-05	0	9.82849e-05	0.000187559	6.2588e-05	0.000183142	6.6507e-05	0	0.000247382	0	0	2.30044e-05	0.00165672	0	0.000172372	0	0.000107204	0	0	0	0	0	0	2.32926e-05	2.23105e-05
ASV_1692	0	0	0	0	0	0	0	0	0	0	0	0	0	0	0	0	0	0	0	0	0	0	0	0	0	0	0	0	0	0	0	0	0	0	0	0	0	0	0	0	0	0	0	0	0	0	0	0	0
ASV_1693	0	0	0	0	0	0	0	0	0	0	0	0	0	0	0	0	0	0	0	0	0	0	0	0	0	0	0	0	0	0	0	0	0	0	0	0	0	0	0	0	0	0	0	0	0	0	0	0	0
ASV_1694	0	0	0	0	0	0	0	0	0	0	0	0	0	0	0	0	0	0	0	0	0	0	0	0	0	0	0	0	0	0	0	0	0	0	0	0	0	0	0	0	0	0	0	0	0	0	0	0	0
ASV_1695	0	0	0	0	0	0	0	0	0	0	0	0	0	0	0	0	0	0	0	0	0	0	0	0	0	0	0	0	0	0	0	0	0	0	0	0	0	0	0	0	0	0	0	0	0	0	0	0	0
ASV_1696	0	0	0	0	0	0	0	0	0	0	0	0	0	0	0	0	0	0	0	0	0	0	0	0	0	0	0	0	0	0	0	0	2.74869e-05	0	0	0	0	0	0	0	0	0	0	0	0	0	0	0	0
ASV_1697	0	0	0	0	0	0	0	0	0	0	0	0	0	0	0	0	0	0	0	0	0	0	0	0	0	0	0	0	0	0	0	0	0	0	0	0	0	0	0	0	0	0	0	0	0	0	0	0	0
ASV_1698	0	0	0	0	0	0	0	0	0	0	0	0	0	0	0	0	0	0	0	0	0	0	0	0	0	0	0	0	0	0	0	0	0	0	0	0	0	0	0	0	0	0	0	0	0	0	0	0	0
ASV_1699	0	0	0	0	0	0	0	0	0	0	0	0	0	0	0	0	0	0	0	0	0	0	0	0	0	0	0	0	0	0	0	0	0	0	0	0	0	0	0	0	0	0	0	0	0	0	0	0	0
ASV_1701	0	0	0	0	0	0	0	0	0	0	0	0	0	0	0	0	0	0	0	0	0	0	0	0	0	0	0	0	0	0	0	0	0	0	0	0	0	0	0	0	0	0.000466102	0	0	0	0	0	0	4.46209e-05
ASV_1702	0	0	0	0	0	0	0	0	0	0	0	0	0	0	0	0	0	0	0	0	0	0	0	0	0	0	0	0	0	0	0	0	0	0	0	0	0	0	0	0	0	0	0	0	0	0	2.1422e-05	0	0
ASV_1703	0	0	0	0	0	0	0	0	0	0	0	0	0	0	0	0	0	0	0	0	0	0	0	0	0	0	0	0	0	0	0	0	0	0	0	0	0	0	0	0	0	0	0	0	0	0	0	0	0
ASV_1704	0	0	0	0	0	0	0	0	0	0	0	0	0	0	0	0	0	0	0	0	0	0	0	0	0	0	0	0	0	0	0	0	0	0	0	0	0	0	0	0	0	0	0	0	0	0	0	0	0
ASV_1706	0	0	0	0	0	0	0	0	2.22069e-05	0	0	0	0	0	0	0	0	0	0	0	0	0	0	3.13529e-05	6.58979e-05	0	0	0	0	0	6.6507e-05	0	0	0	0	0	0	0	0	0	0	0	0	0	0	0	0	0	4.46209e-05
ASV_1707	0	0	0	0	0	0	0	0	0	0	0	0	0	0	0	0	0	0	0	0	0	0	0	0	0	0	0	0	0	0	0	0	0	0	0	0	0	0	0	0	0	0	0	0	0	0	0	0	0
ASV_1073	0	0	0	8.27449e-05	0	0	0	0	0	0	0	0	0	0	0	0	0	0	0	0	0	0	0	0	0	0	0	0	0	0	0	0	0	0	0	0	0	0	0	0	0	0	0	0	2.10908e-05	0	0	0	0
ASV_1705	0	0	0.000212309	0	0	0	0	0.00118534	0	0	0	0	0.00205863	0	8.85217e-05	0	0	9.85076e-05	0.000688398	0	0	6.63064e-05	0	0.000125412	0.000197694	7.03062e-05	0	0	0.000719762	0	0	0	0	0	0.000351714	0	0	0	0	0	0.00146512	0	0	0	0.000295271	0	0	0	0
ASV_1709	0	0	0	0	0	0	0	0	0	0	0	0	0	0	0	0	0	0	0	0	0	0	0	0	0	0	0	0	0	0	0	0	0	0	0	0	0	0	0	0	0	0	0	0	0	0	0	0	0
ASV_1708	0	0	0	0	0	0	0	0	0	0	0	0	0	0	0	0	0	0	0	0	0	0	0	0	3.29489e-05	0	0	0	0	0	0	0	0	0	0	0	0	0	0	0	0	0	0	0	0	0	0	0	0
ASV_1710	0	0	0	0	0	0	0	0	0	0	0	0	0	0	0	0	0	0	0	0	0	0	0	0	0	0	0	0	0	0	3.32535e-05	0	0	0	0	0	0	0	0	0	0	0	0	0	0	0	0	0	0
ASV_1711	0	0	0	0	0	0	0	0	0	0	0	0	0	0	0	0	0	0	0	0	0	0	0	0	0	0	0	0	0	0	0	0	0	0	0	0	0	0	0	0	0	0	0.00230322	0	0	0	0	0	0
ASV_1712	0	0	0	0	0	0	0	0	0	0	0	0	0	0	0	0	0	0	0	0	0	0	0	0	0	0	0	0	0	0	0	0	0	0	0	0	0	0	0	0	0	0	0	0	0	0	0	0	0
ASV_1713	0	0	5.30771e-05	0	0	0	0	0	0	0	0	0	0	0	0.000206551	0	0.000106663	4.92538e-05	0	0	0	0	0	0	0.00108731	0.00045699	0.000147427	0	0	0	0	0	0	6.74627e-05	0	0	0	0	0	0	0	0	3.65591e-05	0	0	0	0	0	0
ASV_1714	0	0	0	0	0	0	0	0	0	0	0	0	3.81228e-05	0	0	0	0	0	0	0	0	0	0	0	0	0	0	3.12598e-05	0	0	0	0	0	0	0	0	0	0	0	0	0	0	0	0	0	0	0	0	0
ASV_1715	0	0	0	0	0	0	0	0	0	0	0	0	0	0	0	0	0	0	0	0	0	0	0	0	0	0	0	0	0	0	0	0	0	0	0	0	0	0	0	0	0	0	0	0	0	0	0	0	0
ASV_1716	0	0	0	0	0	0	0	0	0	0	0	0	0	0	0	0	0	0	0	0	0	0	0	0	0	0	0	0	0	0	0	0	0	0	0	0	0	0	0	0	0	0	0	0	0	0	0	0	0
ASV_1717	0	0	0	0	0	0	0	0	0	0	0	0	0	0	0	0	0	0	0	0	0	0	0	0	0	0	0	0	0	0	0	0	0	0	0	0	0	0	0	0	0	0	0	0	0	0	0	0	0
ASV_1718	0	0	0.000291924	0	0	0	0	0	0	0	0	0	0	0	0	0	0	0	0.000283458	0	0	0.000165766	0	0	0.00062603	0.000527296	0.00221141	0	0	0	0	0	0	0.000202388	0.00191489	0	0	0	0	0	0	0	0.000621504	0	0.000105454	0	0	0	0
ASV_1719	0	0	0.000132693	0	0	0	0	2.69397e-05	0	0	0	0	0	0	0	0	0.000639977	0.000123135	0.000850375	0	0	0	0	0	0	0	0	0	0	0	0	0	0	0	0	0.000713135	0	0	0	0	0.00060749	0.000127119	0	0	4.21816e-05	0	0	0.000745365	0
ASV_1720	0	0	0	0	0	0	0	0	0	0	0	0	0	0	0	0	0	0	0	0	0	0	0	0	0	0	0	0	0	0	0	0	0	3.37314e-05	0	0	0	0	0	0	0	0	0	0	0	0	2.1422e-05	0	0
ASV_1721	0	0	0	0	0	0	0	0	0	0	0	0	0	0	0	0	0	0	0	0	0	0	0	0	0	0	0	0	0	0	0	0	0	0	0	0	0	0	0	0	0	0	0	0	0	0	0	0	0
ASV_1433	0	0	0	0	0	0	0	0	0	0	0	0	0	0	0	0	0	0	0	0	0	0	0	0	0	0	0	0	0	0	0	0	0	0	0	0	0	0	0	0	0	0	0	0	0	0	0	0	0
ASV_1722	0	0	0	0	0	0	0	0	0	0	0	0	0	0	0	0	0	0	0	0	0	0	0	0	0	0	0	0	0	0	0	0	0	0.0010794	0	0	0	0	0	0	0	0.000338983	0	0	0	0	0	0	0
ASV_1723	0	0	0	0	0	0	0	0	0	0	0	0	0	0	0	0	0	0	0	0	0	0	0	0	0	0	0	0	0	0	0	0	0	0	0	0	0	0	0	0	0	0	0	0	0	0	0	0	0
ASV_1724	0	0	0	0	0	0	0	0	0	0	0	0	0	0	0	0	0	0	0	0	0	0.000961443	0.000277921	9.40586e-05	0.000329489	0	0.000147427	0	0.00150211	0	0	0	0.00360078	0	0.000156317	0	0	0	0	0	3.57347e-05	0	0	0	0	0	0	0	0
ASV_1725	0	0	0	0	0	0	0	0	0	0	0	0	0	0	0	0	0	0	0	0	0	0	0	0	0	0	0	0	0	0	0	0	0	0	3.90793e-05	0	0	0	0	0	0	0	0	0	0	0	0	0	0
ASV_1726	0	0	0	0	0	0	0	0	0	0	0	0	0	0	0	0	0	0	0	0	0	0	0	0	0	0	0	0	0	0	0	0	0	0	0	0	0	0	0	0	0	0	0	0	0	0	0	0	0
ASV_1727	0	0	0	0	0	0	0	0	0	0	0	0	0	3.39847e-05	0	0	0	0	0	0	0	0	0	0	0	0	0	0	0	0	0	0	0	0	0	0	0	0	0	0	0	0	0	0	2.10908e-05	0	0	0	0
ASV_1728	0	0	0	0	0	0	0	0	0	0	0	0	0	0	0	0	0	0	0	0	2.4484e-05	0	0	0	0	0	0	0	0	0	0	0	0	0	0	0	0	0	0	0	3.57347e-05	0	0	0	0	0	0	0	0
ASV_1729	0	0	0	0	0	0	0	0	0	0	0	0	0	0	0	0	0	0	0	0	0	0	0	0	0	0	0	0	0	0	0	0	0	0	0	0	0	0	0	0	0	0	0	0	0	0	0	0	0
ASV_1730	0	0	0	0	0	0	0	0	0	0	0	0	0	0	0	0	0	0	0	0	0	0	0	0	0	0	0	0	0	0	0	0	0	0	0	0	0	0	0	0	0	0	0	0	0	0	0	0	0
ASV_1731	0	0	0	0	0	0	0	0	0	0	0	0	0	0	0	0	0	0	0	0	0	0	0	0	0	0	0	0	0	0	0	0	0	0	0	0	0	0	0	0	0	0	0	0	0	0	0	0	0
ASV_1732	0	0	0	0	0	0	0	0	0	0	0	0	0	0	0	0	0	0	0	0	0	0	0	0	0	0	0	0	0	0	0	0	0	3.37314e-05	0	0	0	0	0	0	0	0	3.65591e-05	0	0	0	0	2.32926e-05	0
ASV_1733	0	0	0	0	0	0	0	0	0	0	0	0	0	0	0	0	0	0	0	0	0	0	0	0	0	0	0	0	0	0	0	0	0	0	0	0	0	0	0	0	0	0	0	0	0	0	0	0	0
ASV_1735	0	0	0	0	0	0	0	0	0	0	0	0	0	0	0	0	0	0	0	0	0	0	0	0	0	0	0	0	0	0	0	0	0	0	0	0	0	0	0	0	0	0	0	0	0	0	0	0	0
ASV_7	0	0	0	0	0	0	0	0	0	0	0	0	0	0	0	0	0	0	0	0	0	0	0	0	0	0	0	0	0	0	0	0	0	0	0	0	0	0	0.00189609	0	0	0	0	0	0	0	0	0	0
ASV_1734	0	0	0	0	0	0	0	0	0	0	0	0	0	0	0	0	0	0	0	0	0	0	0	0	0	0	0	0	0	0	0	0	0	0	0	0	0	0	0	0	0	0	0	0	0	0	0	0	0
ASV_1736	0	0	0	0	0	0	2.80191e-05	0	0	0	0	0	0	0	0	0	0	0	0	0	0	0	0	0	0	0	0	3.12598e-05	0	0	0	0	0	0	0	0	0	0	0	0	0	0	0	0	0	0	0	0	0
ASV_1737	0	0	0	0	0	0	0	0	0	0	0	0	0	0	0	0	0	0	0	0	0	0	0	0	0	0	0	0	0	0	0	0	0	0	0	0	0	0	0	0	0	0	0	0	0	0	0	0	0
ASV_1738	0	0	0	0	0	0	0	0	0	0	0	0	0	0	0	0	0	0	0	0	0	0	0	0	0	0	0	0	0	0	0	0	0	0	0	0	0	0	0	0	0	0	0	0	0	0	0	0	0
ASV_1739	0	0	0	0	0	0	0	0	0	0	0	0	0	0	0	0	0	0	0	0	0	0	0	0	0	0	0	0	0	0	0	0	0	0	0	0	0	0	0	0	0	0	0	0	0	0	0	0	0
ASV_1740	0	0	0	0	0	0	0	0	0	0	0	0	0	0	0	0	0	0	0	0	0	0	0	0	0	0	0	0	0	0	0	0	0	0	0	0	0	0	0	0	0	0	0	0	0	0	0	0	0
ASV_1741	0	0	0	0	0	0	0	0	0	0	0	0	0	0	0	0	0	0	0	0	2.4484e-05	0	0	0	0	0	0	0	0	0	0	0	0	0.00101194	0	0	0	0	0	0	0	0	0	0	0	0	0	0	0
ASV_1742	0	0	0	0	0	0	0	0	0	0	0	0	0	0	0	0	0	0	0	0	0	0	0	0	0	0	0	0	0	0	0	0	0	0	0	0	0	0	0	0	0	0	0	0	0	0	0	0	0
ASV_1743	0	0	0	0	0	0	0	0	0	0	0	0	0	0	0	0	0	0	0	0	0	6.63064e-05	0	3.13529e-05	0	0	0	0	0	0	0	0	0	0	0	0.00349666	0	0	0	0	0	0	0	0	6.32725e-05	0	0	0	0
ASV_1744	0	0	0	0	0	0	0	5.38793e-05	0	0	0	0	0	0	0	0	0	0	0	0	0	0	0	0	0	0	0	0	0	0	0	0	0	0	0	0	0	0	0	0	0	0	0	0	0	0	0	0	0
ASV_1745	0	0	0	0	0	0	0	0	0	0	0	0	0	0	0	0	0	0	0	0	0	0	0	0	0	0	0	0	0	0	0	0	0	0	0	0	0	0	0	0	3.57347e-05	0	0.00409461	0	0	0	0	0	0
ASV_1746	0	0	0	0	0	0	0	0	0	0	0	0	0	0	0	0	0	0	0	0	0	0	0	0	0	0	0	0	0	0	0	0	0	0	0	0	0	0	0	0	0	0	0.00438709	0	0	0	0	0	0
ASV_1747	0	0	0	0	0	0	0	0	0	0	0	0	0	0	0	0	0	0	0	0	0	0	0	0	0	0	0	0	0	0	0	0	0	0	0	0	0	0	0	0	0	0	0	0	0	0	0	0	0
ASV_1748	0	0	0	0	0	0	0	0	0	0	0	0	0	0	0	0	0	0	0	0	0	0	0	0	0	0	0	0	0	0	0	0	0	0	0	0	0	0	0	0	0	0	0	0	0	0	0	0	0
ASV_1749	0	0	0	0	0	0	0	0	0	0	0	0	0	0	0	0	0	0	0	0	0	0	0	0	0	0	0	0	0	0	0	0	0	0	0	0	0	0	0	0	0	0	0	0	0	0	0	0	0
ASV_1750	0	0	0	0	0	0	0	0	0	0	0	0	0	0	0	0	0	0	0	0	0	0	0	0	0	0	0	0	0	0	0	0	0	0	0	0	0	0	0	0	0	0	0	0	0	0	0	0	0
ASV_1751	0	0	0	0	0	0	0	0	0	0	0	0	0	0	0	0	0	0	0	0	0	0	0	0	0	0	0	0	0	0	0	0	0	0	0	0	0	0	0	0	0	0	0	0	0	0	0	0	0
ASV_1752	0	0	0	0	0	0	0	0	0	0	0	0	0	0	0	0	0	0	0	0	0	0	0	0	0	0	0	0	0	0	0	0	0	0	0	0	0	0	0	0	0	0	0	0	0	0	0	0	0
ASV_1754	0	0	0	0	0	0	0	0	0	0	0	0	0	0	0	0	0	0	0	0	0	0	0	0	0	0	0	0	0	0	0	0	0	0	0	0	0	0	0	0	0	0	0	0	0	0	0	0	0
ASV_1755	0	0	0	0	0	0	0	0	0	0	0	0	0	0	0	0	0	0	0	0	0	0	0	0	0	0	0	0	0	0	0	0	0	0	0	0	0	0	0	0	0	0	0	0	0	0	0	0	0
ASV_1753	0	0	0.000345001	0	0	0	0	0	0.00131021	0	0	0	0	0	0	0	0.00238214	0.000911195	0	0	0	0	0	0	0	0	0	3.12598e-05	0.00140823	0	0	0	0	0	0	0.00089717	0	0	0	0	0	0	0	0	0.000231999	0	0	0.000186341	0
ASV_1756	0	0	0	0	0	0	0	0	0	0	0	0	0	0	0	0	0	0	0	0	0	0	0	0	0	0	0	0	0	0	0	0	2.74869e-05	0	0	0	0	0	0	0	0	0	0	0	0	0	0	0	0
ASV_1757	0	0	0	0	0	0	0	0	0	0	0	0	0	0	0	0	0	0	0	0	0	0	0	0	0	0	0	0	0	0	0	0	0	0.000101194	0	0	0	0	0	0	0	0	0.000840858	0	0	0	0	0	0
ASV_1758	0	0	0.00037154	0	0	0	0	0.00471444	0	0	0	0	0	0	0	0	0	0.000344777	0.000526422	0	0	0	0	0	0.000362438	0	0	0	0.000219058	0	0	0	0	0.000168657	0	0	0	0	0	0	0	0	0	0	0	0	0	0	0
ASV_1759	0	0	0	0	0	0	0	0	0	0	0	0	0	3.39847e-05	0	0	0	0	0	0	0	0	0	0	0	0	0	0	0	0	0	0	0	0.000337314	0	0	0	0	0	0	0	0.0034322	0.000329032	0	0	0	0	0	0
ASV_1760	0	0	0	0	0	0	0	0	0	0	0	0	0	0	0	0	0	0	0	0	0	0	0	0	0	0	0	0	0	0	0	0	0	0	0	0	0	0	0	0	0	0	0.00124301	0	0	0	0	0	0
ASV_1761	0	0	0	0	0	0	0	0	0	0	0	0	0	0	0	0	0	0	0	0	0	0	0	0	0	0	0	0	0	0	0	0	0	0	0	0	0	0	0	0	0	0	0.000694622	0	0	0	0	0	0
ASV_1762	0	0	0	0	0	0	0	0	0	0	0	0	0	0	0	0	0	0	0	0	0	0	0	0	0	0	0	0	0	0	0	0	0	0	0	0	0	0	0	0	0	0	0	0	0	0	0	0	0
ASV_1763	0	0	0	0	0	0	0	0	0	0	0	0	0	0	0	0	0	0	0	0	0	0	0	0	0	0	0	0	0	0	0	0	0	0	0	0	0	0	0	0	0	0	0	0	0	0	0	0	0
ASV_1764	0	0	0	0	0	0	0	0	0	0	0	0	0	0	0	0	0	0	0	0	0	0	0	0	0	0	0	0	0	0	0	0	0	0	0	0	0	0	0	0	0	0	0	0	0	0	0	0	0
ASV_1765	0	0	0	0	0	0	0	0	0	0	0	0	0	0	0	0	0	0	0	0	0	0	0	0	0.000131796	0	0	0	0	0	0	0	0	0	0	0	0	0	0	0	0	0	0	0	0	0	0	0	0
ASV_1766	0	0	0	0	0	0	0	0	0	0	0	0	0	0	0	0	0	0	0	0	0	0	0	0	0	0	0	0	0	0	0	0	0	0	0	0	0	0	0	0	0	0	0	0	0	0	0	0	0
ASV_1767	0	0	0	0	0	0	0	0	0	0	0	0	0	0	0	0	0	0	0	0	0	0	0	0	0	0	0	0	0	0	0	0	0	0	0	0	0	0	0	0	0	0	0	0	0	0	0	0	0
ASV_1768	0	0	0	0	0	0	0	0	0	0	0	0	0	0	0	0	0	0	0	0	0	0	0	0	0	0	0	0	0	0	0	0	0	0	0	0	0	0	0	0	0	0	0	0	0	0	0	0	0
ASV_1770	0	0	0	0.000689541	0	0	5.60381e-05	0	0	0.000352316	0	0	0	0	0	0	0	0	0	0	0	6.63064e-05	0	3.13529e-05	0	0	0	0	0.000375528	0	6.6507e-05	0	5.49738e-05	0	0	0	0	6.84932e-05	0.000241321	0	0	0	0	0	0	0.000434351	0.000192798	0	6.69314e-05
ASV_1771	0	0	0	0	0	0	0	0	0	0	0	0	0	0	0	0	0	0	0	0	0	0	0	0	3.29489e-05	0	0	0	0	0	0	0	0	0	0	0	0	0	0	0	0	0	0	0	0	0	0	0	0
ASV_1773	0	0	0	0	0	0	0	0	0	0	0	0	0	0	0	0	0	0	0	0	0	0	0	0	0	0	0	0	0	0	0	0	0	0	0	0	0	0	0	0	0	0	0	0	0	0	0	0	0
ASV_1774	0	0	0	0	0	0	0	0	0	0	0	0	0	0	0	0	0	0	0	0	0	0	0	0	0	0	0	0	0	0	0	0	0	0	0	0	0	0	0	0	0	0	0	0	0	0	0	0	0
ASV_1775	0	0	0	0	0	0	0	0	0	0	0	0	0	0	0	0	0	0	0	0	0	0	0	0	0	0	0	0	0	0	0	0	0	0	0	0	0	0	0	0	0	0	0	0	0	0	0	0	0
ASV_1777	0	0	0	0	0	0	0	0	0	0	0	0	0	0	0	0	0	0	0	0	0	0	0	0	0	0	0	0	0	0	0	0	0	0	0	0	0	0	0	0	0	0	0	0	0	0	0	0	0
ASV_1778	0	0	0	0	0	0	0	0	0	0	0	0	0	0	0	0	0	0	0	0	0	0	0	0	0	0	0	0	0	0	0	0	0	0	0	0	0	0	0	0	0	0	0	0	0	0	0	0	0
ASV_1779	0	0	0	0	0	0	0	0	0	0	0	0	0	0	0	0	0	0	0	0	0	0	0	0	0	0	0	0	0	0	0	0	0	0	0	0	0	0	0	0	0	0	0	0	0	0	0	0	0
ASV_1780	0	0	0	0	0	0	0	0	0	0	0	0	0	0	0	0	0	0	0	0	0	0	0	0	0	0	0	0	0	0	0	0	0	0	0	0	0	0	0	0	0	0	0	0	0	0	0	0	0
ASV_1781	0	0	2.65386e-05	0	0	0	0	0	0	0	0	0	0	0	0	0	0	0.000221642	0	0	0	0	0	0	0	0	0	0	0	0	0	0	0	0.000134925	0	2.30044e-05	0	0	0	0	0	0	0.000109677	0	0	0	0	0.00044256	0
ASV_1783	0	0	0	0	0	0	0	0	0	0	0	0	0	0	0	0	0	0	0	0	0	0	0	0	0	0	0	0	0	0	0	0	0	0	0	0	0	0	0	0	0	0	0	0	0	0	0	0	0
ASV_1784	0	0	0	0	0	0	0	0	0	0	0	0	0	0	0	0	0	0	0	0	0	0	0	0	0	0	0	0	0	0	0	0	0	0	0	0	0	0	0	0	0	0	0	0	0	0	0	0	0
ASV_1785	0	0	0	0	0	0	0	0	0	0	0	0	0	0	0	0	0	0	0	0	0	0	0	0	0	0	0	0	0	0	0	0	0	0	0	0	0	0	0	0	0	0	0	0	0	0	0	0	0
ASV_1782	0	0	0	0	0	0	0	0	0	0	0	0	0	0	0	0	0	0	0	0	0	0	0	0	0	0	0	0	0	0	0	0	0	0.000607165	0	2.30044e-05	0	0	0	0	0	0	0	0	0	0	0	0	0
ASV_1787	0	0	0	0	0	0	0	0	0	0	0	0	0	0	0	0	0	0	0	0	0	0	0	0	0	0	0	0	0	0	0	0	0	0	0	0	0	0	0	0	0	0	0	0	0	0	0	0	0
ASV_1788	0	0	0	0	0	0	0	0	0	0	0	0	0	0	0	0	0	0	0	0	0	0	0	0	0	0	0	0	0	0	0	0	0	0	0	0	0	0	0	0	0	0	0	0	0	0	0	0	0
ASV_1789	0	0	0.000610387	0	0	0	0	0	0	0	0	0	0	0	0	0	0	0	0	0	0	0	0	0	0.000230643	0.000140612	0.00058971	0	0	0	0	0	0	0	0.000117238	0	0	0	0	0	0	0	0	0	8.43633e-05	0	0	6.98779e-05	0
ASV_1790	0	0	0	0	0	0	0	0	0	0	0	0	0	0	0	0	0	0	0	0	0	0	0	0	0	0	0	0	0	0	0	0	0	0	0	0	0	0	0	0	0	0	0	0	0	0	0	0	0
ASV_1791	0	0	0	0	0	0	0	0	0	0	0	0	0	0	0	0	0	0	0	0	0	0	0	0	0	0	0	0	0	0	0	0	0	0	0	0	0	0	0	0	0	0	0	0	0	0	0	0	0
ASV_1792	0	0	0	0	0	0	0	0	0	0	0	0	0	0	0	0	0	0	0	0	0	0	0	0	0	0	0	0	0	0	0	0	0	0	0	0	0	0	0	0	0	0	0	0	0	0	0	0	0
ASV_1793	0	0	0	0	0	0	0	0	0	0	0	0	0	0	0	0	0	0	0	0	0	0	0	0	0	0	0	0	0	0	0	0	0	0	0	0	0	0	0	0	0	0	0	0	0	0	0	0	0
ASV_1794	0	0	0	0	0	0	0	0	0	0	0	0	0	0	0	0	0	0	0	0	0	0	0	0	0	0	0	0	0	0	0	0	0	0	0	0	0	0	0	0	0	0	0	0	0	0	0	0	0
ASV_1795	0	0	0	0	0	0	0	0	0	0	0	0	0	0	0	0	0	9.85076e-05	0	0	2.4484e-05	0	0	0	0	0	0	0	0	0	0	0	0	3.37314e-05	0	0	0	0	3.44744e-05	0	0	0	0	0	0	0	0	0	0
ASV_1797	0	0	0	0	0	0	0	0	0	0	0	0	0	0	0	0	0	0	0	0	0	0	0	0	0	0	0	0	0	0	0	0	0	0	0	0	0	0	0	0	0	0	0	0	0	0	0	0	0
ASV_1798	0	0	0	0	0	0	0	0	0	0	0	0	0	0	0	0	0	0	0	0	0	0	0	0	0	0	0	0	0	0	0	0	0	0	0	0	0	0	0	0	0	0	0	0	0	0	0	0	0
ASV_1796	0	0	0	0	0	0	0	0	0	0	0	0	0	0	0	0	0	0	0	0	0	0	0	0	0	0	0	0	0	0	0	0	2.74869e-05	0	0	0	0	0	0	5.73197e-05	0	0	0	0	0	0	0	0	0
ASV_1799	0	0	7.96157e-05	0	0	0	0	5.38793e-05	0.000111035	0	0	0	0	0	0	0	3.55543e-05	0	0	0	0	0	0	0	0.000131796	3.51531e-05	0.000245712	0	6.2588e-05	0	3.32535e-05	0	0	3.37314e-05	0.000156317	0	0	0	0	0	3.57347e-05	0	0	0	0	0	0	0	0.000133863
ASV_1800	0	0	0	0	0	0	0	0	0	0	0	0.0464367	0	0	0	0	0	0	4.0494e-05	0	0	0	0	0	0	0	0	0	0	0	0	0	0	0	0	0	0	0	0	0	0	0	0	0	0	0	0	0	0
ASV_1801	0	0	0	0	0	0	0	0	0	0	0	0	0	0	0	0	0	0	0	0	0	0	0	0	0	0	0	0	0	0	0	0	0	0	0	0	0	0	0	0	0	0.00135593	0	0	0	0	0	0	0
ASV_1802	0	0	0	0	0	0	0	0	0	0	0	0	0	0	0	0	0	0	0	0	0	0	0	0	0	0	0	0	0	0	0	0	0	0	0	0	0	0	0	0	0	0	0	0	0	0	0	0	0
ASV_1803	0	0	0	0	0	0	0	0	0	0	0	0	0	0	0	0	0	0	0	0	0	0	0	0	0	0	0	0	0	0	0	0	0	0	0	0	0	0	0	0	0	0	0	0	0	0	0	0	0
ASV_1804	0	0	0	0	0	0	0	0	0	0	0	0.0450946	0	0	0	0	0	0	0	0	0	0	0	0	0	0	0	0	0	0	0	0	0	0	0	0	0	0	0	0	0	0	0	0	0	0	0	4.65853e-05	0
ASV_1805	0	0	0	0	0	0	0	0	0	0	0	0	0	0	0.000295072	0	0	0	0	0	0	0	0	0	3.29489e-05	0	0	0	0	0	0	0	0	0	0	0	0	0	0	0	3.57347e-05	0	0	0	0	3.10251e-05	0	0	0
ASV_1806	0	0	0	0	0	0	0	0	0	0	0	0	0	0	0	0	0	0	0	0	2.4484e-05	0	0	0	0	0	0	0	0	0	0	0	0	0	0	0	0	0	0	0	0	0	0	0	0	0	0	0	0
ASV_1807	0	0	0	0	0	0	0	0	0	0	0	0	0	0	0	0	0	0	0	0	0	0	0	0	0	0	0	0	0	0	0	0	0	0	0	0	0	0	0	0	0	0	0	0	0	0	0	0	0
ASV_1808	0	0	0	0	0	0	0	0	0	0	0	0	0	0	0	0	0	0	0	0	0	0	0	0	0	0	0	0	0	0	0	0	0	0	0	0	0	0	0	0	0	0	0	0	0	0	0	0	0
ASV_1809	0	0	0	0	0	0	0	0	0	3.20287e-05	0	0	0	0	0	0	0	0	0	0	0	0	0	0	0	0	0	0	0	0	0	0	0	0	0	0	0	0	0	0	0	0	0	0	0	0	0	0	0
ASV_1810	0	0	0	0	0	0	0	0	0	0	0	0	0	0	5.90145e-05	0	0	0	0	0	0	0	0	0	3.29489e-05	0	0	0	0	0	0	0	0	0.000134925	0	0	0	0	0	0	0	0	0	0	4.21816e-05	0	0	2.32926e-05	0
ASV_1811	0	0	0	0	0	0	0	0	0	0	0	0	0	0	0	0	0	2.46269e-05	0	0	0	0	0	0	0	0	0	0	0	0	0	0	0	0.000168657	0	0	0	0	0	0	0	0	0	0	0	0	0	0	0
ASV_1812	0	0	0	0	0	0	0	0	0	0	0	0	0	0	0	0	0	0	0	0	0	0	0	0	0	0	0	0	0	0	0	0	0	0	0	0	0	0	0	0	0	0	0	0	0	0	0	0	0
ASV_1813	0	0	0	0	0	0	0	0	0	0	0	0	0	0	0	0	0	0	0	0	0	0	0	0	0	0	0	0	0	0	0	0	0	0	0	0	0	0	0	0	0	0	0	0	0	0	0	0	0
ASV_1814	0	0	0	0	0	0	0	0	0	0	0	0	0	0	0	0	0	0	0	0	0	0	0	0	0	0	0	0	0	0	0	0	0	0	0	0	0	0	0	0	0	0	0	0	0	0	0	0	0
ASV_1815	0	0	0	0	0	0	0	0	0	0	0	0	0	0	0	0	0	0	0	0	0	0	0	0	0	0	0	0	0	0	0	0	0	0	0	0	0	0	0	0	0	0	0	0	0	0	0	0	0
ASV_1816	0	0	0	0	0	0	0	0	0	0	0	0	0	0	0	0	0	0	0	0	0	0	0	0	0	0	0	0	0	0	0	0	0	0	0	0	0	0	0	0	0	0	0	0	0	0	0	0	0
ASV_1817	0	0	0	0	0	0	0	0	0	0	0	0	0	0	0	0	0	0	0	0	0	0	0	0	0	0	0	0	0	0	0	0	0	0.00023612	0	0	0	0	0	0	0	0	0	0	0	0	0	0	0
ASV_1818	0	0	0	0	0	0	0	0	0	0	0	0	0	0	0	0	0	0	0	0	0	0	0	0	0	0	0	0	0	0	0	0	0	0	0	0	0	0	0	0	0	0	0	0	0	0	0	0	0
ASV_1821	0	0	0	0	0	0	0	0	0	0	0	0	0	0	0	0	0	0	0	0	0	0	0	0	0	0	0	0	0	0	0	0	0	0	0	0	0	0	0	0	0	0	0	0	0	0	0	0	0
ASV_1822	0	0	0	0	0	0	0	0	0	0	0	0	0	0	0	0	0	0	0	0	0	0	0	0	0	0	0	0	0	0	0	0	0	0	0	0	0	0	0	0	0	0	0	0	0	0	0	0	0
ASV_1823	0	0	0	0	0	0	0	0	0	0	0	0	0	0	0	0	0	0	0	0	0	0	0	0	0	0	0	0	0	0	0	0	0	0	0	0	0	0	0	0	0	0	0	0	0	0	0	0	0
ASV_16	0	0	0	0	0	0	0	0	0	0	0	0	0	0	0	0	0	0	4.0494e-05	0	0	0	0	0	0	0	0	0	0	0	0	0	0	0	0	0	0	0	0	0	0	0	0	0	0	0	0	0	0
ASV_1819	0	0	0	0	0	0	0	0	0	0	0	0	0	0	0	0	0	0	0	0	0	0	0	0	0	0	0	0	0	0	0	0	0	0	0	0	0	0	0	0	0	0.00987288	0	0	0	0	0	0	0
ASV_1824	0	0	0	0	0	0	0	0	0	0	0	0	0	0	0	0	0	0	0	0	2.4484e-05	0	0	0	0	0	0	0	0	0	0	0	0	0	0	0	0	0	0	0	0	0	0	0	0	0	0	0	0
ASV_1825	0	0	0	0	0	0	0	0	0	0	0	0	0	0	0	0	0	0	0	0	0	0	0	0	3.29489e-05	0	0	0	0	0	0	0	0	0	0	0	0	0	0	0	0	0	0	0	0	0	0	0	0
ASV_1826	0	0	0	0	0	0	0	0	0	0	0	0	0	0	0	0	0	0	0	0	0	0	0	0	0	0	0	0	0	0	0	0	0	0.000472239	3.90793e-05	0	0	0	0	0	0	0	0	0	0	0	0	0	0
ASV_1827	0	0	0	0	0	0	0	0	0	0	0	0	0	0	0	0	0	0	0	0	0	0	0	0	0	0	0	0	0	0	0	0	0	0	0	0	0	0	3.44744e-05	0	0	0	0	0	0	0	0	0	0
ASV_1828	0	0	0	0	0	0	0	0	0	0	0	0	0	0	0	0	0	0	0	0	0	0	0	0	0	0	0	0	0	0	0	0	0	0	0	0	0	0	0	0	0	0	0	0	0	0	0	0	0
ASV_1829	0	0	0	0	0	0	0	0	0	0	0	0	0	0	0	0	0	0	0	0	0	0	0	0	0	0	0	0	0	0	0	0	0	0	0	0	0	0	0	0	0	0	0	0	0	0	0	0	0
ASV_1831	0	0	0	0	0	0	0	0	0	0	0	0	0	0	0	0	3.55543e-05	0	0	0	2.4484e-05	0	0	3.13529e-05	0	0	0	0	0	0	0	0	0	0	0	0	0	0	0	0	0	0	0	0	0	0	0	0	0
ASV_1832	0	0	0	0	0	0	0	0	0	0	0	0	0	0	0	0	0	0	0	0	0	0	0	0	0	0	0	0	0	0	0	0	0	0	0	0	0	0	0	5.73197e-05	0	0	0.000913977	0	0	0	0	0	0
ASV_1833	0	0	0	0	0	0	0	0	0	0	0	0	0	0	0	0	0	0	0	0.000676133	0	0	0	0	0	0	0	0	0	0	0	0	0	0	0	0	2.62971e-05	0	0	0	0	0	0	0	0	0	0	0	0
ASV_1834	0	0	0	0	0	0	0	0	0	0	0	0	0	0	0	0	0	0	0	0	0	0	0	0	0	0	0	0	0	0	0.000997606	0	0	0	0	0	0	0	3.44744e-05	0	0	0	0.00135269	0	0	0	6.4266e-05	0.000186341	0
ASV_1835	0	0	0	0	0	0	0	0	0	0	0	0	0	0	0	0	0	0	0	0	0	0	0	0	0	0	0	0	0	0	0	0	0	0	0	0	0	0	0	0	0	0	0	0	0	0	0	0	0
ASV_1836	0	0	0	0	0	0	0	0.00792026	2.22069e-05	0	0	0	0.000152491	0	2.95072e-05	0	0.000106663	2.46269e-05	0.000121482	0	0	0	0	0	6.58979e-05	3.51531e-05	0	0	3.1294e-05	0	0	0	0	0	3.90793e-05	4.60087e-05	0	0	0	0	0	0	0	0	0	0	0	0	0
ASV_1837	0	0	0	0	0	0	0	0	0	0	0	0	0	0	0	0	0	0	0	0	0	0	0	0	0	0	0	0	0	0	0	0	0	0.000472239	0	0	0	0	0	0	0	0	0	0	0	0	0	0	0
ASV_1838	0	0	0	0	0	0	0	0	0	0	0	0	0	0	0	0	0	0	0	0	0	0	0	0	0	0	0	0	0	0	0	0	0	0	0	0	0	0	0	0	0	0	0	0	0	0	0	0	0
ASV_1839	0	0	0.000636926	0	0	0	0	0	0	0	0	0.00013421	0	0	0	0	7.11086e-05	0.00130523	0.00218668	0	0	0	0	0	0	0	4.91425e-05	0	0	0	0	0	0	0	0	0	0	0	0	0	0	0	0	0	0	0	0	0	0
ASV_1840	0	0	0	0	0	0	0	0	0	0	0	0	0	0	0	0	0	0	0	0	0	0	0	0	0	0	0	0	0	0	0	0	0	0	3.90793e-05	0	0	0	0	0	0	0	0	0	0	0	0	0	0
ASV_1841	0	0	0	0	0	0	0	0	0	0	0	0	0	0	0	0	0	0	0	0	0	0	0	0	0	0	0	0	0	0	0	0	0	0	0	0	0	0	0	0	0	0	0	0	0	0	0	0	0
ASV_1842	0	0	0	0	0	0	0	0	0	0	0	0	0	0	0	0	0	0	0	0	0	0	0	0	0	0	0	0	0	0	0	0	0	0	0	0	0	0	0	0	0	0	0	0	0	0	0	0	0
ASV_1843	0	0	0	0	0	0	0	0	0	0	0	0	0	0	0	0	0	0	0	0	0	0	0	0	0	0	0	0	0	0	0	0	0	0	0	0	0	0	0	0	0	0	0	0	0	0	0	0	0
ASV_1844	0	0	0	0	0	0	0	0	0	0	0	0	0	0	0	0	0	0	0	0	0	0	0	0	0	0	0	0	0	0	0	0	0	0	0	0	0	0	0	0	0	0	0	0	0	0	0	0	0
ASV_1845	0	0	0	0	0	0	0	0	0	0	0	0	0	0	0	0	0	0	0	0	0	0	0	0	0	0	0	0	0	0	0	0	0	0	0	0	0	0	0	0	0	0	0.00168172	0	0	0	0	0	0
ASV_1846	0	0	0	0	0	0	0	0	0	0	0	0	0	0	0	0	0	0	0	0	0	0	0	0	0	0	0	0	0	0	0	0	0	0	0	0	0	0	0	0	0	0	3.65591e-05	0	0	0	0	0	0
ASV_1847	0	0	0	0	0	0	0	0	0	0	0	0	0	0	0	0	0	0	0	0	0	0	0	0	0	0	0	0	0	0	0	0	0	0	0	0	0	0	0	0	0	0	0	0	0	0	0	0	0
ASV_1848	0	0	0	0	0	0	0	0	0	0	0	0	0	0	0	0	0	0	0	0	0	0	0	0	0	0	0	0	0	0	0	0	0	0	0	0	0	0	0	0	0	0	0	0	0	0	0	0	0
ASV_1849	0	0	0	0	0	0	0	0	0	0	0	0	0	0	0	0	0	0	0	0	0	0	0	0	0	0	0	0	0	0	0	0	0	0	0	0	0	0	0	0	0	0	0	0	0	0	0	0	0
ASV_582	0	0	0	0	0	0	0	0	0	0	0	0	0	0	0	0	0	0	0	0	0	0	0	0	0	0	0	0	0	0	0	0	0	0	0	0	0	0	0	0	0	0	0	0	0	0	0	0	0
ASV_1850	0	0	0	0	0	0	0	0	0	0	0	0	0	0	0	0	0	0	0	0	0	0	0	0	0	0	0	0	0	0	0	0	0	0	0	0	0	0	0	0	0	0	0.00127957	0	0	0	0	0	0
ASV_1851	0	0	0	0	0	0	0	0	0	0	0	0	0	0	0	0	0	0	0	0	0	0	0	0	0	0	0	0	0	0	0	0	0	0	0	0	0	0	0	0	0	0	0	0	0	0	0	0	0
ASV_1852	0	0	2.65386e-05	0	6.04303e-05	0	0	0	0	0	0	0	0	0	0	0	0	0	0	0	0	0	0	3.13529e-05	0	3.51531e-05	0	0	0	0	0	0	2.74869e-05	0	0	2.30044e-05	0	0	0	0	0	0	0	0	2.10908e-05	0	2.1422e-05	0	0
ASV_1853	0	0	0	0	0	0	0	0	0	3.20287e-05	0	0	0	0	0	0	0	0	0	0	0	0	0	0	0	0	0	0	0	0	0	0.225196	0	0	0	0	0	0	0	0	0	0	0	0	0	0	0	0	0
ASV_1854	0	0	0	0	0	0	0	0	0	0	0	0	0	0	0	0	0	0	0	0	0	0	0	0	0	0	0	0	0	0	0	0	0	0.000607165	0	0	0	0	0	0	0	0	0	0	0	0	0	0	0
ASV_1855	0	0	0	0	0	0	0	0	0	0	0	0	0	0	0	0	0	0	0	0	0	0	0	0	0	0	0	0	0	0	0	0	0	0	0	0	0	0	0	0	0	0	0	0	0	0	0	0	0
ASV_1856	0	0	0	0	0	0	0	0	0	0	0	0	0	0	0	0	0	0	0	0	0	0	0	0	0	0	0	0	0	0	0	0	0	0	0	0	0	0	0	0	0	0	0	0	0	0	0	0	0
ASV_1857	0	0	0	0	0	0	0	0	0	0	0	0	0	0	0	0	0	0	0	0	0	0	0	0	0	0	0	0	0	0	0	0	0	0	0	0	0	0	0	0	0	0	0	0	0	0	0	0	0
ASV_1858	0	0	0	0	0	0	0	0	0	0	0	0	0	0	0	0	0	0	0	0	0	0	0	0	0	0	0	0	0	0	0	0	0	0	0	0	0	0	0	0	0	0	0	0	0	0	0	0	0
ASV_1859	0	0	0	2.75816e-05	0	0	0	0	0	0	0	0.0456315	0	0	0	0	0	0	0	0	0	0	0	0	0	0	0	0	0	0	0	0	0	0	0	0	0	0	0	0	0	0	0	0	0	0	0	0	0
ASV_1860	0	0	0	0	0	0	0	0	0	0	0	0	0	0	0	0	0	0	0	0	0	0	0	0	0	0	0	0	0	0	0	0	0	0	0	0	0	0	0	0	0	0	0	0	0	0	2.1422e-05	0	0
ASV_1861	0	0	0	0	0	0	0	0	0	0	0	0	0	0	0	0	0	0	0	0	0	0	0	0	0	0	0	0	0	0	0	0	0	0	0	0	0	0	0	0	0	0	0	0	0	0	0	0	0
ASV_1862	0	0	0	0	0	0	0	0	0	0	0	0	0	0	0	0	0	0	0	0	0	0	0	0	0	0	0	0	0	0	0	0	0	0	0	0	0	0	0	0	0	0	0	0	0	0	0	0	0
ASV_1864	0	0	0	0	0	0	0	0	0	0	0	0	0	0	0	0	0	0	0	0	0	0	0	0	0	0	0	0	0	0	0	0	0	0	0	0	0	0	0	0	0	0	0	0	0	0	0	0	0
ASV_1866	0	0	5.30771e-05	0	0	0	0	2.69397e-05	0	0	0	0	0	0	0	0	0	0	0	0	0	0	0	0	0	0	0	3.12598e-05	0	0	0	0	0	0	0	4.60087e-05	0	0	0	0	0	0	0	0	0	0	0	0	0
ASV_1867	0	0	0	0	0	0	0	0	0	0	0	0	0	0	0	0	0	0	0	0	0	0	0	0	0	0	0	0	0	0	0	0	0	0	0	0	0	0	0	0	0	0.00211864	0	0	0	0	0	0	0
ASV_1868	0	0	0	0	0	0	0	0	0	0	0	0	0	0	0	0	0	0	0	0	0	0	0	0	0	0	0	0	0	0	0	0	0	0	0	0	0	0	0	0	0	0	0	0	0	0	0	0	0
ASV_1869	0	0	0	0	0	0	0	0	0	0	0	0	0	0	0	0	0	0	0	0	0	0	0	0	0	0	0	0	0	0	0	0	0	0	0	0	0	0	0	0	0	0	0	0	0	0	0	0	0
ASV_1865	0	0	0.000477694	0	0	0	0	0	0	0	0	0	0	0	0.000295072	0	0.000568869	7.38807e-05	0.000161976	0	0	0	3.9703e-05	6.27058e-05	0.000230643	0	9.82849e-05	0	0.00015647	0	0.000532056	0	0	6.74627e-05	3.90793e-05	0	0	0	0	0	0	0	0	0	0	0	0	4.65853e-05	2.23105e-05
ASV_1870	0	0	0	0	0	0	0	0	0	0	0	0	0	0	0	0	0	0	0	0	0	0	0	0	0	0	0	0	0	0	0	0	0	0	0	0	0	0	0	0	0	0	0	0	2.10908e-05	0	0	0	0
ASV_1871	0	0	0	0	0	0	0	0	0	0	0	0	0	0	0	0	0	0	0	0	0	0	0	0	0	0	0	0	0	0	0	0	0	0	0	0	0	0	0	0	0	0	0	0	0	0	0	0	0
ASV_1872	0	0	0	0	0	0	0	0	0	0	0	0	0	0	2.95072e-05	0	0	0	0	0	0	0	0	0	0	0	0	0	0	0	0	0	0	0	0	0	0	0	0	0	0	0	0	0	0	0	0	0	0
ASV_1873	0	0	0	0	0	0	0	0	0	0	0	0	0	0	0	0	0	0	0	0	0	0	0	0	0	0	0	0	0	0	0	0	0	0	0	0	0	0	0	0	0	0	0	0	0	0	0	0	0
ASV_1874	0	0	0	0	0	0	0	0	0	0	0	0	0	0	0	0	0	0	0	0	0	0	0	0	0	0	0	0	0	0	0	0	0	0	0	0	0	0	0	0	0	0	0	0	0	0	0	0	0
ASV_1875	0	0	0	0	0	0	0	0	0	0	0	0	0	0	0	0	0	0	0	0	0	0	0	0	0	0	0	0	0	0	0	0	0	0	0	0	0	0	0	0	0	0	0	0	0	0	0	0	0
ASV_1876	0	0	0	0	0	0	0	0	0	0	0	0	0	0	0	0	0	0	0	0	0	0	0	0	0	0	0	0	0	0	0	0	0	0	0	0	0	0	0	0	0	0	0	0	0	0	0	0	0
ASV_1877	0	0	0	0	0	0	0	0	0	0	0	0	0	0	0	0	0	0	0	0	0	0	0	0	0	0	0	0	0	0	0	0	0	0	0	0	0	0	0	0	0	0	0	0	0	0	0	0	0
ASV_1878	0	0	0	0	0	0	0	0	0	0	0	0	0	0	0	0	0	0	0	0	0	0	0	0	0.000164745	0.000597603	9.82849e-05	0	0	0	0	0	0	0	0.000429872	0	0	0	0	0	0.000964837	0	0	0	0	0	0	0	0
ASV_1879	0	0	0	0	0	0	0	0	0	0	0	0	0	0	0	0	0	0	0	0	0	0	0	0	0	0	0	0	0	0	0	0	0	0	0	0	0	0	0	0	3.57347e-05	0	0	0	0	0	0	0	0
ASV_1880	0	0	0	0	0	0	0	0	0	0	0	0	0	0	0	0	0	0	0	0	0	0	0	0	0	0	0	0	0	0	0	0	0	0	0	0	0	0	0	0	0	0	0	0	0	0	0	0	0
ASV_1881	0	0	0	0	0	0	0	0	0	0	0	0	0	0	2.95072e-05	0	0	0	0	0	0	0	0	0	0	0	0	0	0	0	0	0	0	0	0	0	0	0	3.44744e-05	0	0	0	0	0	0	0	0	0	0
ASV_1882	0	0	0	0	0	0	0	0	0	0	0	0	0	0	0	0	0	0	0	0	0	0	0	0	0	0	0	0	0	0	0	0	0	0	3.90793e-05	0	0	0	0	0	0	0	0	0	0	0	0	0	0
ASV_1883	0	0	0	0	0	0	0	0	0	0	0	0	0	0	0	0	0	0	0	0	0	0	0	0	0	0	0	0	0	0	0	0	0	0	0	0	0	0	0	0	0	0.00169492	0	0	2.10908e-05	0	0	0	0
ASV_1884	0	0	0	0	0	0	0	0	0	0	0	0	0	0	0	0	0	0	0	0	0	0	0	0	0	0	0	0	0	0	0	0	0	0.000944478	0	0	0	0	0	0	0	0	0	0	0	0	0	0	0
ASV_1885	0	0	0	0	0	0	0	0	0	0	0	0	0	0	0	0	0	0	0	0	0	0	0	0	0	0	0	0	0	0	0	0	0	0	0	0	0	0	0	0	0	0	0.0116258	0	0	0	0	0	0
ASV_1886	0	0	0	0	0	0	0	0	0	0	0	0	0	0	0	0	0	0	0	0	0	0	0	0	0	0	0	0	0	0	0	0	0	0	0	0	0	0	0	0	0	0	0	0	0	0	0	0	0
ASV_1887	0	0	0	0	0	0	0	0	0	0	0	0	0	0	0	0	0	0	0	0	0	0	0	0	0	0	0	0	0	0	0	0	0	0	0	0	0	0	0	0	0	0	0	0	0	0	0	0	0
ASV_1888	0	0	0	0	0	0	0	0	0	0	0	0	0	0	0	0	0	0	0	0	0	0	0	0	0	0	0	0	0	0	0	0	0	0	0	0	0	0	0	0	0	0	0	0	0	0	0	0	0
ASV_1889	0	0	0.000583849	0	0	0	0	0	0	0	0	0	0	0	0	0	0	0.000221642	0	0	0	0	0	0	0	0	0	0	0	0	0	0	0	0	0	0.000437083	0	0	0	0	0	0	0	0	0	0	0	6.98779e-05	0.000334657
ASV_1890	0	0	5.30771e-05	0	0	0	0	0	0	0	0	0	0	0	0.000206551	0	0	4.92538e-05	0	0	0	0	0	0	0.000691928	0.000105459	0.00122856	0	0	0	0	0	0	3.37314e-05	0.000976982	0.000115022	0	0	0	0	0	0	0	0	0	0	0	2.32926e-05	0
ASV_1891	0	0	0	0	0	0	0	0	0	0	0	0	0	0	0	0	0	0	0	0	0	0	0	0.000125412	0	0	0	0	0	0	0	0	0	0	0	2.30044e-05	0	0	0	0	0	0	0.000584945	0	0	0	0	0	0
ASV_1892	0	0	0	0	0	0	0	0	0	0	0	0	0	0	0	0	0	0	0	0	0	0	0	0	0	0	0	0	0	0	0	0	0	0	0	0	0	0	0	0	0	0	0	0	0	0	0	0	0
ASV_1893	0	0	0	0	0	0	0	0	0	0	0	0	0	0	0	0	0	0	0	0	0	0	0	0	0	0	0	0	0	0	0	0	0	0	0	0	0	0	0	0	0	0	0	0	0	0	0	0	0
ASV_1894	0	0	0	0	0	0	0	0	0	0	0	0	0	0	0	0	0	0	0	0	0	0	0	0	0	0	0	0	0	0	0	0	0	0	0	0	0	0	0	0	0	0	0	0	0	0	0	0	0
ASV_1895	0	0	0	0	0	0	0	0	0	0	0	0	0	0	0	0	0	0	0	0	0	0	0	0	0	0	0	0	0	0	0	0	0	0	0	0	0	0	0	0	0	0	0	0	0	0	0	0	0
ASV_1896	0	0	0	0	0	0	0	0	0	0	0	0	0	0	0	0	0	0	0	0	0	0	0	0	0	0	0	0	0	0	0	0	0	0	0	0	0	0	0	0	0	0	0	0	0	0	0	0	0
ASV_1897	0	0	0	0	0	0	0	0	0	0	0	0	0	0	0	0	0	0	0	0	0	0	0	0	0	0	0	0	0	0	0	0	0	0	0	0	0	0	0	0	0	0	0.00135269	0	0	0	0	0	0
ASV_1898	0	0	0	0	0	0	0	0	0	0	0	0	0	0	0	0	0	0	0	0	0	0	0	0	0	0	0	0	0	0	0.00199521	0	0	0	0	0	0	0	0	0	0	0.00300847	0	0	0	0	0.00173518	0.000815243	0
ASV_1899	0	0	0	0	0	0	0	0	0	0	0	0	0	0	0	0	0	0	0	0	0	0	0	0	0	0	0	0	0	0	0	0	0	3.37314e-05	0	0	0	0	0	0	0	0	0	0	0	0	0	0	0
ASV_1900	0	0	0	0	0	0	0	0	0	0	0	0	0	0	0	0	0	0	0	0	0	0	0	0	0	0	0	0	0	0	0	0	0	0	0	0	0	0	0	0	0	0	0	0	0	0	0	0	0
ASV_1901	0	0	0	0	0	0	0	0	0	0	0	0	0	0	0	0	0	0	0	0	0	0	0	0	0	0	0	0	0	0	0	0	0	0	0	0	0	0	0	0	0	0	0	0	0	0	0	0	0
ASV_1902	0	0	0	0	0	0	0	0	0	0	0	0	0	0	0	0	0	0	0	0	0	0	0	0	0	0	0	0	0	0	0	0	0	0	0	0	0	0	0	0	0	0	7.31181e-05	0	0	0	0	0	0
ASV_1903	0	0	0	0	0	0	0	0	0	0	0	0	0	0	0	0	0	0	0	0	0	0	0	0	0	0	0	0	0	0	0	0	0	0	0	0	0	0	0	0	0	0	0	0	0	0	0	0	0
ASV_1904	0	0	0	0	0	0	0	0	0	0	0	0	0	0	0	0	0	0	0	0	0	0	0	0	0	0	0	0	0	0	0	0	0	0	0	0	0	0	0	0	0	0	0	0	0	0	0	0	0
ASV_941	0	0	0	0	0	0	0	0	0	0	0	0	0	0	0	0	0	0	0	0	0	0	0	0	0	0	0	0	0	0	0	0	0	0	0	0	0	0	0	0	0	0	0	0	0	0	0	0	0
ASV_1905	0	0	0	0.000193071	0	0	0	0	0	6.40574e-05	0	0	0	0	2.95072e-05	0	0	0	0	0	0.000269324	0.00102775	0.000119109	6.27058e-05	0	0	0	0	0	0.00128199	3.32535e-05	0	0.00101701	0	0	0	0	0.00116438	0.00062054	0	0	0	0	0	0	0	2.1422e-05	0.000116463	0
ASV_1906	0	0	0	0	0	0	0	0	0	0	0	0	0	0	0	0	0	0	0	0	0	0	0	0	0	0	0	0	0	0	0	0	0	0	0	0	0	0	0	0	0	0	0	0	0	0	0	0	0
ASV_1907	0	0	0	0	0	0	0	0	0	0	0	0	0	0	0	0	0	0	0	0	0	0	0	0	0	0	0	0	0	0	0	0	0	0	0	0	0	0	0	0	0	0	0	0	0	0	0	0	0
ASV_1908	0	0	0	0	0	0	0	0	0	0	0	0	0	0	0	0	0	0	0	0	0	0	0	0	0	0	0	0	0	0	0	0	0	0	0	0	0	0	0	0	0	0	0.00106021	0	0	0	0	0	0
ASV_1909	0	0	0	0	0	0	0	0	0	0	0	0	0	0	0	0	0	0	0	0	0	0	0	0	0	0	0	0	0	0	0	0	0	0	0	0	0	0	0	0	0	0	0	0	0	0	0	0	0
ASV_1910	0	0	0	0	0	0	0	0	0	0	0	0	0	0	0	0	0	0	0	0	0	0	0	0	0	0	0	0	0	0	0	0	0	0	0	0	0	0	0	0	0	0	0	0	0	0	0	0	0
ASV_1911	0	0	0	0	0	0	0	0	0	0	0	0	0	0	0	0	0	0	0	0	0	0	0	0	0	0	0	0	0	0	0	0	0	0	0	0	0	0	0	0	0	0	0	0	0	0	0	0	0
ASV_6	0	0	0	0	0	0	0	0	0	0	0	0	0	0	0	0	0	0	0	0	0	0	0	0	0	0	0	0	0	0	0	0	0	0	0	6.90131e-05	0	0	0	0	0	0	0	0	0	0	0	0	0
ASV_1912	0	0	5.30771e-05	2.75816e-05	0	0	0	0	0	3.20287e-05	0	0	0	0	0.000295072	0	0.000213326	0.000246269	0	0	0	0	0	0	0	0	0	0	0.00015647	0	0	0	0	0	0	0	0	0.00873288	0	0	0	0	0	0	0.000210908	0	0	2.32926e-05	0.000111552
ASV_1913	0	0	0	0	0	0	0	0	0	0	0	0	0	0	0	0	0.00152883	0	0	0	0	0.00218811	0	0.00043894	3.29489e-05	3.51531e-05	0	0	0	0	0.00162942	0	0	0	0.002462	0	0	0	0	0	0.000285878	0	0	0	0.00050618	0	0	0	2.23105e-05
ASV_1914	0	0	0	0	0	0	0	0	0	0	0	0	0	0	0	0	0	0	0	0	0	0	0	0	0	0	0	0	0	0	0	0	0	0	0	0	0	0	0	0	0	0	0.00533762	0	0	0	0	0	0
ASV_1916	0	0	0	0	0	0	0	0	0	0	0	0	0	0	0	0	0	0	0	0	0	0	0	0	0	0	0	0	0	0	0	0	0	0	0	0	0	0	0	0	0	0	0	0	0	0	0	0	0
ASV_1917	0	0	0	0	0	0	0	0	0	0	0	0	0	0	0	0	0	0	0	0	0	0	0	0	0	0	0	0	0	0	0	0	0	0	0	0	0	0	0	0	0	0	0	0	0	0	0	0	0
ASV_1915	0	0	0	0	0	0	0	0	0	0	0	0	0	0	0	0	0	0	0	0	0	0	0	0	0	0	0	0	0	0	0	0	0	0	0	0	0	0	0	0	0	0	0	0	0	0	0	0	0
ASV_1918	0	0	2.65386e-05	0	0	0	0	0	0	0	0	0	0	0	0	0	0	0	0	0	0	0	0	0	0.000131796	0.000210919	0	0	0	0	0	0	0	0	0	0	0	0	0	0	0	0.000127119	0.000475268	0	0	0	0	0	0
ASV_1919	0	0	0	0	0.000181291	0	2.80191e-05	0	0	0	0	0	0	0	0	0	3.55543e-05	0	0	0	0.00012242	3.31532e-05	0	0	0	3.51531e-05	0	0	0	0	0	0	0	0	0	0	0.00249822	0	0	0.0109481	3.57347e-05	0	0	0	0	0	4.2844e-05	0	0
ASV_1920	0	0	0	0	0	0	8.40572e-05	0	2.22069e-05	0	0	0	0	0	0	0	0	0	0	0	2.4484e-05	0	0	0	3.29489e-05	0	0	3.12598e-05	3.1294e-05	0	0	0	0	0	0	0	0	0	0	0	3.57347e-05	0	0	0	0	0	0	0	0
ASV_1921	0	0	0	0	0	0	0	0	0	3.20287e-05	0	0	0	0	0	0	0	0	0	0	0	0	0	0	0	0	0	0	0	0	0	0	0	0	0	0	0	0	0	0	0	0.0138136	0	0	0	0	2.1422e-05	0	0
ASV_1922	0	0	0	0	0	0	0	0	0	3.20287e-05	0	0	0	0	0	0	0	0	0	0	0	0	0	0	0	0	0	0	0	0	0	0	0	0	0	0	0	0	0	0	0	0	0	0	0	0	0	0	0
ASV_1923	0	0	0	0	0	0	0	0	0	0	0	0	0	0	0	0	0	0	0	0	0	0	0	0	0	0	4.91425e-05	0	0	0	0	0	0	0	0	0	0	0	0	0	0	0	0	0	0	0	0	0	0
ASV_1924	0	0	0	0	0	0	0	0	0	0	0	0	0	0	0	0	0	0	0	0	0	0	0	0	0	0	0	0	0	0	0	0	0	0	0	0	0	0	0	0	0	0	0	0	0	0	0	0	0
ASV_1925	0	0	0	0	0	0	0	0	0	0	0	0	0	0	0	0	0	0	0	0	0	0	0	0	0	0	0	0	0	0	0	0	0	0	0	0	0	0	0	0	0	0	0	0	0	0	0	0	0
ASV_1926	0	0	0	0	0	0	0	0	0	0	0	0	0	0	0	0	0	0	0	0	0	0	0	0	0	0	0	0	0	0	0	0	0	0	0	0	0	0	0	0	0	0	0	0	0	0	0	0	0
ASV_1928	0	0	0	2.75816e-05	0	0	0	0	0	0	0	0	0	0	0	0	0	0	0	0	0	0	0	0	0	0	0	0	0	0	0	0	0	0	0	0	0	0	0	0	0	0	0	0	0	0	0	0	0
ASV_1929	0	0	0	0	0	0	0	0	0	0	0	0	0	0	0	0	0	0	0	0	0	0	0	0	0	0	0	0	0	0	0	0	0	0	0	0	0	0	0	0	0	0	0	0	0	0	0	0	0
ASV_1930	0	0	0	0	0	0	0	0	0	0	0	0	0	0	0	0	0	0	0	0	0	0	0	0	0	0	0	0	0	0	0	0	0	0	0	0	0	0	0	0	0	0	0	0	0	0	0	0	0
ASV_1931	0	0	0	0	0	0	0	0	0	0	0	0	0	0	0	0	0	0	0	0	0	0	0	0	0	0	0	0	0	0	0	0	0	0	0	0	0	0	0	0	0	0	0	0	0	0	0	0	0
ASV_1932	0	0	5.30771e-05	0	0	0	0	0	0	0	0	0	0	0	0	0	0	0	0	0	0	3.31532e-05	0	0	0	0	0	0	0	0	0	0	0	0	0	0	0	0	0	0	0	0.000889831	0	0	0.000337453	0	0	0	0
ASV_1933	0	0	0	0	0	0	0	0	0	3.20287e-05	0	0	0	0	0	0	0	0	0	0	0	0	0	0	0	0	0	0	0	0	0	0	0	0	0	0	0	0	0	0	0	0	0	0	0	0	0	0	0
ASV_1934	0	0	0	0	0	0	0	0	0	0	0	0	0	0	0	0	0	0	0	0	0	0	0	0	3.29489e-05	0	0	0	3.1294e-05	0	0	0	0	0	0	0	0	0	0	0	0	0	0	0	0	0	0	0	0
ASV_1935	0	0	0	0	0	0	0	0	0	0	0	0	0	0	0	0	0	0	0	0	0	0	0	0	0	0	0	0	0	0	0	0	0	0	0	0	0	0	0	0	0	0	0	0	0	0	2.1422e-05	0	0
ASV_1936	0	0	0	0	0	0	0	0	0	0	0	0	0	0	0	0	0	0	0	0	0	0	0	0	0	0	0	0	0	0	0	0	0	0	0	0	0	0	0	0	0	0	0	0	0	0	0	0	0
ASV_1937	0	0	0	0	0	0	0	0	0	0	0	0	0	0	0	0	0	0	0	0	0	0	0	0	0	0	0	0	0	0	0	0	0	0	0	0	0	0	0	0	0	0	0	0	0	0	0	0	0
ASV_1938	0	0	0	0	0	0	0	0	0	0	0	0	0	0	0	0	0	0	0	0	0	0	0	0	0	0	0	0	0	0	0	0	0	0	0	0	0	0	0	0	0	0	0	0	0	0	0	0	0
ASV_1939	0	0	0	0	0	0	0	0	0	0	0	0	0	0	0	0	0	0	0	0	0	0	0	0	0	0	0	0	0	0	0	0	0	0	0	0	0	0	0	0	0	0	0	0	0	0	0	0	0
ASV_1940	0	0	0.000212309	0	0	0.00133764	0	0	0	0	0	0	0	0	8.85217e-05	0	0	0	0.000323952	0	0	0	0	0	3.29489e-05	0.000105459	0	0.000250078	0	0	0	0	0	0	0	0.000253048	0	0	0	0	0	0	0	0	6.32725e-05	0	0	0.000582316	0
ASV_1941	0	0	2.65386e-05	0	0	0	0	2.69397e-05	0	0	0	0	7.62457e-05	0	0	0	0	0	0	0	0	0	0	3.13529e-05	0	3.51531e-05	0	0	3.1294e-05	0	0	0	0	0	7.81586e-05	0	0	0	0	0	0	0	0	0	0	0	0	0	0
ASV_1942	0	0	0	0	0	0.000334411	0	0	0	0	0	0	0.00175365	0	0	0	0	0	0	0	0	0	0	0	0	0	0	0	0	0	0	0.00848564	2.74869e-05	0	0	0	0	0	0	0	0	0	0	0	0	0	0	2.32926e-05	0
ASV_1943	0	0	0	0	0	0	0	0	0	0	0.000662252	0	0	0	0	0	0	0	0	0	0	0	0	0	0	0	0	0	0	0	0	0	0	0	0	0	0	0	0	0	0	0	0.000365591	0	0	0	0	0	0
ASV_1944	0	0	0	0	0	0	0	0	0	0	0	0	0	0	0.00179994	0	0.000106663	0	0	0	0	0.000596758	0.000277921	0	0.00029654	0	0	0	0	0	0	0	0	0	0	0	0	0	0	0	0	0	0	0	0.00394398	0	0	0	0.000133863
ASV_1945	0	0	0	0	0	0	0	0	0	0	0	0	0	0	0	0	0	0	0	0	0	0	0	0	0	0	0	3.12598e-05	0	0	0	0	0	0	3.90793e-05	0	0	0	0	0	0	0	0	0	0	0	0	0	0
ASV_1946	0	0	0	0	0	0	0	0	0	0	0	0	0	0	0	0	0	0	0	0	0	0	0	0	0	0	0	0	0	0	0	0	0	0	0	0	0	0	0	0	0	0	0	0	0	0	0	0	0
ASV_1947	0	0	0	0	0	0	0	0	0	0	0	0	0	0	0	0	0	0	0	0	0	0	0	0	0	0	0	0	0	0	0	0	0	0	0	0	0	0	0	0	0	0	0	0	0	0	0	0	0
ASV_1948	0	0	0	0	0	0	0	0	0	0	0	0	0	0	0	0	0	0	0	0	0	0	0	0	0	0	0	0	0	0	0	0	0	0	0	0	0	0	0	0	0	0	0	0	0	0	0	0	0
ASV_1949	0	0	0	0	0	0	0	0	0	0	0	0	0	0	0	0	0	0	0	0	0	0	0	0	0	0	0	0	0	0	0	0	0	0	0	0	0	0	0	0	0	0	0	0	0	0	0	0	0
ASV_1950	0	0	2.65386e-05	0	0	0	0	0	0	0	0	0	0	0	0	0	0	0	0	0	0	0	0	0	3.29489e-05	0	0	0	0	0	0	0	0	0	0	0	0	0	0	0	0	0	0	0	2.10908e-05	0	2.1422e-05	0	0
ASV_1951	0	0	0	0	0	0	0	0	0	0	0	0	0	0	0	0	0	0	0	0	0	0	0	0	0	0	0	0	0	0	0	0	0	0	0	0	0	0	0	0	0	0	0	0	0	0	0	0	0
ASV_1952	0	0	0	0	0	0	0	0	0	0	0	0	0	0	0	0	0	0	0	0	0	0	0	0	0	0	0	0	0	0	0	0	0	0	0	0	0	0	0	0	0	0	0	0	0	0	0	0	0
ASV_1953	0	0	0	0	0	0	0	0	0	0	0	0	0	0	0	0	0	0	0	0	0	0	0	0	0	0	0	0	0	0	0	0	0	0	0	0	0	0	0	0	0	0	0	0	0	0	0	0	0
ASV_1954	0	0	0	0	0	0	0	0	0	0	0	0.00013421	0	0	0	0	0	0	0	0	0	0	0	0	0	0	0	0	0	0	0	0	0	0	0	0	0	0	0	0	0	0	0	0	0	0	0	2.32926e-05	0
ASV_1955	0	0	0	0	0	0	0	0	0	0	0	0	0	0	0	0	0	0	0	0	0	0	0	0	0	0	0	0	0	0	0	0	0	0	0	0	0	0	0	0	0	0	0	0	0	0	0	0	0
ASV_1956	0	0	0	0	0	0	0	0	0	0	0	0	0	0	0	0	0	0	0	0	0	0	0	0	0	0	0	0	0	0	0	0	0	0	0	0	0	0	0	0	0	0	0	0	0	0	0	0	0
ASV_1957	0	0	0	0	0	0	0	0	0	0	0	0	0	0	0	0	0	0	0	0	0	0	0	0	0	0	0	0	0	0	0	0	0	0	0	0	0	0	0	0	0	0	0	0	0	0	0	0	0
ASV_1958	0	0	0	0	0	0	0	0	0	0	0	0	0	0	0	0	0	0	0	0	0	0	0	0	0	0	0	0	0	0	0	0	0	0	0	0	0	0	0	0	0	0	0	0	0	0	0	0	0
ASV_1959	0	0	0	0	0	0	0	0	0	0	0	0	0	0	0	0	0	0	0	0	0	0	0	0	0	0	0	0	0	0	0	0	0	0	0	0	0	0	0	0	0	0	0	0	0	0	0	0	0
ASV_1961	0	0	0	0	0	0	0	0	0	0.000576517	0	0	0	0	0	0	0	0	0	0	0	0	0	0	0	0	0	0	0	0	0	0	0	0	0	0	0	0	0	0	0	0	0	0	0.000126545	0	0	0	0
ASV_1962	0	0	0	0	0	0	0	0	0	0	0	0	0	0	0	0	0	0	0	0	0	0	0	0	0	0	0	0	0	0	0	0	0	0.000371045	0	0	0	0	0	0	0	0	0.00266881	0	0	0	0	0	0
ASV_1963	0	0	0	0	0	0	0	0	0	0	0	0	0	0	0	0	0	0	0	0	0	0	0	0	0	0	0	0	0	0	0	0	0	0	0	0	0	0	0	0	0	0	0.000255913	0	0	0	0	0	0
ASV_1964	0	0	0	0	0	0	0	0	0	0	0	0	0	0	0	0	0	0	0	0	0	0	0	0	0	0	0	0	0	0	0	0	0	0	0	0	0	0	0	0	0	0	0	0	0.000105454	0	0	0.00118793	0
ASV_1965	0	0	0	0	0	0	0	0	0	0	0	0	0	0	0	0	0	0	0	0	0	0	0	0	0	0	0	0	0	0	0	0	0	0	0	0	0	0	0	0	0	0	0	0	0	0	0	0	0
ASV_1966	0	0	0	0	0	0	0	0	0	0	0	0	0	0	0	0	0	0	0	0	0	0	0	0	0	0	0	0	0	0	0	0	0	0	0	0	0	0	0	0	0	0	0	0	0	0	0	0	0
ASV_1967	0	0	0	0	0	0	0	0	0	0	0	0	0	0	0	0	0	0	0	0	0	0	0	0	0	0	0	0	0	0	0	0	0	0	0	0	0	0	0	0	0	0	0	0	0	0	0	0	0
ASV_1968	0	0	0	0	0	0	0	0	0	0	0	0	0	0	0	0	0	0	0.00060741	0	0	0	0	0	0	3.51531e-05	0.000737137	0	0	0	3.32535e-05	0	0	0.000775821	0	0	0	0	0	0	0	0	0	0	0	0	0	0.000186341	0
ASV_1969	0	0	0	0	0	0	0	0	0	0	0	0	0	0	0	0	0	0	0	0	0	0	0	0	0	0	0	0	0	0	0	0	0	0	0	0	0	0	0	0	0	0	0	0	0	0	0	0	0
ASV_1970	0	0	0	0	6.04303e-05	0	0	0	0	0	0	0	0	0	0	0	0	0	0	0	0	0	0	0	0	0	0	0	0	0	0	0	0	0	0	0	0	0	0	0	0	0	0	0	0	0	0	0	0
ASV_1971	0	0	0	0	0	0	0	0	0	0	0	0	0	0	0	0	0	0	0	0	0	0	0	0	0	0	0	0	0	0	0	0	0	0	3.90793e-05	0	0	0	0	0	0	0	0	0	0	0	0	0	0
ASV_1973	0	0	0	0	0	0	0	0	0	0	0	0	0	0	0	0	0	0	0	0	0	0	0	0	0	0	0	0	0	0	0	0	0	0	0	0	0	0	0	0	0	0	0	0	2.10908e-05	0	0	0	0
ASV_1974	0	0	0	0	0	0	0	0	0	0	0	0	0	0	0	0	0	0	0	0	0	0	0	0	0	0	0	0	0	0	0	0	0	0	0	0	0	0	0	0	0	0	0	0	0	0	0	0	0
ASV_1975	0	0	0	0	0	0	0	0	0	0	0	0	0	0	0	0	0	0	0	0	0	0	0	0	0	0	0	0	0	0	0	0	0	0	0	0	0	0	0	0	0	0	0	0	0	0	0	0	0
ASV_1972	0	0	0	0	0	0	0	0	0	0	0	0	0	0	0	0	0	0	0	0	0	0	0	0	0	0	0	0	0	0	0	0	0	0	0	0	0	0	0	0	0	0	0	0	0	0	0	0	0
ASV_1976	0	0	0	0	0	0	0	0	0	0	0	0	0	0	8.85217e-05	0	3.55543e-05	0.00305374	0.000364446	0	0	0	0	0	0	0	0	0	0	0	0	0	0	0	0	0	0	0	0	0	0	0	0	0	0	0	0	0.000163049	0
ASV_1978	0	0	0	0	0	0	0	0	0	0	0	0	0	0	0	0	0	0	0	0	0	0	0	0	0	0	0	0	0	0	0	0	0	0	0	0	0	0	0	0	0	0	0	0	0	0	0	0	0
ASV_1979	0	0	0	0	0	0	0	0	0	0	0	0	0	0	0	0	0	0	0	0	0	0	0	0	0	0	0	0	0	0	0	0	0	0	0	0	0	0	0	0	0	0	0	0	0	0	0	0	0
ASV_1980	0	0	0.000424617	0	0	0	0	0	0	0	0	0	0	0	0	0	0	0.000123135	0.000647904	0	0	0	0	0	0	0	0	0	0.000344234	0	0	0	0	6.74627e-05	0	0	0	0	0	0	0	0	0	0	0	0	0	0	0
ASV_1981	0	0	0	0	0	0	0	0	0	0	0	0	0	0	0	0	0	0	0	0	0	0	0	0	0	0	0	0	0	0	0	0	0	0	0	0	0	0	3.44744e-05	0	0	0	0	0	0	0	0	0	0
ASV_1982	0	0	0	0	0	0	0	0	0	0	0	0	0	0	0	0	0	0	0	0	0	0	0	0	0	0	0	0	0	0	0	0	0	0	0	0	0	0	0	0	0	0	0	0	0	0	0	0	0
ASV_1983	0	0	0	0	0	0	0	0	0	0	0	0	0	0	0	0	0	0	0	0	0	0	0	0	0	0	0	0	0	0	0	0	0	0	0	0	0	0	0	0	0	0	0	0	0	0	0	0	0
ASV_1984	0	0	0	0	0	0	0	0	0	0	0	0	0	0	0	0	0	0	0	0	0	0	0	0	0	0	0	0	0	0	0	0	0	0	0	0	0	0	0	0	0	0	0	0	0	0	0	0	0
ASV_1986	0	0	0	0	0	0	0	0	0	0	0	0	0	0	0	0	0	0	0	0	0	0	0	0	0	0	0	0	0	0	0	0	0	0	0	0	0	0	0	0	0	0	0	0	0	0	0	0	0
ASV_1987	0	0	0	0	0	0	0	0	0	0	0	0	0	0	0	0	0	0	0	0	0	3.31532e-05	0	0	0	0	0	0	0	0	0	0	0	0	0	0	0	0	0	0	0	0.000847458	0	0	0	0	0	0	0
ASV_1988	0	0	0	0	0	0	0	0	0	0	0	0	0	0	0	0	0	0	0	0	0	0	0	0	0	0	0	0	0	0	0	0	0	0	0	0	0	0	0	0	0	0	0	0	0	0	0	0	0
ASV_1989	0	0	0	0	0	0	0	0	0	0	0	0	0	0	0	0	0	0	0	0	0	0	0	0	0	0	0	0	0	0	0	0	0	0	0	0	0	0	0	0	0	0	0	0	0	0	0	0	0
ASV_1990	0	0	0	0	0	0	0	0	0	0	0	0	0	0	0	0	0	0	0	0	0	0	0	0	0	0	0	0	0	0	0	0	0	0	0	0	0	0	0	0	0	0	0	0	0	0	0	0	0
ASV_1991	0	0	0	0	0	0	2.80191e-05	0	0	0	0	0	0	0	0	0	0	0	0	0	0	3.31532e-05	0	0	0	0	0	0	0	0	0	0	0	0	0	0	0	0	0	0	0	0	0	0	0	0	0	0	0
ASV_1992	0	0	7.96157e-05	0.000855031	0	0	0	0	0.00246497	0	0	0	0	0	8.85217e-05	0	0	0.000295523	0.000242964	0	0	0	0.00039703	0	3.29489e-05	0	0.00019657	0	0	0	0	0	0	0	0	0	0	0	0	0	0	0	0	0	0.000105454	0.000217175	6.4266e-05	9.31706e-05	2.23105e-05
ASV_1993	0	0	2.65386e-05	0	0	0	0	2.69397e-05	0	0	0	0	0	0	0	0	0	0	0	0	0	0	0	0	0	0	0	0	0	0	0	0	0	0.00104567	0	0	0	0	0	0	0	0	0	0	0	0	0	0	0
ASV_1994	0	0	0	0	0	0	0	0	0	0	0	0	0	0	0	0	0	0	4.0494e-05	0	0	0	0	0	0	0	0	0	0	0	0	0	0	0	0	0	0	0	0	0	0	0	0	0	0	0	0	0	0
ASV_1995	0	0	0	0	0	0	0	0	0	0	0	0	0	0	0	0	0	0	0	0	0	0	0	0	0	0	0	0	0	0	3.32535e-05	0	0	0	0	0	0	0	0	0	0	0	0	0	0	0	0	2.32926e-05	0
ASV_1996	0	0	0	0	0	0	0	0	0	0	0	0	0	0	0	0	3.55543e-05	0	0	0	0	0	0	0	0	0	0	0	0	0	0	0	0	0	0	0	0	0	0	0	0	0	0.000109677	0	0	0	2.1422e-05	0	0
ASV_1997	0	0	0	0	0	0	0	0	0	0	0	0	0	0	0	0	0	0	0	0	0	0	0	0	0	0	0	0	0	0	0	0	0	0	0	0	0	0	0	0	0	0	0.00219354	0	0	0	0	0	0
ASV_1998	0	0	0	0	0	0	0	0	0	0	0	0	0	0	0	0	0	0	0	0	0	0	0	0	0	0	0	0	0	0	0	0	0	0	0	0	0	0	0	0	0	0	0	0	0	0	0	0	0
ASV_1999	0	0	0	0	0	0	0	0	0	0	0	0	0	0	0	0	0	0	0	0	0	0	0	0	0	0	0	0	0	0	0	0	0	0	0	0	0	0	0	0	0	0	0	0	0	0	0	0	0
ASV_2000	0	0	0	0	0	0	0	0	0	0	0	0	0	0	0	0	0	0	0	0	0	0	0	0	0	0	0	0	0	0	0	0	0	0	0	0	0	0	0	0	0	0	0	0	0	0	0	0	0
ASV_2001	0	0	0	0	0	0	0	0	0	0	0	0	0	0	0	0	0	0	0	0	0	0	0	0	0	0	0	0	0	0	0	0	0	0	0	0	0	0	0	0	0	0	0	0	0	0	0	0	0
ASV_2002	0	0	0	0	0	0	0	0	0	0	0	0	0	0	0	0	0	0	0	0	0	0	0	0	0	0	0	0	0	0	0	0	0	0	0	0	0	0	0	0	0	0	0	0	0	0	0	0	0
ASV_2003	0	0	0	0	0	0	0	0	0	0	0	0	0	0	0	0	0	0	0	0	0	0	0	0	0	0	0	0	0	0	0	0	0	0	0	0	0	0	0	0	0	0	0	0	0	0	0	0	0
ASV_2004	0	0	0	0	0	0	0	0	0	0	0	0	0	0	0	0	0	0	0	0	0	0	0	0	0	0	0	0	0	0	0	0	0	0	0	0	0	0	0	0	0	0	0.000329032	0	0	0	0	0	0
ASV_2005	0	0	0	0	0	0	0	0	0	0	0	0	0	0	0	0	0	0	0	0	0	0	0	0	0	0	0	0	0	0	0	0	0	0	0	0	0	0	0	0	0	0	0	0	0	0	0	0	0
ASV_2006	0	0	0	0	0	0	0	0	0	0	0	0	0	0	0	0	0	0	0	0	0	0	0	0	0	0	0	0	0	0	0	0	0	0	0	0	0	0	0	0	0	0	0	0	0	0	0	0	0
ASV_2007	0	0	0	0	0	0	0	0	0	0	0	0	0	0	0	0	0	0	0	0	0	0	0	0	0	0	0	0	0	0	0	0	0	0	0	0	0	0	0	0	0	0	0	0	0	0	0	0	0
ASV_2009	0	0	0	0	0	0	0	0	0	0	0	0	0.000304983	0	0	0	0	0	0	0	0	3.31532e-05	0	0	0	0	0	0	0	0	0	0	0	0	0	0	0	0	0	0	0	0	0	0	0	0	0	0	0
ASV_2010	0	0	0	0	0	0	0	0	0	0	0	0	7.62457e-05	0	0	0	0	0	0	0	2.4484e-05	0	7.9406e-05	0	0	3.51531e-05	0	0	0	4.57854e-05	3.32535e-05	0	5.49738e-05	0.00023612	3.90793e-05	6.90131e-05	0	0	0	0	0	0	0	0	0	0	0	0.000139756	0
ASV_2011	0	0	0	0	0	0	0	0	0	0	0	0	0	0	0	0	0	0	0	0	0	0	0	0	0	0	0	0	0	0	0	0	0	0	0	0	0	0	0	0	0	0	0.0056301	0	0	0	0	0	0
ASV_2012	0	0	0	0	0	0	0	0	0	0	0	0	0	0	0	0	0	0	0	0	0	0	0	0	0	0	0	0	0	0	0	0	0	0	0	0	0	0	0	0	0	0	0	0	0	0	2.1422e-05	0	0
ASV_2013	0	0	0	0	0	0	0	0	0	0	0	0	0	0	0	0	0	0	0	0	0	0	0	0	0	0	0	0	0	0	0	0	0	0	0	0	0	0	0	0	0	0	0	0	0	0	0	0	0
ASV_2014	0	0	0	0	0	0	0	0	0	0	0	0	0	0	0	0	0	0	0	0	0	0	0	0	0	0	0	0	0	0	0	0	0	0	0	0	0	0	0	0	0	0	0	0	0	0	0	0	0
ASV_2015	0	0	0	0	0	0	0	0	0	0	0	0	0	0	0	0	0	0	0	0	0	0	0	0	0	0	0	0	0	0	0	0	0	0	0	0	0	0	0	0	0	0	0	0	0	0	0	0	0
ASV_2016	0	0	0	0	0	0	0	0	0	0	0	0	0	0	0	0	0	0	0	0	0	0	0	0	0	0	0	0	0	0	0	0	2.74869e-05	0	0	0	0	0	0	0	0	0	0	0	0	0	0	0	0
ASV_2018	0	0	0	0	0	0	0	0	0	0	0	0	0	0	0	0	0	0	0	0	0	0	0	0	0	0	0	0	0	0	0	0	0	0	0	0	0	0	0	0	0	0	0	0	0	0	0	0	0
ASV_2019	0	0	0	0	0	0	0	0	0	0	0	0	0	0	0	0	0	0	0	0	0	0	0	0	0	0	0	0	0	0	0	0	0	0	0	0	0	0	0	0	0	0	0	0	0	0	0	0	0
ASV_2020	0	0	0.000238847	0	0	0	0	0	0	0	0	0	0	0	0	0	0	0.000344777	0	0	0	0	0	6.27058e-05	0.000197694	0	0	0	0	0	0	0	0	0.00023612	0	0	0	0	0	0	0	0	0	0	2.10908e-05	0	0	0	0
ASV_2021	0	0	0	0	0	0	0	0	0	0	0	0	0	0	0	0	0	0	0.00040494	0	0	0	0	0.000376235	0.000164745	0	0	0	0	0	0	0	0	0.000438508	0	0	0	0	0	0	0	0	0	0	0	0	0	0	0
ASV_2022	0	0	0	0	0	0	0	0	0	0	0	0	0	0	0	0	0	0	0	0	0	0	0	0	0	0	0	0	0	0	0	0	0	0	0	0	0	0	0	0	0	0	0	0	0	0	0	0	0
ASV_2024	0	0	0	0	0	0	0	0	0	0	0	0	0	0	0	0	0	0	0	0	0	0	0	0	0	0	0	0	0	0	0	0	0	0	0	0	0	0	0	0	0	0	0	0	0	0	0	0	0
ASV_2025	0	0	0	0	0	0	0	0	0	0	0	0	0	0	0	0	0	0	0	0	0	0	0	0	0	0	0	0	0	0	0	0	0	0	0	0	0	0	0	0	0	0	0	0	0	0	0	0	0
ASV_2026	0	0	0	0	0	0	0	0	0	0	0	0	0	0	0	0	0	0	0	0	0	0	0	0	0	0	0	0	0	0	0	0	0	0	0	0	0	0	0	0	0	0	0	0	0	0	0	0	0
ASV_2027	0	0	0	0	0	0	0	0	0	0	0	0	0	0	2.95072e-05	0	0	0	0	0	0	0	0	0	0	0	0	0	0	0	0	0	0	0.00607165	0	0	0	0	0	0	0	0	0	0	0	0	0	0	0
ASV_2028	0	0	0	0	0	0	0	0	0	0	0	0	0	0	0	0	0	0	0	0	0	0	0	0	3.29489e-05	0	0	0	0	0	0	0	0	0	0	0	0	0	0	0	0	0	0	0	0	0	0	0	0
ASV_2029	0	0	0	0	0	0	0	0	0	0	0	0	0	0	0	0	0	0	0	0	0	0	0	0	0	0	0	0	0	0	0	0	0	0	0	0	0	0	0	0	0	0	0	0	0	0	0	0	0
ASV_2031	0	0	2.65386e-05	0	0	0	0	0	0	0	0	0	0	0	0	0	0	7.38807e-05	4.0494e-05	0	0	3.31532e-05	0	0	9.88468e-05	0	0	0	0	0	0	0	2.74869e-05	3.37314e-05	0	0	0	0	0	0	0	0	0	0	0	0	0	0	0
ASV_2032	0	0	0	0	0	0	0	0	0	0	0	0	0	0	0	0	0	0	0	0	0	0	0	0	0	0	0	0	0	0	0	0	0	0	0	0	0	0	0	0	0	0	0	0	4.21816e-05	0	0	0.000326097	0
ASV_2033	0	0	0	0	0	0	0	0	0	0	0	0	0	0	0	0	0	0	0	0	0	0	0	0	0	0	0	0	0	0	0	0	0	0	0	0	0	0	0	0	0	0	0	0	0	0	0	0	0
ASV_2034	0	0.000414267	0	0.000275816	0.000423012	0	0.000168114	2.69397e-05	0	6.40574e-05	0	0	0	0.000101954	5.90145e-05	0	0	2.46269e-05	0	0	0.000318292	0	0.000198515	3.13529e-05	3.29489e-05	0	0	0	0	9.15709e-05	0	0	5.49738e-05	0	0	0	7.88913e-05	0	6.89489e-05	0.000229279	0	0	3.65591e-05	0	0	0.000310251	4.2844e-05	0	0
ASV_2035	0	0	0.000530771	0	0	0	0	0	0	0	0	0	0	0	0	0	0	0	0	0	0	0	0	0	0	0	0	0.000250078	0	0	0	0	0	0	0	0	0	0	0	0	0	0.00101695	0.000950536	0	0	0	0	0	0
ASV_2036	0	0	0	0	0	0	0	0	0	0	0	0	0	3.39847e-05	0	0	0	0	0	0	0	0	0	0	0	0	0	0	0	0	0	0	0	0	0	0	0	0	0.000172372	0	0	0	0	0	0	0	0	0.000232926	0
ASV_2039	0	0	0	0	0	0	0	0	0	0	0	0	0	0	0	0	0	0	0	0	0	0	0	0	0	0	0	0	0	0	0	0	0	0	0	0	0	0	0	0	0	0	0	0	0	0	0	0	0
ASV_2040	0	0	0	0	0	0	0	0	0	0	0	0	0	0	0	0	0	0	0	0	0	0	0	0	0	0	0	0	0	0	0	0	0	0	0	0	0	0	0	0	0	0	0	0	0	0	0	0	0
ASV_2041	0	0	0	0	0	0	0	0	0	0	0	0	0	0	0	0	0	0	0	0	0	0	0	0	0	0	0	0	0	0	0	0	0	0	0	0	0	0	0	0	0	0	0	0	0	0	0	0	0
ASV_2043	0	0	0	0	0	0	0	0	0	0	0	0	0	0	0	0	0	0	0	0	0	0	0	0	0	0	0	0	0	0	0	0	0	0	0	0	0	0	0	0	0	0	0	0	0	0	0	0	0
ASV_2044	0	0	0	0	0	0	0	0	0	0	0	0	0	0	0	0	0	0	0	0	0	0	0	0	0	0	0	0	0	0	0	0	0	0	0	0	0	0	0	0	0	0	0	0	0	0	0	0	0
ASV_2037	0	0	0	0	0	0	0	0	0	0	0	0	0	0	0	0	0	0	0	0	0	0	0	0	0	0	0	0	0	0	0	0	0	0	0	0	0	0	0	0	0	0.00029661	0	0	0	0	0	0	0
ASV_2045	0	0	7.96157e-05	0	0	0	0	0	0.00670649	0	0	0	0	0	0	0	0	0	0	0	0	0	0	0	0	0	0	0	0	0	0	0	0	0	0	0	0	0	0	0	0	0	0	0	0	0	0	0	0
ASV_2046	0	0	0	0	0	0	0	0	0	0	0	0	0	0	0	0	0	0	0	0	0	0	0	0	3.29489e-05	0	0	0	0	0	0	0	0	0	0	0	0	0	0	0	0	0	0	0	0	0	0	0	0
ASV_2047	0	0	0	0	0	0	0	0	0	0	0	0	0	0	0	0	0	0	0	0	0	0	0	0	3.29489e-05	0	0	0	0	0	0	0	0	0.0010794	0	0	0	0	0	0	0	0	0	0	0	0	0	0	0
ASV_2048	0	0	0	0	0	0	0	0	0	0	0	0	0	0	0	0	0	0	0	0	0	0	0	0	0	0	0	0	0	0	0	0	0	0.000674627	0	0	0	0	0	0	0	4.23729e-05	0	0	0	0	2.1422e-05	0	2.23105e-05
ASV_2049	0	0	0	0	0	0	0	0	0	0	0	0	0	0	0	0	0	0	0	0	0	0	0	0	0	0	0	0	0	0	0	0	0	0	0	0	0	0	0	0	0	0	0	0	0	0	0	0	0
ASV_2050	0	0	0	0	0	0	0	0	0	0	0	0	0	0	0	0	0	0	0	0	0	0	0	0	0	0	0	0	0	0	0	0	0	0	0	0	0	0	0	0	0	0	0	0	0	0	0	0	0
ASV_2051	0	0	0	0	0	0	0	0	0	0	0	0	0	0	0	0	0	0	0	0	0	0	0	0	0	0	0	0	0	0	0	0	0	0	0	0	0	0	0	0	0	0	0	0	0	0	0	0	0
ASV_1615	0	0	0	0	0	0	0	0	0	0	0	0.0385183	0	0	0	0	0	0	0	0	0	0	0	0	0	0	0	0	0	0	0	0	0	0	0	0	0	0	0	0	0	0	0	0	0	0	0	0	0
ASV_2052	0	0	0	0	0	0	0	0	0	0	0	0	0	0	0	0	0	0	0	0	0	0	0	0	0	0	0	0	0	0	0	0	0	0	0	0	0	0	0	0	0	0	0	0	0	0	0	0	0
ASV_2053	0	0	0	0	0	0	0	0	0	0	0	0	0	0	0	0	0	0	0	0	0	0	0	0	0	0	0	0	0	0	0	0	0	0	0	0	0	0	0	0	0	0	0	0	0	0	0	0	0
ASV_2055	0	0	0	0	0	0	0	0	0	0	0	0	0	0	0	0	0	2.46269e-05	0	0	0	0	0	0	0	0	0	0	0	0	0	0	0	0	0	0	0	0	0	0	0	0	0	0	0	0	0	0	0
ASV_2056	0	0	0	0	0	0	0	0	0	0	0	0	0	0	0	0	0	0	0	0	0	0	0	0	0	0	0	0	0	0	0	0	0	0	0	0	0	0	0	0	0	0	3.65591e-05	0	0	0	0	0	0
ASV_2058	0	0	0	0	0	0	0	0	0	0	0	0	0	0	0	0	0	0	0	0	0	0	0	0	0	0	0	0	0	0	0	0	0	0	0	0	0	0	0	0	0	0	0	0	0	0	0	0	0
ASV_2059	0	0	0	0	0	0	0	0	0	0	0	0	0	0	0	0	0	0	0	0	0	0	0	0	0	0	0	0	0	0	0	0	0	0	0	0	0	0	0	0	0	0	0	0	0	0	0	0	0
ASV_2061	0	0	0	0	0	0	0	0	0	0	0	0	0	0	0	0	0	0	0	0	0	0	0	0	0.000230643	0.00200373	0	0	0	0	0	0	0	0.000843284	0	0.00036807	0	0	0	0	0	0	7.31181e-05	0	0	0	0	0	0
ASV_2062	0	0	0	0	0	0	0	0	0	0	0	0	0	0	0	0	0	0	0	0	0	0	0	0	0	0	0	0	0	0	0	0	0	0	0	0	0	0	0	0	0	0	0	0	0	0	0	0	0
ASV_2063	0	0	0	0	0	0	0	0	0	0	0	0	0	0	0	0	0	0	0	0	0	0	0	0	0	0	0	0	0	0	0	0	0	0	0	0	0	0	0	0	0	0	0	0	0	0	0	0	0
ASV_2064	0	0	0	0	0	0	0	0	0	0	0	0	0	0	0	0	0	0	0	0	0	0	0	0	0	0	0	0	0	0	0	0	0	0	0	0	0	0	0	0	0	0	0	0	0	0	0	0	0
ASV_2065	0	0	0	0	0	0	0	0	0	0	0	0	0	0	0	0	0	0	0	0	0	0	0	0	0	0	0	0	0	0	0	0	0	0	0	0	0	0	0	0	0	0	0	0	0	0	0	0	0
ASV_2067	0	0	0	0	0	0	0	0	6.66208e-05	0	0	0	0	0	0	0	0	0	8.09881e-05	0	0	3.31532e-05	0	0.000689763	0.00144975	0.000316378	0.00629024	0.000125039	0	0	3.32535e-05	0	0	0	0.00285279	2.30044e-05	0	3.42466e-05	0	0	0	0	0	0	0	0	0	2.32926e-05	0
ASV_2068	0	0	0	0	0	0	0	0	0	0	0	0	0	0	0	0	0	0	0	0	0	0	0	0	0	0	0	0	0	0	0	0	0	0	0	0	0	0	0	0	0	0	0	0	0	0	0	0	0
ASV_2070	0	0	0	0	0	0	0	0	0	0	0	0	0	0	0.000708174	0	0	0	0	0	0	0	0	0	0	0	0	0	0	0	0	0	0	0	0	0	0	0	0	0	0	0	0	0	0.000442907	0.000341276	0	2.32926e-05	0
ASV_2071	0	0	0	0	0	0	0	0	0	0	0	0	0	0	0	0	0	0	4.0494e-05	0	0	0	0	0	0	0	0	0	0	0	0	0	0	0	0	0	0	0	0	0	0	0	0	0	0	0	0	0	0
ASV_2072	0	0	0	0	0	0	0	0	0	0	0	0	0	0	0	0	0	0	0	0	0	0	0	0	0	0	0	0	0	0	0	0	0	0	0	0	0	0	0	0	0	0	0	0	0	0	2.1422e-05	0	0
ASV_2073	0	0	0	0	0	0	0	0	0	0	0	0	0	0	0	0	0	0	0	0	0	0	0	0	0	0	0	0	0	0	0	0	0	0	0	0	0	0	0	0	0	0	0	0	0	0	0	0	0
ASV_2074	0	0	0	0	0	0	0	0	0	0	0	0	0	0	0	0	0	0	0	0	0	0	0	0	0	0	0	0	0	0	0	0	0	0	0	0	0	0	0	0	0	0	0	0	0	0	0	0	0
ASV_2075	0	0	0	0	0	0	0	0	0	0	0	0	0	0	0	0	0	0	0	0	0	0	0	0	0	0	0	0	0	0	0	0	0	0	0	0	0	0	0	0	0	0	0	0	0	0	0	0	0
ASV_2076	0	0	0	0	0	0	0	0	0	0	0	0	0	0	0	0	0	0	0	0	0	0	0	0	0	0	0	0	0	0	0	0	0	0	0	0	0	0	0	0	0	0	0	0	0	0	0	0	0
ASV_2077	0	0	0	0	0	0	0	0	0	0	0	0	0	0	0	0	0	0	0	0	0	0	0	0	0	0	0	0	0	0	0	0	0	0	0	0	0	0	0	0	0	0	0	0	0	0	0	0	0
ASV_2078	0	0	0	0	0	0	0	0	0	0	0	0	0	0	0	0	0	0	0	0	0	0	0	0	0	0	0	0	0	0	0	0	0	0	0	0	0	0	0	0	0	0	0	0	0	0	0	0	0
ASV_2079	0	0	0	0	0	0	0	0	0	0	0	0	0	0	0	0	0	0	0	0	0	0	0	0	0	0	0	0	0	0	0	0	0	0	0	0	0	0	0	0	0	0	0	0	0	0	0	0	0
ASV_2080	0	0	0	0	0	0	0	0	0	0	0	0	0	0	0	0	0	0	0	0	0	0	0	0	0	0	0	0	0	0	0	0	0	0	0	0	0	0	0	0	0	0	0	0	0	0	0	0	0
ASV_2081	0	0	0	0	0	0	0	0	0	0	0	0	0	0	0	0	0	0	0	0	0	0	0	0	0	0	0	0	0	0	0	0	0	0	0	0	0	0	0	0	0	0	0	0	0	0	0	0	0
ASV_1769	0.00178444	0	2.65386e-05	0	0	0	0	0	0	0	0	0	0	0	0	0	0	0	0	0	0	0	0	0	0	0	0	0	0	0	0	0	0	0	0	0	0	3.42466e-05	0	0	0	0	0	0	0	0	4.2844e-05	0	0
ASV_2082	0	0	0	2.75816e-05	0	0	0	0	0	0	0	0	0	0	0	0	0	0	0	0	0	0	0	0	0	0	0	0	0	0	0	0	0	0	0	0	0	0	0	0	0	0	0	0	0	0	2.1422e-05	0	0
ASV_2083	0	0	0	0	0	0	0	0	0.000266483	0	0	0	0	0	0	0	0	0	0	0	0	0	0.000277921	9.40586e-05	0	0	0	0	0.00172117	0.000549425	0	0	0.000274869	0	0	0	0	0	0	0	0	0	0	0	0	0	0	0	0
ASV_2084	0	0	0	0	0	0	0	0	0	0	0	0	0	0	0	0	0	0	0	0	2.4484e-05	0	0	0	0	0	0	0	0	0	0	0	0	0	0	0	0	0	0	5.73197e-05	0	0	0	0	0.000379635	0	0	0	0
ASV_2085	0	0	0	0	0	0	0	0	0	0	0	0	0	0	0	0	0	0	0	0	0	0	0	0	0	0	0	0	0	0	0	0	0	0	0	0	0	0	0	0	0	0	0	0	0	0	0	0	0
ASV_2086	0	0	0	0	0	0	0	0	0	0	0	0	0	0	0	0	0	0	0	0	0	0	0	0	0	0	0	0	0	0	0	0	0	0	0	0	0	0	0	0	0	0	0	0	0	0	0	0	0
ASV_2087	0	0	0	0	0	0	0	0	0	0	0	0	0	0	0	0	0	0	0	0	0	0	0	0	0	0	0	0	0	0	0	0	0	0	0	0	0	0	0	0	0	0	0	0	0	0	0	0	0
ASV_2088	0	0	0	0	0	0	0	0	0	0	0	0	0	0	2.95072e-05	0	0	0	0	0	0	0	0	0	0	0	0	0	0	0	0	0	0	0	0	0	0	0	0	0	0	0	0	0	0	0	0	0	0
ASV_2089	0	0	0	0	0	0	0	0	0	0	0	0	0	0	0	0	0	0	0	0	2.4484e-05	0	0	3.13529e-05	0	0	0	0	0	0	0	0	0	0.000168657	0	0	0	0	0	0	0	4.23729e-05	0	0	0	0	0	0	0
ASV_2090	0	0	0	0	0	0	0	0	0	0	0	0	0	0	0	0	0	0	0	0	0	3.31532e-05	0	0	0	0	0	0	0	0	0	0	0	0	0	0	0	0	0	0	0	0	7.31181e-05	0	0	0	0	0	0
ASV_2091	0	0	0	0	0	0	0	0	0	0	0	0	0	0	0	0	0	0	0	0	0	0	0	0	0	0	0	0	0	0	0	0	0	3.37314e-05	0	0	0	0	0	0	0	0	0	0	0	0	0	0	0
ASV_2092	0	0	0	0	0	0	0	0	0	0	0	0	0	0	0	0	0	0	0	0	0	0	0	0	0	0	0	0	0	0	0	0	0	0	0	0	0	0	0	0	0	0	0	0	0	0	0	2.32926e-05	0
ASV_2093	0	0	0	0	0	0	0	0	0	0	0	0	0	0	0	0	0	0	0	0	0	0	0	0	0	0	0	0	0	0	0	0	0	0	0	0	0	0	0	0	0	0	0	0	0	0	0	0	0
ASV_2094	0	0	0	0	0	0	0	0	0	0	0	0	0	0	0	0	0	0	0	0	0	0	0	0	0	0	0	0	0	0	0	0	0	0	0	0	0	0	0	0	0	0	0	0	0	0	0	0	0
ASV_2095	0	0	0	0	0	0	0	0	0	0	0	0	0	0	0	0	0	0	0	0	0	0	0	0	0	0	0	0	0	0	0	0	0	0	0	0	0	0	0	0	0	0	0	0	0	0	0	0	0
ASV_2096	0	0	0	0	0	0	0	0	0	0	0	0	0	0	0	0	0	0	0	0	0	0	0	0	0	0	0	0	0	0	0	0	0	0	0	0	0	0	0	0	0	0	0	0	0	0	0	0	0
ASV_2097	0	0	0	0	0	0	2.80191e-05	0	0	0	0	0	0	0	0	0	0	0	0	0	0	0	0	0	0	0	0	0	0	0	0	0	0	0	0	0	0	0	0	0	0	0	3.65591e-05	0	0	0	0	0	0
ASV_2098	0	0	7.96157e-05	8.27449e-05	0	0.000222941	0.000560381	0	0.000444138	0.000448402	0	0	0	0.000135939	5.90145e-05	0.000555042	0	9.85076e-05	8.09881e-05	0	0	0	0	3.13529e-05	0	0	4.91425e-05	0	0	0	0	0	0	0	0	0	0.000631131	0	3.44744e-05	0.000343918	0.000178674	4.23729e-05	0	0.00240256	0.000105454	6.20501e-05	6.4266e-05	0	0
ASV_2099	0	0	0	0	0	0	0	0	0	0	0	0	0	0	0	0.0542091	0	0	0	0	0	0	0	0	0	0	0	0	0	0	0	0	0	0	0	0	0	0	0	0	0	0	0	0	0	0	0	0	0
ASV_2100	0	0	0	0	0	0	0	0	0	0	0	0	0	0	0	0	3.55543e-05	0	0	0	0	0	0	0	0	0	0	0	0	0	0	0	0	0	0	0	0	0	0	0	0	0	0	0	0	0	0	0	0
ASV_2101	0	0	0	0	0	0	0	0	0	0	0	0	0	0	0	0	0	0	0	0	0	0	0	0	0	0	0	0	0	0	0	0	0	0	0	0	0	0	0	0	0	0	0	0	0	0	0	0	0
ASV_2102	0	0	0	0	0	0	0	0	0	0	0	0	0	0	0	0	0	0	0	0	0	0	0	0	0	0	0	0	0	0	0	0	0	0	0	0	0	0	0	0	0	0	0	0	0	0	0	0	0
ASV_2103	0	0	0	0	0	0	0	0	0	0	0	0	0	0	0	0	0	0	0	0	0	0	0	0	0	0	0	0	0	0	0	0	2.74869e-05	0	0	0	0	0	0	0	0	0	0	0	0	0	0	0	0
ASV_2104	0	0	0	0	0	0	0	0	0	0	0	0	0	0	0	0	0	0	0	0	0	0	0	0	0	0	0	0	0	0	0	0	0	0	0	0	0	0	0	0	0	0	0	0	0	0	0	0	0
ASV_2105	0	0	0	0	0	0	0	0	0	0	0	0	0	0	0	0	0	0	0	0	0	0	0	0	0	0	0	0	0	0	0	0	0	0	0	0	0	0	0	0	0	0	0	0	0	0	0	0	0
ASV_2106	0	0	0	0	0	0	0	0	0	0	0	0	0	0	0	0	0	0	0	0	0	0	0	0	0	0	0	0	0	0	0	0	0	0	0	0	0	0	0	0	0	0	0	0	0	0	0	0	0
ASV_2108	0	0	7.96157e-05	0	0	0	0	0	0	0	0	0	0	0	0	0	0	0	0	0	0	0	0	0.000783822	0.0046458	0.00116005	0.000491425	0	0	0	0	0	0	3.37314e-05	0.000429872	0	0	0	0	0	0.000142939	0	0	0	0	0	0	0	0
ASV_2109	0	0	5.30771e-05	0	0	0	0	0	2.22069e-05	0	0	0	0	0	0	0	0	0	0	0	0	0	0	0	0	0	0	0	0	0	3.32535e-05	0	0	0.000640896	7.81586e-05	0	0	0	0	0	0	0.000805085	0	0	0	0	0	0	0
ASV_2110	0	0	0	0	0	0	0	2.69397e-05	0	0	0	0	0	0	0	0	0	0	0	0	0	0	0	0	0	0	0	0	0	0	0	0	0	0.000674627	0	0	0	0	0	0	0	0	0	0	0	0	0	0	0
ASV_2112	0	0	0	0	0	0	0	0	0	0	0	0	0	0	0	0	0	0	0	0	0	0	0	0	0	0	0	0	0	0	0	0	0	0	0	0	0	0	0	0	0	0	0	0	0	0	0	0	0
ASV_2113	0	0	0	0	0	0	0	0	0	6.40574e-05	0	0	0	0	0	0	3.55543e-05	2.46269e-05	0	0	0	0	0	0	0	0	0	0	0	0	0	0	0	0.00141672	0	0	0	0	0	0	0	0.00182203	0	0	2.10908e-05	0	0	0	0
ASV_2114	0	0	0	0	0	0	0	0	0	0	0	0	0	0	0	0	0	0	0	0	0	0	0	0	0	0	0	0	0	0	0	0	0	0	0	0	0	0	0	0	0	0	0	0	0	0	0	0	0
ASV_2115	0	0	0	0	0	0	0	0	0	0	0	0	0	0	0	0	0	0	0	0	0	0	0	0	0	0	0	0	0	0	0	0	0	0	0	0	0	0	0	0	0	0	0	0	0	0	0	0	0
ASV_2116	0	0	0	0	0	0	0	0	0	0	0	0	0	0	0	0	0	0	0	0	0	0	0	0	0	0	0	0	0	0	0	0	0	0	0	0	0	0	0	0	0	0	0	0	0	0	0	0	0
ASV_2117	0	0	0	0	0	0	0	0	0	0	0	0	0	0	0	0	0.00106663	0	0	0	0	0	0	0	0	0	0	0	0	0	0	0	0	0	0	0	0	0	0	0	0	0	0	0	4.21816e-05	0	2.1422e-05	0	0
ASV_2120	0	0	0	0	0	0	0	0	0	0	0	0	0	0	0	0	0	0	0	0	0	0	0	0	0	0	0	0	0	0	0	0	0	0	0	0	0	0	0	0	0	0	0	0	0	0	0	0	0
ASV_2118	0	0	0	0	0	0	0	0	0	0	0	0	0	0	0	0	0	0	4.0494e-05	0	0	0	0	0	0	0	0	0	0	0	0	0	0	0	0	0.00112721	0	0	0	0	0.00661092	0	0	0	0	0	0	0.000395975	0
ASV_2119	0	0	0	0	0	0	0	0	0	0	0	0	0	0	0	0	0	0	0	0	0	0	0	0	0	0	0	0	0	0	0	0	0	0	0	0	0	0	0	0	0	0	0	0	0	0	0	0	0
ASV_2122	0	0	0	0	0	0	0	0	0	0	0	0	0	0	0	0	0	0	0	0	0	0	0	0	0.000691928	0	0	0	0	0	0.000798085	0	0	0	0	0	0	0	0	0	0	0	0	0	6.32725e-05	0	0	0	0
ASV_2123	0	0	0	0	0	0	0	0	0	0	0	0	0	0	0	0	0	0	0	0	0	0	0	0	0	0	0	0	0	0	0	0	0	0	0	0	0	0	0	0	0	0	0	0	0	0	0	0	0
ASV_2125	0	0	0.000212309	0	0	0	0	0	0	0.00329896	0	0	0.000114368	0	2.95072e-05	0	0	0	0.000161976	0	0	0	0	0	0	0.00045699	0	0.000125039	0	0	0	0	0	0.000101194	7.81586e-05	0.000345066	0	0	0	0	7.14694e-05	0	0	0	0.000126545	0	0	0	0
ASV_2126	0	0	0	0	0	0	0	0	0	0	0	0	0	0	0	0	0	0	0	0	0	0	0	0	0	0	0	0	0	0	0	0	0	0	0	0	0	0	0	0	3.57347e-05	0	0	0	0	0	0	0	0
ASV_2127	0	0	0	0	0	0	0	0	0	0	0	0	0	0	0	0	0	0	0	0	0	0	0	0	0	0	0	0	0	0	0	0	0	0	0	0	0	0	0	0	0	0	0	0	0	0	0	0	0
ASV_2130	0	0	0	0	0	0	0	0	0	0	0	0	0	0	0	0	0	0	0	0	0	0	0	0	0	0	0	0	0	0	0	0	0	0	0	0	0	0	0	0	0	0	0	0	0	0	0	0	0
ASV_2131	0	0	0	0	0	0	0	0	0	0	0	0	0	0	0	0	0	0	0	0	0	0	0	0	0	0	0	0	0	0	0	0	0	6.74627e-05	0	0	0	0	0	0	0	0	0	0	0	0	0	0	0
ASV_2132	0	0	0	0	0	0	0	0	0	0	0	0	0	0	0	0	0	0	0	0	0	0	0	0	0	0	0	0	0	0	0	0	0	0	0	0	0	0	0	0	0	0	0	0	0	0	0	0	0
ASV_2133	0	0	0	0	0	0	0	0	0	0	0	0	0	0	0	0	0	0	0	0	0	0	0	0	0	0	0	0	0	0	0	0	0	0	0	0	0	0	0	0	0	0	0	0	0	0	0	0	0
ASV_2134	0	0	5.30771e-05	0	0	0	0	0	0	0	0	0	0	0	0.000206551	0	0	0	0	0	0	0	0	0	3.29489e-05	0	0.00019657	0	0	0	0	0	0	0.000134925	0	0	0	0	0	0	0	0	0.000475268	0	0.00025309	0	0	0.000186341	2.23105e-05
ASV_2135	0	0	2.65386e-05	0	0	0	2.80191e-05	0.000161638	6.66208e-05	0	0	0	0	0	5.90145e-05	0	3.55543e-05	7.38807e-05	0.00020247	0	7.3452e-05	0	0	6.27058e-05	0.000230643	7.03062e-05	4.91425e-05	9.37793e-05	9.3882e-05	0	6.6507e-05	0	0	0.000101194	7.81586e-05	0.000184035	0	3.42466e-05	0	0	3.57347e-05	0.000127119	3.65591e-05	0	0.000126545	0	2.1422e-05	4.65853e-05	0.000111552
ASV_2136	0	0	0	0	0	0	0	0	0	0	0	0	0	0	0	0	0	7.38807e-05	0	0	0	0	0	0	0	0	0	0	0	0	0	0	0	3.37314e-05	0	0	0	0	0	0	0	0	0	0	0	0	0	0	0
ASV_2137	0	0	0	0	0	0	0	0	0	0	0	0	0	0	0	0	0	0	0	0	0	0	0	0	0	0	0	0	0	0	0	0	0	0	0	0	0	0	0	0	0	0	0.000365591	0	0	0	0	0.000256219	0
ASV_2138	0	0	0	0	0	0	0	0	0	0	0	0	0	0	0	0	0	0	0	0	0	0	0	0	0	0	0	0	0	0	0	0	0	0	0	0	0	0	0	0	0	0	0	0	0	0	0	0	0
ASV_2139	0	0	0	0	0	0	0	0	0	0	0	0	0	0	0	0	0	0	0	0	0	0	0	0	0	0	0	0	0	0	0	0	0	0	0	0	0	0	0	0	0	0	0	0	0	0	0	0	0
ASV_2140	0	0	2.65386e-05	0.000193071	0	0	0	0	0	0	0	0	0	0	0.00118029	0	0.00405319	0.000517165	0	0	0	0	0	0	0	0	0	0	0	0	0	0	0	0	0	0	0	0	0	0	0	0	0	0	0	0	0	0	0
ASV_2141	0	0	0	0	0	0	0	0	0	0	0	0	0	0	0	0	0	0	0	0	0	0	0	0	0	0	0	0	0	0	0	0	0	0	0	2.30044e-05	0	0	0	0	0	0	0	0	0	0	0	2.32926e-05	0
ASV_2143	0	0	0	0	0	0	0	0	0	0	0	0	0	0	0	0	0	0	0	0	0	0	0	0	0	0	0	0	0	0	0	0	0	0	0	0	0	0	0	0	0	0	0	0	0	0	0	0	0
ASV_2142	0	0	0	0	0	0	0	0	0	0	0	0	0	0	0	0	0	0	0	0	0	0	0	0	0	0	0	0	0	0	0	0	0	0	0	0	0	0	0	0	0	0	0	0	0	0	0	0	0
ASV_2144	0	0	0	0	0	0	0	0	0	0	0	0	0	0	0	0	0	0	0	0	0	0	0	0	0	0	0	0	0	0	0	0	0	0	0	0	0	0	0	0	0	0	0	0	0	0	0	0	0
ASV_2145	0	0	0	0	0	0	0	0	0	0	0	0	0	0	0	0	0	0	0	0	0	0	0	0	0	0	0	0	0	0	0	0	0	0	0	0	0	0	0	0	0	0	0	0	0	0	0	0	0
ASV_2146	0	0	0	0	0	0	0	0	0	0	0	0	0	0	0	0	0	0	0	0	0	0	0	0	0	0	0	0	0	0	0	0	0	0	0	0	0	0	0	0	0	0	0	0	0	0	0	0	0
ASV_2147	0	0	0	0	0	0	0	0	0	0	0	0	0	0	0	0	0	0	0	0	0	0	0	0	0	0	0	0	0	0	0	0	0	0	0	0	0	0	0	0	0	0	0	0	0	0	0	0	0
ASV_2148	0	0.00012428	7.96157e-05	5.51633e-05	0	0	0.000140095	0	2.22069e-05	0	0	0	0	0.000237893	0	0	0	2.46269e-05	0.00194371	0	0	0	0	0	0	0	0	3.12598e-05	0.000344234	0	0	0	2.74869e-05	0	0	0	0	0	0	0	0	0	0	0	6.32725e-05	0	0	0	0.000156173
ASV_2149	0	0	0	0	0	0	0	0	0	0	0	0	0	0	0	0	0	0	0	0	0	0	0	0	0	0	0	0	0	0	0	0	0	0.000269851	0	0	0	0	0	0	0	0.00139831	0	0	0	0	0	0	0
ASV_2150	0	0	0	0	0	0	0	0	0	0	0	0	0	0	0	0	0	0	0	0	0	0	0	0	0	0	0	0	0	0	0	0	0	0	0	0	0	0	0	0	0	0	0	0	0	0	0	0	0
ASV_2151	0	0	2.65386e-05	0	0	0	0	8.0819e-05	4.44138e-05	0	0	0	0	0	0	0	0	0	0.000121482	0	0	0	0	3.13529e-05	9.88468e-05	0	9.82849e-05	0	6.2588e-05	0	0	0	0	0	3.90793e-05	4.60087e-05	0	0	0	0	0	0	0	0	2.10908e-05	0	0	0	4.46209e-05
ASV_2152	0	0	0	0	0	0	0	0	0	0	0	0	0	0	0	0	0	0	0	0	0	0	0	0	0	0	0	0	0	0	0	0	0	0	0	0	0	0	0	0	0	0	0	0	0	0	0	0	0
ASV_2153	0	0	0	0	0	0	0	0	0	0	0	0	0	0	0	0	0	0	0	0	0	0	0	0	0	0	0	0	0	0	0	0	0	0.000303582	0	0	0	0	0	0	0	0	7.31181e-05	0	0	0	0	0	0
ASV_2154	0	0	0	0	0	0	0	0	0	0	0	0	0	0	0	0	0	0	0	0	0	0	0	0	0	0	0	0	0	0	0	0	0	3.37314e-05	0	0	0	0	0	0	0	0	0	0	0	0	0	0	0
ASV_2155	0	0	0	0	0	0	0	0	0	0	0	0	0	0	0	0	0	0	0	0	0	0	0	0	0	0	0	0	0	0	0	0	0	0	0	0	0	0	0	0	0	0	0	0	0	0	0	0	0
ASV_2156	0	0	0	0	0	0	0	0	0	0	0	0	0	0	0	0	0	0	0	0	0	0	0	0	0	0	0	0	0	0	0	0	0	0	0	0	0	0	0	0	0	0	0	0	0	0	0	0	0
ASV_2157	0	0	0	0	0	0	0	0	0	0	0	0	0	0	0	0	0	0	0	0	0	0	0	0	0	0	0	0	0	0	0	0	0	0	0	0	0	0	0	0	0	0	0	0	0	0	0	0	0
ASV_2158	0	0	0	0	0	0	0	0	0	0	0	0	0	0	0	0	0	0	0	0	0	0	0	0	0	0	0	0	0	0	0	0	0	0	0	0	0	0	0	0	0	0	0	0	0	0	0	0	0
ASV_49	0	0	0	0	0	0	0	0	0	0	0	0	0	0	0	0	0	0	0	0	0	0	0	0	0	0	0	0	0	0	0	0	0	0	0	0	2.62971e-05	0	0	0	0	0	0	0	0	0	0	0	0
ASV_2159	0	0	0	0	0	0	0	0	0	0	0	0	0	0	2.95072e-05	0	0	0	0	0	0	0	0	0	0	0	0	0	0	0	0	0	0	0	0	0	0	0	0	0	0	0	0	0	0	0	0	0	0
ASV_2160	0	0	0	0	0	0	0	0	0	0	0	0	0	0	0	0	0	0	0	0	0	0	0	0	0	0	0	0	0	4.57854e-05	0	0	0	0	0	0	0	0	0	0	0	0	0	0	0	0	0	4.65853e-05	0
ASV_2161	0	0	0	0	0	0	0	0	0	0	0	0	0	0	0	0	0	0	0	0	0	0	0	0	0	0	0	0	0	0	0	0	0	0	0.0032045	0.00455487	0	0	0	0	0	0	0	0	0	0	0	0	0
ASV_2162	0	0	0	0	0	0	0	0	0	0	0	0	0	0	0	0	0	0	0	0	0	0	0	0	0	0	0	0	0	0	0	0	0	0	0	0	0	0	0	0	0	0	0	0	0	0	0	0	0
ASV_2163	0.000356888	0	0	0	0	0	0	0	0	0	0	0	0	0	0	0	0	0	0	0	0	0	0	0	0	0	0	0	0	0	0	0	0	0	0	0	0	0	0	0	0	0	0	0	0	0	2.1422e-05	0	0
ASV_2164	0	0	0	0	0	0	0	2.69397e-05	0	0	0	0	0	0	0	0	3.55543e-05	0	0	0	0	0	0	0	0	0	0	0	0	0	0	0	0	0	0	0	0	0	0	0	0	0	0	0	2.10908e-05	0	0	0	0
ASV_2165	0	0	0	0	0	0	0	0	0	0	0	0	0	0	0	0	0	0	0	0	0	3.31532e-05	0	0	0	0	0	0	0	0	0	0	0	0	0	0	0	0	0	0	0	0	0	0	0	0	0	0	0
ASV_2166	0	0	0	0	0	0	0	0	0	0	0	0	0	0	0	0	0	0	0	0	0	0	0	0	0	0	0	0	0	0	0	0	0	0	0	0	0	0	0	0	0	0	0	0	0	0	0	0	0
ASV_2167	0	0	0	0	0	0	0	0	0	0	0	0	0	0	0	0	0	0	0	0	0	0	0	0	0	0	0	0	0	0	0	0	0	0	0	0	0	0	0	0	0	0	0	0	0	0	0	0	0
ASV_2168	0	0	0	0	0	0	0	0	0	0	0	0	0	0	0	0	0	0	0	0	0	0	0	0	0	0	0	0	0	0	0	0	0	0	0	0	0	0	0	0	0	0	0	0	0	0	0	0	0
ASV_2169	0	0	0	2.75816e-05	0	0	0	0	0	0	0	0	0	0	0	0	0	0	0	0	0	0	0	0	0	0	0	0	0	0	0	0	0	0	0	0	0	0	0	0	0	0	0	0	0	0	0	0	0
ASV_2170	0	0	0	0	0	0	0	0	0	0	0	0	0.000762457	0	0	0	0	0	0.00020247	0	0	0	0	0.000125412	0	3.51531e-05	0	0	0	0	0	0	0	0	0.000156317	0	0	0	3.44744e-05	0	0	0	0	0	0	0	0	0	0
ASV_2171	0	0	0	0	0	0	0	0	0	0	0	0	0	0	0	0	0	0	0	0	0.00548442	0.000265226	3.9703e-05	0	0	0	0	0	0.000125176	0	0	0	0	0	0	9.20175e-05	0	0	0	0	0	0	0.000182795	0	0	0	0	0	0
ASV_2172	0	0	0	0	0	0	0	0	0	0	0	0	0	0	0	0	0	0	0	0	0	0	0	0	0	0	0	0	0	0	0	0	0	0	0	0	0	0	0	0	0	0	0	0	0	0	0	0	0
ASV_2173	0	0	0	0	0	0	0	0	0	0	0	0	0	0	0	0	0	0	0	0	0	0	0	0	0	0	0	0	0	0	0	0	0	0	0	0	0	0	0	0	0	0	0	0	0	0	0	0	0
ASV_2174	0	0	0	0	0	0	0	0	0	0	0	0	0	0	0	0	0	0	0	0	0	0	0	0	0	0	0	0	0	0	0	0	0	0	0	0	0	0	0	0	0	0	0	0	0	0	0	0	0
ASV_2175	0	0	0	0	0	0	0	0	0	0	0	0	0	0	0	0	0	0	0	0	0	0	0	0	0	0	0	0	0	0	0	0	0	0	0	0	0	0	0	0	0	0	0	0	0	0	0	0	0
ASV_2176	0	0	0	0	0	0	0	0	0	0	0	0	0	0	0	0	0	0	0	0	0	0	0	0	0	0	0	0	0	0	0	0	0	0	0	0	0	0	0	0	0	0	0	0	0	0	0	0	0
ASV_2178	0	0	0	0	0	0	0	0	0	0	0	0	0	0	0	0	0	0	0	0	0	0	0	0	0	0	0	0	0	0	0	0	0	0	0	0	0	0	0	0	0	0	0	0	0	0	2.1422e-05	0	0
ASV_2179	0	0	0	0	0	0	0	0	0	0	0	0	0	0	0	0	0	0	0	0	0	0	0	0	0	0	0	0	0	0	0	0	0	0	0	0	0	0	0	0	0	0	0	0	0	0	0	0	0
ASV_2180	0	0	0	0	0	0	0	0	0	0	0	0	0	0	0	0	0	0	0	0	0	0	0	0	0	0	0	0	0	0	0	0	0	0	0	0	0	0	0	0	0	0	0	0	0	0	0	0	0
ASV_2181	0	0	0	0	0	0	0	0	0	0	0	0.033821	0	0	0	0	0	0	0	0	0	0	0	0	0	0	0	0	0	0	0	0	2.74869e-05	0	0	0	0	0	0	0	0	0	0	0	0	0	2.1422e-05	0	0
ASV_2182	0	0	0	0	0	0	0	0	0	0	0	0	0.0103694	0	0	0	0	0	0	0	0	0	0	0	0	0	0	0	0	0	0	0	0	0	0	0	0	0	0	0	0	0	0	0	0	0	0	0	0
ASV_2183	0	0	0	0	0	0	0	0	0	0	0	0	0	0	0	0	3.55543e-05	0	0	0	0	0	0	0	0	0	0	0	0	0	0	0	0	0	0	0	0	0	0	0	0	0	0	0	0	0	0	0	0
ASV_2184	0	0	0	0	0	0	0	0	0	0	0	0	0	0	0	0	0	0	0	0	0	0	0	0	0	0	0	0	0	0	0	0	0	0	0	0	0	0	0	0	3.57347e-05	0	0	0	0	0	0	0	0
ASV_2185	0	0	0	0	0	0	0	0	0	0	0	0	0	0	0	0	0	0	0	0	0	0	0	0	0	0	0	0	0	0	0	0	0	0	0	0	0	0	0	0	0	0	0	0	0	0	0	0.00102488	0
ASV_2186	0	0	0	0	0	0	0	0	0	0	0	0	0	0	0	0	0	0	0	0	0	0	0	0	0	0	0	0	0	0	0	0	0	0	0	0	0	0	0	0	0	0	0	0	0	0	0	0	0
ASV_2187	0	0	0	0	0	0	0	0	0	0	0	0	0	0	0	0	0	0	0	0	0	0	0	0	0	0	0	0	0	0	0	0	0	0	0	0	0	0	0	0	0	0	0	0	0	0	0	0	0
ASV_2188	0	0	0	0	0	0	0	0	0	0	0	0	0	0	0	0	0	0	0	0	0	0	0	0	0	0	0	0	0	0	0	0	0	0	0	0	0	0	0	0	0	0	0	0	0	0	0	0	0
ASV_2189	0	0	0	0	0	0	0	0	0	3.20287e-05	0	0	0	0	0	0	0	0	0	0	0	0	0	0	0	0	0	0	0	0	0	0	0	0	0	0	0	0	0	0	0	0	0	0	0	0	0	0	0
ASV_2190	0	0	0	0	0	0	0	0	0	0	0	0	0	0	0	0	0	0	0	0	0	0.000331532	0	0	0.000164745	0	0	0	0	0	0	0	0	0	0	0	0	0	0	0	0	0	0	0	0	0	0	0	0
ASV_2191	0	0	0	0	0	0	0	0	0	0	0	0	0	0	0	0	0	0	0	0	0	0	0	0	0	0	0	0	0	0	3.32535e-05	0	0	0	0	0	0	0	0	0	0	0	0	0	0	0	0	0	0
ASV_2192	0	0	0	0	0	0	0	0	0	0	0	0	0	0	0	0	0	0	0	0	0	0	0	0	0	0	0	0	0	0	0	0	0	0	0	2.30044e-05	0	0	0	0	0	0	0	0	2.10908e-05	0	0	0	0
ASV_2193	0	0	0	0	0	0	0	0	0	0	0	0	0	0	0	0	0	0	0	0	0	0	0	0	0	0	0	0	0	0	0	0	0	0	0	0	0	0	0	0	0	0	0.00248602	0	0	0	0	0	0
ASV_2194	0	0	0	0	0	0	0	0	0	0	0	0	0	0	0	0	0	0	0	0	0	0	0	0	0	0	0	0	0	0	0	0	0	0	0	0	0	0	0	0	0	0	0.0016086	0	0	0	6.4266e-05	0.00034939	0
ASV_2195	0	0	0	0	0	0	0	0	0	0	0	0	0	0	0	0	0	0	0	0	0	0	0	0	0	0	0	0	0	0	0	0	0	0	0	0	0	0	0	0	0	0	0	0	0	0	0	0	0
ASV_2197	0	0	0	0	0	0	0	0	0	0	0	0	0	0	0	0	0	0	0	0	0	0	0	0	0	0	0	0	0	4.57854e-05	0	0	0	0	0	0	0	0	0	0	0	0	0	0	2.10908e-05	0	0	0	0
ASV_2198	0	0	0	0	0	0	0	0	0	0	0	0	0	0	0	0	0	0	0	0	0	0	0	0	0	0	0	0	0	0	0	0	0	0.000168657	0	0	0	0	0	0	0	0	0	0	0	0	0	0	0
ASV_2199	0	0	0	0	0	0	0	0	0	0	0	0	0	0	0	0	0	0	0	0	0	0	0	0	0	0	0	0	0	0	0	0	0	0	0	0	0	0	0	0	0	0	0	0	0	0	0	0	0
ASV_2200	0	0	0	0	0	0	0	0	0	0	0	0	0	0	0	0	0	0	0	0	0	0	0	0	0	0	0	0	0	0	0	0	0	0	0	0	0	0	0	0	0	0	0	0	0	0	0	0	0
ASV_2201	0	0	5.30771e-05	0	0	0	0	0	0	0	0	0	0	0	0	0	0	0	0	0	0	0	0	0	0	0	0	0	0	0	0	0	0	0	0	0	0	0	0	0	0	0	0	0	0	0	0	0	0
ASV_2202	0	0	0	2.75816e-05	0	0	0	0	0	0	0	0	0	0	0	0	0	0	0	0	0	0	0	3.13529e-05	0	0	0	0	0	0	0	0	0	0	0	0.000782149	0	0	0	0	0	0	0	0	0	0	0	0	0
ASV_2203	0	0	0	0	0	0	0	0	0	0	0	0	0	0	0	0	0	0	0	0	0	0	0	0	0	0	0	0	0	0	0	0	0	0	0	0	0	0	0	0	0	0	0	0	0	0	0	0	0
ASV_2204	0	0	0	0	0	0	0	0	0	0	0	0	0	0	0	0	0	0	0	0	0	0	0	0	0	0	0	0	0	0	0	0	0	0	0	0	0	0	0	0	0	0	0	0	0	0	0	0	0
ASV_2205	0	0	0	0	0	0	0	0	0	0	0	0	0	0	0	0	0	0	0	0	0	0	0	0	0	0	0	0	0	0	0	0	0	0	0	0	0	0	0	0	0	0	0	0	0	0	0	0	0
ASV_2206	0	0	0	0	0	0	0	0	0	0	0	0	0	0	0	0	0	0	0	0	0	0	0	0	0	0	0	0	0	0	0	0	0	0	0	0	0	0	0	0	0	0	0	0	0	0	0	0	0
ASV_2207	0	0	7.96157e-05	0	6.04303e-05	0	0	0	0	0	0	0	0	3.39847e-05	5.90145e-05	0	0	4.92538e-05	4.0494e-05	0	0	0	0	0	9.88468e-05	0	0.000245712	0	3.1294e-05	0	0	0	0	0	0	4.60087e-05	0	0	0	0	0	4.23729e-05	0	0	0	0	2.1422e-05	2.32926e-05	0
ASV_2208	0	0	0	0	0	0	0	0	0	0	0	0	0	0	0	0	0	0	0	0	0	0	3.9703e-05	0	0	0	0	0	0	0	0	0	0	0	0	0	0	0	0	0	0	0	0	0	0	0	0	0	0
ASV_2209	0	0	0	0	0	0	0	0	0	0	0	0	0	0	0	0	0	0	0	0	0	0	0	0	0	0	0	0	0	0	0	0	0	0	0	0	0	0	0	0	0	0	0	0	0	0	0	0	0
ASV_2210	0	0	0	0	0	0	0	0	0	0	0	0	0	0	0	0	0	0	0	0	0	0	0	0	0	0	0	0	0	0	0	0	0	0	0	0	0	0	0	0	0	0	0	0	0	0	0	0	0
ASV_2212	0	0	0	0	0	0	0	0.000889009	8.88277e-05	0	0	0	7.62457e-05	0	0	0	0	0.000935822	0.00376594	0	0	0	3.9703e-05	0	0.000955519	0	0	3.12598e-05	0.00015647	0	0	0	5.49738e-05	0	0	0	0	0	0	0	0.000678959	0	0	0	0	0	0	0	0
ASV_2214	0	0	0	0	0	0	0	0	0	0	0	0	0	0	0	0	0	0	0	0	0	0	0	0	0	0	0	0	0	0	0	0	0	0	0	0	0	0	0	0	0	0	0	0	0	0	0	0	0
ASV_2215	0	0	0	0	0	0	0	0	0	0	0	0	0	0	0	0	0	0	0	0	0	0	0	0	0	0	0	0	0	0	0	0	0	0	0	0	0	0	0	0	0	0	0	0	0	0	0	0	0
ASV_2217	0	0	0	0	0	0	0	0	0	0	0	0	0	0	0	0	0	0	0	0	0	0	0	0	0	0	0	0	0	0	0	0	0	0	0	0	0	0	0	0	0	0	0	0	0	0	0	0	0
ASV_2218	0	0	0	0	0	0	0	0	0	0	0	0	0	0	0	0	0	0	0	0	0	0	0	0	0	0	0	0	0	0	0	0	0	0	0	0	0	0	0	0	0	0	0	0	0	0	0	0	0
ASV_2219	0	0	0	0	0	0	0	0	0	0	0	0	0	0	0	0	0	0	0	0	0	0	0	0	0	0	0	0	0	0	0	0	0	0	0	0	0	0	0	0	0	0	0	0	0	0.00108588	0.000621238	0	0
ASV_2220	0	0	0	0	0	0	0	0	0	0	0	0	0	0	0	0	0	0	0	0	0	0	0	0	0	0	0	0	0	0	0	0	0	0	0	0	0	0	0	0	0	0	0	0	0	0	0	0	0
ASV_2221	0	0	0	0	0	0	0	0	0	0	0	0	0	0	0	0	0	0	0	0	0	0	0	0	0	0	0	0	0	0	0	0	0	0	0	0	0	0	0	0	0	0	0	0	0	0	0	0	0
ASV_2222	0	0	0	0	0	0	0	0	0	0	0	0	0	0	0	0	0	0	0	0	0	0	0	0	0	0	0	0	0	0	0	0	0	0	0	0	0	0	0	0	0	0	0	0	0	0	0	0	0
ASV_2223	0	0	0	0	0	0	0	0	0	0	0	0	0	0	0	0	0	0	0	0	0	0	0	0	0	0	0	0	0	0	0	0	0	0	0	0	0	0	0	0	0	0	0	0	0	0	0	0	0
ASV_2225	0	0	0	0	0	0	0	0	0	0	0	0	0	0	2.95072e-05	0	0	0	0	0	0	0	0	0	0	0	0	0	0	0	0	0	0	0	0	0	0	0	0	0	0	0	0	0	0	0	0	0	0
ASV_2226	0	0	0	0	0	0	0	0	0	0	0	0	0	0	0	0	0	0	0	0	0	0	0	3.13529e-05	0	0	0	0	0	0	0	0	0	0	0	0	0	0	0	0	0	0	0	0	0	0	0	0	0
ASV_2227	0	0	0	0	0	0	0	0	0	0	0	0	0	0	0	0	0	0	0	0	0	0	0	0	0	0	0	0	0	0	0	0	0	0	0	0	0	0	0	0	0	0	0	0	0	0	0	0	0
ASV_2228	0	0	0	0	0	0	0	0	0	0	0	0	0	0	0	0	0	0	0	0	0	0	0	0	0	0	0	0	0	0	0	0	0	0	0	0	0	0	0	0	0	0	0	0	0	0	0	0	0
ASV_2229	0	0	0	0	0	0	0	0	0	0	0	0	0	0	0	0	0	0	0	0	0	0	0	0	0	0	0	0	0	0	0	0	0	0	0	0	0	0	0	0	0	0	0	0	0	0	0	0	0
ASV_2231	0	0	0	0	0	0	0	0	0	0	0	0	0	0	0	0	0	0	0	0	0	0	0	0	0	0	0	0	0	0	0	0	0	0	0	0	0	0	0	0	0	0	0	0	0	0	0	0	0
ASV_2232	0	0	0	0	0	0	0	0	0	0	0	0	0	0	0	0	0	0	0	0	0	0	0	0	0	0	0	0	0	0	0	0	0	0	0	0	0	0	0	0	0	0	0	0	0	0	0	0	0
ASV_2233	0	0	0	0	0	0	0	0	0	0	0	0	0	0	0	0	0	0	0	0	0	0	0	0	0	0	0	0	0	0	0	0	0	0	0	0	0	0	0	0	0	0	0	0	0	0	0	0	0
[truncated: 6,672 more rows]
[truncated: 120 more columns]

## Sheet: C. Module Assignments
Module#	ASV_ID	AV1_1	AV1_2	AV1_4	AV1_5	AV1_6	AV1_7	AV1_8	AV2_1	AV2_2	AV2_4	AV2_5	AV2_7	AV2_8	AV3_1	AV3_2	AV3_3	AV3_4	AV3_5	AV3_6	AV3_8	BP1_1	BP1_2	BP1_3	BP1_4	BP1_5	BP1_6	BP1_7	BP1_8	BP2_1	BP2_2	BP2_3	BP2_4	BP2_5A	BP2_5B	BP2_7	BP2_8	BP3_1	BP3_2	BP3_4	BP3_5	BP3_6	BP3_7	BP3_8	HV1_1	HV1_2	HV1_3	HV1_4	HV1_5
1	ASV_1226	0	0	0	0	0	0	0	0	0	3.20287e-05	0	0	0	0	0	0	0	0	0	0	0	0	0	3.13529e-05	0	0	0	0	0	0	0	0	0	3.37314e-05	0	0	0	0	0	0	0	8.47458e-05	0.000840858	0	0	0	2.1422e-05	4.65853e-05
1	ASV_147	0	0	0	0	0	0	0	0	0	0	0	0	0	0	0	0	0	0	4.0494e-05	0	0	0	0	0	0	0	0	0	0	0	0	0	0	0.000134925	0	0	0	0	0	0	0	0.00686441	0.015172	0	2.10908e-05	0	0	0.000628902
1	ASV_476	0	0	0	0	0	0	0	0	0	0	0	0	0	0	0	0	0	0	0	0	2.4484e-05	6.63064e-05	0	3.13529e-05	0	0	4.91425e-05	0	0	0	0	0	0	0.000101194	0	0	0	0	0	0	3.57347e-05	0.000932203	0.00285161	0	0	0	0	0.000256219
2	ASV_1385	0	0	0	0	0	0	0	0	0	0	0	0	0	0	0	0	0	0	0	0	0	0	0	0	0	0	0	0	0	0	0	0	0	0	0	0	0	0	0	0	0	0	0	0	0	0	0	0
2	ASV_1594	0	0	0	0	0	0	0	0	0	0	0	0	0	0	0	0	0	0	0	0	0	0	0	0	0	0	0	0	0	0	0	0	0	0	0	0	0	0	0	0	0	0	0	0	0	0	0	0
3	ASV_198	0	0.000787108	0.000875773	0.00264784	0	0.00011147	2.80191e-05	0	0.00635118	0.00144129	0	0	0	0.000101954	0.00156388	0	0.00099552	0.00507314	0.00060741	0	0.00102833	0.00368001	0.00178664	0	0	7.03062e-05	0	9.37793e-05	0.00334846	0.00869924	0.000831338	0	0.00112696	0.000134925	0	4.60087e-05	0	0	0.000758438	0	7.14694e-05	0.00576271	0.0054473	0	0.00103345	3.10251e-05	0.00130674	0.0105982
3	ASV_202	0	0	0.000610387	0.00113085	0	0.000947497	0	0	0.00028869	0	0	0	0	0.000815633	0.00185896	0	0.00394653	0.00302911	0.00060741	0	0	0.000563604	7.9406e-05	3.13529e-05	0	0	0	3.12598e-05	0.00015647	9.15709e-05	0.000631817	0	0.000274869	0.000640896	3.90793e-05	4.60087e-05	0	3.42466e-05	0	0	0.000107204	0.00699153	0.000109677	0	0.000379635	6.20501e-05	0.000257064	0.00381999
4	ASV_138	0	0	0.00692657	0	0	0	0	0.00231681	0.00552952	0.000128115	0	0	3.81228e-05	0	0.00247861	0	0.00650644	0.00334926	4.0494e-05	0	0	0.0077247	0.00956843	0.0246747	0.0323558	0.0296341	0.0430488	0.00137543	0.0041621	0	0.000764831	0	0.000302356	0.00212508	0.0309508	0.00434783	0	0	0	0	0.0239065	0.00360169	0	0	0.00417598	0	0	0.000885121
4	ASV_244	0	0	0.00512194	0	0	5.57351e-05	2.80191e-05	0.00390625	0.00350869	0.00144129	0	0	0	0	0.000619652	0	0.00202659	0.00337389	0.00174124	0	0	0.0010609	0.000119109	0.000532999	0.00678748	0.00140612	0.00422625	9.37793e-05	0.0020967	0	0.000232775	0	0	0.00178776	0.00254015	0.000299057	0	0	3.44744e-05	0	0.0018582	0.000932203	7.31181e-05	0	0.00111781	0	0	0.000372682
4	ASV_9	0.000356888	0	0.107375	0.00016549	0	0.00267529	2.80191e-05	0.117888	0.0978215	0.0311639	0	0	3.81228e-05	6.79694e-05	0.0177338	0	0.0434473	0.0607053	0.0498481	0	0.00012242	0.0224116	0.00178664	0.0232011	0.147776	0.0409534	0.0984815	0.00121913	0.0622438	9.15709e-05	0.0066507	0	0.000137434	0.0384538	0.0899996	0.0134806	7.88913e-05	0.000205479	0.000103423	5.73197e-05	0.0463122	0.0299576	0.00460644	0	0.0231366	3.10251e-05	0.000364174	0.0088745
5	ASV_2134	0	0	5.30771e-05	0	0	0	0	0	0	0	0	0	0	0	0.000206551	0	0	0	0	0	0	0	0	0	3.29489e-05	0	0.00019657	0	0	0	0	0	0	0.000134925	0	0	0	0	0	0	0	0	0.000475268	0	0.00025309	0	0	0.000186341
5	ASV_2460	0	0	0	0	0	0	0	0	0	0	0	0	0	0	0.000501623	0	0	0	0	0	0	0	0	0	0	0	0	0	0	0	0	0	0	0.000134925	0	0	0	0	0	0	0	0	0.000694622	0	0.000189817	0	0	0.000186341
6	ASV_1063	0	0	0	0	0	0	0	0	0	3.20287e-05	0	0	0	0	0	0	0	0	0	0	0	0	0	0	0	0	0	0	0	0	0	0	0	0.000134925	0	0	0	0	0	0	0	0	0	0	0	0	0	0
6	ASV_2506	0	0	0	0	0	0	0	0	0	0	0	0	0	0	0	0	0	0	0	0	0	0	0	0	0	0	0	0	0	0	0	0	0	0.000101194	0	0	0	0	0	0	0	0	0	0	0	0	0	0
6	ASV_5855	0	0	0	0	0	0	0	0	0	0	0	0	0	0	0	0	0	0	0	0	0	0	0	0	0	0	0	0	0	0	0	0	0	0	0	0	0	0	0	0	0	0	0	0	0	0	0	0
7	ASV_2075	0	0	0	0	0	0	0	0	0	0	0	0	0	0	0	0	0	0	0	0	0	0	0	0	0	0	0	0	0	0	0	0	0	0	0	0	0	0	0	0	0	0	0	0	0	0	0	0
7	ASV_2534	0	0	0	0	0	0	0	0	0	0	0	0	0	0	0	0	0	0	0	0	0	0	0	0	0	0	0	0	0	0	0	0	0	0	0	0	0	0	0	0	0	0	0	0	0	0	0	0
8	ASV_2331	0	0	0	0	0	0	0	0	0	0	0	0	0	0	0	0	0	0	0	0	0	0	0	0	0	0	0	0	0	0	0	0	0	0	0	0	0	0	0	0	0	0	0	0	0	0	0	0
8	ASV_2687	0	0	0	0	0	0	0	0	0	0	0	0	0	0	0	0	0	0	0	0	0	0	0	0	0	0	0	0	0	0	0	0	0	0	0	0	0	0	0	0	0	0	0	0	6.32725e-05	0	0	0
9	ASV_1487	0	0	0	5.51633e-05	0	0	0	0	0	0	0	0	0	0.000407816	0	0	0	0	0	0	0	0	0	0	0	0	0	0	0	0	0	0	0	0	0	0	0	0	0	0	0	0	0	0	0	0.000620501	4.2844e-05	0
9	ASV_2713	0	0.000289987	0	2.75816e-05	0	0	0	0	0	0.000320287	0	0	0	0.000169924	0	0	0	0	0	0	0	0	0.000317624	0	0	0	0	0	0	0	0	0	0	0	0	0	0	6.84932e-05	0	0	0	0	0	0	0	0	0.00021422	0
9	ASV_6535	0	0	0	8.27449e-05	0	5.57351e-05	0	0	0	0	0	0	0	3.39847e-05	0	0	0	0	0	0	0	0	7.9406e-05	0	0	0	0	0	0	0	0	0	0	0	0	0	0	0	0	0	0	0	0	0	0	0	2.1422e-05	0
10	ASV_1831	0	0	0	0	0	0	0	0	0	0	0	0	0	0	0	0	3.55543e-05	0	0	0	2.4484e-05	0	0	3.13529e-05	0	0	0	0	0	0	0	0	0	0	0	0	0	0	0	0	0	0	0	0	0	0	0	0
10	ASV_273	0	0	0.000212309	0	0	0.000390146	0	0	0	0	0	0	0	0	0	0	0	0	0	0	0	0	0	0	0	0	0	0	0	0	0	0	0	0.00050597	0	0	0	0	0	0	0	0	0	0	0	0	0	0
11	ASV_1108	0	0	0	0	0	0	0	0	0	0	0	0	0	0	0	0	0	0	0	0	0	6.63064e-05	0	3.13529e-05	0	0	0	0.000156299	0	4.57854e-05	0.00249401	0	0	0	0	0	0	0	0	0	0	0	0.00149892	0	0	0	0	0.00156061
11	ASV_2760	0	0	0	0	0	0	0	0	0	0	0	0	0	0	0	0	0	0	0	0	2.4484e-05	3.31532e-05	0	6.27058e-05	0	0	0	9.37793e-05	0	0	0.000897845	0	2.74869e-05	0	0	0	0	0	0	0	0	0	7.31181e-05	0	0	0	0	0.000465853
12	ASV_2683	0	0	0	0	0	0	0	0	0	0	0	0	0	0	0	0	0	0	0	0	0	0	0	0	0	0	0	0	0	0	0	0	0	0	0	0	0	0	0	0	0	0	0	0	0	0	0	0
12	ASV_2876	0	0	0	0	0	0	0	0	0	0	0	0	0	0	0	0	0	0	0	0	0	0	0	0	0	0	0	0	0	0	0	0	0	0	0	0	0	0	0	0	0	0	0	0	0	0	0	0
13	ASV_2894	0	0	0	0	0	0	0	0	0	0	0	0	0	0	0	0	0	0	0	0	0	0	0	0	0	0	0	0	0	0	0	0	0	0	3.90793e-05	0	0	0	0	0	0	0	0	0	0	0	0	0
13	ASV_2978	0	0	0	0	0	0	0	0	0	0	0	0	0	0	0	0	0	0	0	0	0	0	0	0	0	0	0	0	0	0	0	0	0	0	0	0	0	0	0	0	0	0	0	0	0	0	0	0
14	ASV_1030	0	0	0	0	0	0	0	0	0	0	0	0	0	0.000339847	0	0	0	0	0	0	0	0	0	0	0	0	0	0	0	0	0.000465549	0	2.74869e-05	0	0	0	0	0	0.000551591	0	0.000428816	0	0	0	0	0.000837677	0.000471284	0.000256219
14	ASV_301	0	0	0	0	0	0	0	0	0	0	0	0	0	0	0.000206551	0	0.000213326	2.46269e-05	0	0	0	0	0	0	0	0	0	0	0	0	0.000864592	0	0	0	0	0	2.62971e-05	0	0.00948047	0	0	0	0	0	0.00120218	0.000279226	0.00242069	0.00428585
15	ASV_2169	0	0	0	2.75816e-05	0	0	0	0	0	0	0	0	0	0	0	0	0	0	0	0	0	0	0	0	0	0	0	0	0	0	0	0	0	0	0	0	0	0	0	0	0	0	0	0	0	0	0	0
15	ASV_3021	0	0	0	0	0	0	0	0	0	0	0	0	0	0	0	0	0	0	0	0	0	0	0	0	0	0	0	0	0	0	0	0	0	0	0	0	0	0	0	0	0	0	0	0	0	0	0	0
15	ASV_3740	0	0	0	0	0	0	0	0	0	0	0	0	0	0	0	0	0	0	0	0	0	0	0	0	0	0	0	0	0	0	0	0	0	0	0	0	0	0	0	0	0	0	0	0	0	0	0	0
16	ASV_1986	0	0	0	0	0	0	0	0	0	0	0	0	0	0	0	0	0	0	0	0	0	0	0	0	0	0	0	0	0	0	0	0	0	0	0	0	0	0	0	0	0	0	0	0	0	0	0	0
16	ASV_3029	0	0	0	0	0	0	0	0	0	0	0	0	0	0	0	0	0	0	0	0	0	0	0	0	0	0	0	0	0	0	0	0	0	0	0	2.30044e-05	0	0	0	0	0	0	0	0	0	0	0	0
16	ASV_3823	0	0	0	0	0	0	0	0	0	0	0	0	0	0	0	0	0	0	0	0	0	0	0	0	0	0	0	0	0	0	0	0	0	0	0	0	0	0	0	0	0	0	0	0	0	0	0	0
17	ASV_110	0	0	0	0	0	0	0	0	0	0	0	0	0	0	0	0	0.00330655	0	0	0	0	0	0.000119109	0	0	0	0	6.25195e-05	0	0	0	0	0	0	0	0.00133425	0	0	3.44744e-05	0	0	0.00161017	0.0162688	0	0.00134981	0	0	0.0183779
17	ASV_309	0	0	2.65386e-05	0	6.04303e-05	0	2.80191e-05	0	0	0	0	0	0	0	0	0	0.00074664	0	0	0	0	0	0	0	0	0	0	0	0	0	3.32535e-05	0	2.74869e-05	0	0	0.000299057	2.62971e-05	0	0	0	0	0.000254237	0.00424085	0	0.000379635	0	0	0.00554365
18	ASV_2109	0	0	5.30771e-05	0	0	0	0	0	2.22069e-05	0	0	0	0	0	0	0	0	0	0	0	0	0	0	0	0	0	0	0	0	0	3.32535e-05	0	0	0.000640896	7.81586e-05	0	0	0	0	0	0	0.000805085	0	0	0	0	0	0
18	ASV_321	0	0	0	0	0	0	0	0	0	0	0	0	0	3.39847e-05	0	0	0	0	0	0	0	0	0	0	0	0	0	0	0	0	0	0	0	0.0125481	0.000859744	0	0	0	0	0	0	0.0129237	0	0	0	0	0	0
19	ASV_1771	0	0	0	0	0	0	0	0	0	0	0	0	0	0	0	0	0	0	0	0	0	0	0	0	3.29489e-05	0	0	0	0	0	0	0	0	0	0	0	0	0	0	0	0	0	0	0	0	0	0	0
19	ASV_3230	0	0	0	0	0	0	0	0	0	0	0	0	0	0	0	0	0	0	0	0	0	0	0	0	0	0	0	0	0	0	0	0	0	0.000202388	0	0	0	0	0	0	0	0	0	0	0	0	0	0
20	ASV_135	0	0	0.000159231	0.00121359	0	0	0	0	0	0.000352316	0	0	0	0	0.0215403	0	0.0033421	0.00226568	0	0	2.4484e-05	0.000165766	0	0.000313529	0	0	0	0	6.2588e-05	0	0.00651769	0	0	0.000168657	0	0	0	3.42466e-05	0.00275795	0	0.000250143	0.000169492	0	0	0.0244864	0.00843882	0.0228573	0.00300475
20	ASV_328	0	0	0	0	0	0	0	0	0	0	0	0	0	0	0.00233107	0	0.000568869	0.00108358	0	0	0	0	0	0	0	0	0	0	0	0	0.00455573	0	0	0	0	0	0	0	0	0	0	0	0	0	0.00280508	0.0019856	0.000878302	0.00137427
21	ASV_1512	0	0	0	0	0	0	0	0	0	0	0	0	0	0	0	0	0	0	0	0	0	0	0	0	0	0	0	0	0	0	0	0	0	0	0	0	0	0	0	0	0	0	0	0	0	0	0	0
21	ASV_3371	0	0	0	0	0	0	0	0	0	0	0	0	0	0	0	0	0	0	0	0	0	0	0	0	0	0	0	0	0	0	0	0	0	0	0	0	0	0	0	0	0	0	0	0	0	0	0	0
22	ASV_3437	0	0	0	0	0	0	0	0	0	0	0	0	0	0	0	0	0	0	0	0	0	0	0	0	0	0	0	0	0	0	0	0	0	0	0	0	0	0	0	0	0	0	0	0	0	0	0	0
22	ASV_3594	0	0	0	0	0	0	0	0	0	0	0	0	0	0	0	0	0	0	0	0	0	0	0	0	0	0	0	0	0	0	0	0	0	0	0	0	0	0	0	0	0	0	0	0	0	0	0	0
23	ASV_129	0	0	0.00544041	2.75816e-05	0	0.000167205	2.80191e-05	0	0.000910484	0	0	0.00107368	0.0121993	3.39847e-05	0.00230156	0	0.00387542	0.00443284	0.0020247	0.00270453	0	0	0	0	0	0	0	0	0	0	0	0	0	0.00114687	0	2.30044e-05	2.62971e-05	0	0	0	0	0.00148305	0.00208387	0	0.000379635	0	0.00021422	0.0108078
23	ASV_158	0	0	0.00650195	2.75816e-05	0	0	0	5.38793e-05	2.22069e-05	3.20287e-05	0.000662252	0.00013421	3.81228e-05	0	0.00182945	0	0.00263102	0.00561493	0.00283458	0	2.4484e-05	3.31532e-05	0	3.13529e-05	0.000428336	0	4.91425e-05	0	0	0	3.32535e-05	0	2.74869e-05	0.00455373	0	0	0	0	0	0	0	0.00334746	0.00903009	0	0.000231999	0	4.2844e-05	0.00521755
23	ASV_171	0	0	2.65386e-05	0	0	0	2.80191e-05	0	0	0	0	0	3.81228e-05	0	0.000590145	0	0.000853303	0.000886568	8.09881e-05	0	4.8968e-05	0	0	0	0	0	0	6.25195e-05	3.1294e-05	0	0	0	0	0.00367672	3.90793e-05	2.30044e-05	0	0	0	0	0	0.00559322	0.00212043	0	0.00729742	0	0.000299908	0.00167707
23	ASV_37	0	0	0.0225578	0.000468888	0	0.00117044	0	0	0.00270924	0	0	0.00899208	0.0537532	0	0.00870463	0	0.0151461	0.0109836	0.00979955	0.000676133	2.4484e-05	0	0	0	0	0	9.82849e-05	0	0	0	3.32535e-05	0	2.74869e-05	0.00785941	7.81586e-05	2.30044e-05	0	3.42466e-05	0	0	3.57347e-05	0.0129237	0.00906665	0	0.00120218	3.10251e-05	0.000449862	0.0414842
23	ASV_512	0.000356888	0	0.00124731	0	0	0.000724557	0	0	0	0	0	0	0	0	0.00268516	0	0.00138662	0.0169433	0.00214618	0	0	0	0	0	0	0	0	0	0	0	0	0	2.74869e-05	0.000168657	0	0	0	0	0	0	0	0.000338983	7.31181e-05	0	0.00050618	0	4.2844e-05	0.000116463
24	ASV_199	0	0.000331414	0	0	0.00175248	0	0.0035304	0	0	0	0	0	0	0.0024469	0	0	0	0	0	0	0.00210562	0.00119352	0.00158812	0	0	0	0	0	0	0.00764617	0.00302607	0.144256	2.74869e-05	0	0	0	0.00712652	0	0.00827386	0	0	0	0	0	2.10908e-05	0.00344378	0.0012639	0.000861828
24	ASV_392	0	8.28535e-05	0	0	0.000483442	0	0.00100869	0	0	0	0	0	0	0.000849618	0	0	0	2.46269e-05	0	0	0.00085694	0.000298379	0.000714654	0	0	0	0	0	0	0.00402912	0.00103086	0.0424282	2.74869e-05	0	0	0	0.00318195	0	0.00448168	0	0	0	0	0	2.10908e-05	0.000961777	0.000621238	0.000279512
25	ASV_1531	0	0	0	0	0	0	0	0	0	0	0	0	0	0	0	0	0	0	0	0	0	0	0	0	0	0	0	0	0	0	0	0	0	0	0	0	0	0	0	0	0	0	0	0	0	0	0	0
25	ASV_3976	0	0	0	0	0	0	0	0	0	0	0	0	0	0	0	0	0	0	0	0	0	0	0	0	0	0	0	0	0	0	0	0	0	0	0	0	0	0	0	0	0	0	0	0	0	0	0	0
26	ASV_247	0	0	0.00167193	0	0	0	2.80191e-05	0	0	0	0	0	0	0	0.000442608	0	0.00199104	0.000788061	0	0	0	0.00082883	0	0.00109735	0.00352554	0.00133582	0.0016217	0	0	0	0.00259377	0	0	0.00175403	0.00168041	0.0031516	0	0	0	0	0.00703974	0.000889831	0	0	0.00639052	0	0	0.00149073
26	ASV_2970	0	0	5.30771e-05	0	0	0	0	0	0	0	0	0	0	0	8.85217e-05	0	3.55543e-05	0	4.0494e-05	0	0	0	0	0	0	0	9.82849e-05	0	0	0	0	0	0	3.37314e-05	0	0.000161031	0	0	0	0	0.000107204	0.000338983	7.31181e-05	0	0.000147636	0	0	0.000163049
26	ASV_418	0	0	0.000398079	0	0	0	0	0	0	0	0	0	0	0	0.000649159	0	0.000177771	0	0.000769387	0	0	9.94596e-05	0	0.000376235	0.00131796	0.000386684	0.00117942	0.000281338	0	0	0.00123038	0	0	0.000404776	0	0.00181735	0	0	0	0	0.000786164	0.00440678	0.00197419	0	0.0018349	0	0	0.00433243
27	ASV_2037	0	0	0	0	0	0	0	0	0	0	0	0	0	0	0	0	0	0	0	0	0	0	0	0	0	0	0	0	0	0	0	0	0	0	0	0	0	0	0	0	0	0.00029661	0	0	0	0	0	0
27	ASV_420	0	0	0	0	0	0	0	0	0	0	0	0	0	0	0	0	0	0	0	0	0	0	0	0	0	0	0	0	0	0	0	0	0	0	0	0	0	0	0	0	0	0.00220339	0	0	0	0	0	0
28	ASV_1067	0	0	0	0	0	0	0	0	0	0	0	0	0	0	0	0	0	0	0	0	0	0	0	0	0	0	0	0	0	0	0	0	0	0	0	0	0	0	0	0	0	0	0	0	0	0	0	0
28	ASV_1142	0	0	0	0	0	0	0	0	0	0	0	0	0	0	0	0	0	0	4.0494e-05	0	0	0	0	0	0	0	0	0	0	0	3.32535e-05	0	0	0	0	0	0	0	0	0	0	0	0	0	0	0	0	0
28	ASV_1391	0	0	0	0	0	0	0	0	0	0	0	0	0	0	0	0	0	0	0	0	0	0	0	0	0	0	0	0	0	0	0	0	0	0	0	0	0	0	0	0	0	0	0	0	0	3.10251e-05	0	0
28	ASV_1452	0	0	0	0	0	0	0	0	0	0	0	0	0	0	0	0	0	0	0	0	0	0	0	0	0	0	0	0	0	0	0	0	0	0	0	0	0	0	0	0	0	0	0	0	0	0	0	0
28	ASV_1579	0	0	0	0	0	0	0	0	0	0	0	0	0	0	0	0	0	0	0	0	0	0	0	0	0	0	0	0	0	0	0	0	0	0	0	0	0	0	0	0	0	0	0	0	0	0	0	0
28	ASV_1670	0	0	0	0	0	0	0	0	0	0	0	0	0	0	0	0	0	0	0	0	0	0	0	0	0	0	0	0	0	0	0	0	0	0	0	0	0	0	0	0	0	0	0	0	0	0	0	0
28	ASV_1750	0	0	0	0	0	0	0	0	0	0	0	0	0	0	0	0	0	0	0	0	0	0	0	0	0	0	0	0	0	0	0	0	0	0	0	0	0	0	0	0	0	0	0	0	0	0	0	0
28	ASV_1862	0	0	0	0	0	0	0	0	0	0	0	0	0	0	0	0	0	0	0	0	0	0	0	0	0	0	0	0	0	0	0	0	0	0	0	0	0	0	0	0	0	0	0	0	0	0	0	0
28	ASV_1928	0	0	0	2.75816e-05	0	0	0	0	0	0	0	0	0	0	0	0	0	0	0	0	0	0	0	0	0	0	0	0	0	0	0	0	0	0	0	0	0	0	0	0	0	0	0	0	0	0	0	0
28	ASV_1933	0	0	0	0	0	0	0	0	0	3.20287e-05	0	0	0	0	0	0	0	0	0	0	0	0	0	0	0	0	0	0	0	0	0	0	0	0	0	0	0	0	0	0	0	0	0	0	0	0	0	0
28	ASV_2019	0	0	0	0	0	0	0	0	0	0	0	0	0	0	0	0	0	0	0	0	0	0	0	0	0	0	0	0	0	0	0	0	0	0	0	0	0	0	0	0	0	0	0	0	0	0	0	0
28	ASV_2024	0	0	0	0	0	0	0	0	0	0	0	0	0	0	0	0	0	0	0	0	0	0	0	0	0	0	0	0	0	0	0	0	0	0	0	0	0	0	0	0	0	0	0	0	0	0	0	0
28	ASV_2063	0	0	0	0	0	0	0	0	0	0	0	0	0	0	0	0	0	0	0	0	0	0	0	0	0	0	0	0	0	0	0	0	0	0	0	0	0	0	0	0	0	0	0	0	0	0	0	0
28	ASV_2080	0	0	0	0	0	0	0	0	0	0	0	0	0	0	0	0	0	0	0	0	0	0	0	0	0	0	0	0	0	0	0	0	0	0	0	0	0	0	0	0	0	0	0	0	0	0	0	0
28	ASV_2092	0	0	0	0	0	0	0	0	0	0	0	0	0	0	0	0	0	0	0	0	0	0	0	0	0	0	0	0	0	0	0	0	0	0	0	0	0	0	0	0	0	0	0	0	0	0	0	2.32926e-05
28	ASV_2168	0	0	0	0	0	0	0	0	0	0	0	0	0	0	0	0	0	0	0	0	0	0	0	0	0	0	0	0	0	0	0	0	0	0	0	0	0	0	0	0	0	0	0	0	0	0	0	0
28	ASV_2180	0	0	0	0	0	0	0	0	0	0	0	0	0	0	0	0	0	0	0	0	0	0	0	0	0	0	0	0	0	0	0	0	0	0	0	0	0	0	0	0	0	0	0	0	0	0	0	0
28	ASV_2206	0	0	0	0	0	0	0	0	0	0	0	0	0	0	0	0	0	0	0	0	0	0	0	0	0	0	0	0	0	0	0	0	0	0	0	0	0	0	0	0	0	0	0	0	0	0	0	0
28	ASV_2233	0	0	0	0	0	0	0	0	0	0	0	0	0	0	0	0	0	0	0	0	0	0	0	0	0	0	0	0	0	0	0	0	0	0	0	0	0	0	0	0	0	0	0	0	0	0	0	0
28	ASV_2283	0	0	0	0	0	0	0	0	0	0	0	0	0	0	0	0	0	0	0	0	0	0	0	0	0	0	0	3.12598e-05	0	0	0	0	0	0	0	0	0	0	0	0	0	0	0	0	0	0	0	0
28	ASV_2359	0	0	0	0	0	0	0	0	0	0	0	0	0	0	0	0	0	0	0	0	0	0	0	0	0	0	0	0	0	0	0	0	0	0	0	0	0	0	0	0	0	0	0	0	0	0	0	0
28	ASV_2377	0	0	0	0	0	0	0	0	0	0	0	0	0	0	0	0	0	0	0	0	0	0	0	0	0	0	0	0	0	0	0	0	0	0	0	0	0	0	0	0	0	0	0	0	0	0	0	0
28	ASV_2413	0	0	0	0	0	0	0	0	0	0	0	0	0	0	0	0	0	0	0	0	0	0	0	0	0	0	0	0	0	0	0	0	0	0	0	0	0	0	0	0	0	0	0	0	0	0	0	0
28	ASV_2492	0	0	0	0	0	0	0	0	0	0	0	0	0	0	0	0	0	0	0	0	0	0	0	0	0	0	0	0	0	0	0	0	0	0	0	0	0	0	0	0	0	0	0	0	0	0	0	0
28	ASV_2514	0	0	0	0	0	0	0	0	0	0	0	0	0	0	0	0	0	0	0	0	0	0	0	0	0	0	0	0	0	0	0	0	0	0	0	0	0	0	0	0	0	0	0	0	0	0	0	0
28	ASV_2535	0	0	0	0	0	0	0	0	0	0	0	0	0	0	0	0	0	0	0	0	0	0	0	0	0	0	0	0	0	0	0	0	0	0	0	0	0	0	0	0	0	0	0	0	0	0	0	0
28	ASV_2553	0	0	0	0	0	0	0	0	0	0	0	0	0	0	0	0	0	0	0	0	0	0	0	0	0	0	0	0	0	0	0	0	0	0	0	0	0	0	0	0	0	0	0	0	0	0	0	0
28	ASV_2699	0	0	0	0	0	0	0	0	0	0	0	0	0	0	0	0	0	0	0	0	0	0	0	0	0	0	0	0	0	0	0	0	0	0	0	0	0	0	0	0	0	0	0	0	0	0	0	0
28	ASV_2711	0	0	0	0	0	0	0	0	0	0	0	0	0	0	0	0	0	0	0	0	0	0	0	0	0	0	0	0	0	0	0	0	0	0	0	0	0	0	0	0	0	0	0	0	0	0	0	0
28	ASV_2863	0	0	0	0	0	0	0	0	0	0	0	0	0	0	0	0	0	0	0	0	0	0	0	0	0	0	0	0	0	0	0	0	0	0	0	0	0	0	0	0	0	0	0	0	0	0	0	0
28	ASV_2864	0	0	0	0	0	0	0	0	0	0	0	0	0	0	0	0	0	0	0	0	0	0	0	0	0	0	0	0	0	0	0	0	0	0	0	0	0	0	0	0	0	0	0	0	0	0	0	0
28	ASV_2903	0	0	0	0	0	0	0	0	0	0	0	0	0	0	0	0	0	0	0	0	0	0	0	0	0	0	0	0	0	0	0	0	0	0	0	0	0	0	0	0	0	0	0	0	0	0	0	0
28	ASV_2985	0	0	0	0	0	0	0	0	0	0	0	0	0	0	0	0	0	0	0	0	0	0	0	0	0	0	0	0	0	0	0	0	0	0	0	0	0	0	0	0	0	0	0	0	0	0	0	0
28	ASV_3002	0	0	0	0	0	0	0	0	0	0	0	0	0	0	0	0	0	0	0	0	0	0	0	0	0	0	0	0	0	0	0	0	0	0	0	0	0	0	0	0	0	0	0	0	0	0	0	0
28	ASV_3051	0	0	0	0	0	0	0	0	0	0	0	0	0	0	2.95072e-05	0	0	0	0	0	0	0	0	0	0	0	0	0	0	0	0	0	0	0	0	0	0	0	0	0	0	0	0	0	2.10908e-05	0	0	0
28	ASV_3141	0	0	0	0	0	0	0	0	0	0	0	0	0	0	0	0	0	0	0	0	0	0	0	0	0	0	0	0	0	0	0	0	0	0	0	0	0	0	0	0	0	0	0	0	0	0	0	0
28	ASV_3219	0	0	0	0	0	0	0	0	0	0	0	0	0	0	0	0	0	0	0	0	0	0	0	0	0	0	0	0	0	0	0	0	0	0	0	0	0	0	0	0	0	0	0	0	0	0	0	0
28	ASV_3222	0	0	0	0	0	0	0	0	0	0	0	0	0	0	0	0	0	0	0	0	0	0	0	0	0	0	0	0	0	0	0	0	0	0	0	0	0	0	0	0	0	0	0	0	0	0	0	0
28	ASV_3226	0	0	0	0	0	0	0	0	0	0	0	0	0	0	0	0	0	0	0	0	2.4484e-05	0	0	0	0	0	0	0	0	0	0	0	0	0	0	0	0	0	0	0	0	0	0	0	0	0	0	0
28	ASV_3266	0	0	0	0	0	0	0	0	0	0	0	0	0	0	0	0	0	0	0	0	0	0	0	0	0	0	0	0	0	0	0	0	0	0	0	0	0	0	0	0	0	0	0	0	0	0	0	0
28	ASV_3342	0	0	0	0	0	0	0	0	0	3.20287e-05	0	0	0	0	0	0	0	0	0	0	0	0	0	0	0	0	0	0	0	0	0	0	0	0	0	0	0	0	0	0	0	0	0	0	0	0	0	0
28	ASV_3518	0	0	0	0	0	0	0	0	0	0	0	0	0	0	0	0	0	0	0	0	0	0	0	0	0	0	0	0	0	0	0	0	0	0	0	0	0	0	0	0	0	0	0	0	0	0	0	0
28	ASV_3521	0	0	0	0	0	0	0	0	0	0	0	0	0	0	0	0	0	0	0	0	0	0	0	0	0	0	0	0	0	0	0	0	0	0	0	0	0	0	0	0	0	0	0	0	0	0	0	0
28	ASV_3523	0	0	0	0	0	0	0	0	0	0	0	0	0	0	0	0	0	0	0	0	0	0	0	0	0	0	0	0	0	0	0	0	0	0	0	0	0	0	0	0	0	0	0	0	0	0	0	0
28	ASV_3543	0	0	0	0	0	0	0	0	0	0	0	0	0	0	0	0	0	0	0	0	0	0	0	0	0	0	0	0	0	0	0	0	0	0	0	0	0	0	0	0	0	0	0	0	0	0	0	0
28	ASV_3563	0	0	0	0	0	0	0	0	0	0	0	0	0	0	0	0	0	0	0	0	0	0	0	0	0	0	0	0	0	0	0	0	0	0	0	0	0	0	0	0	0	0	0	0	0	0	0	0
28	ASV_3565	0	0	0	0	0	0	0	0	0	0	0	0	0	0	0	0	0	0	0	0	0	0	0	0	0	0	0	0	0	0	0	0	0	0	0	0	0	0	0	0	0	0	0	0	0	0	0	0
28	ASV_3697	0	0	0	0	0	0	0	0	0	0	0	0	0	0	0	0	0	0	0	0	0	0	0	0	0	0	0	0	0	0	0	0	0	0	0	0	0	0	0	0	0	0	0	0	0	0	0	0
28	ASV_3906	0	0	0	0	0	0	0	0	0	0	0	0	0	0	0	0	0	0	0	0	0	0	0	0	0	0	0	0	0	0	0	0	0	0	0	0	0	0	0	0	0	0	0	0	0	0	0	0
28	ASV_3908	0	0	0	0	0	0	0	0	0	0	0	0	0	0	0	0	0	0	0	0	0	0	0	0	0	0	0	0	0	0	0	0	0	0	0	0	0	0	0	0	0	0	0	0	0	0	0	0
28	ASV_3967	0	0	0	0	0	0	0	0	0	0	0	0	0	0	0	0	0	0	0	0	0	0	0	0	0	0	0	0	0	0	0	0	0	0	0	0	0	0	0	0	0	0	0	0	0	0	0	0
28	ASV_4017	0	0	0	0	0	0	0	0	0	0	0	0	0	0	0	0	0	0	0	0	0	0	0	0	0	0	0	0	0	0	0	0	0	0	0	0	0	0	0	0	0	0	0	0	0	0	0	0
28	ASV_4055	0	0	0	0	0	0	0	0	0	0	0	0	0	0	0	0	0	0	0	0	0	0	0	0	0	0	0	0	0	0	0	0	0	0	0	0	0	0	0	0	0	0	0	0	0	0	0	0
28	ASV_4116	0	0	0	0	0	0	0	0	0	0	0	0	0	0	0	0	0	0	0	0	0	0	0	0	0	0	0	0	0	0	0	0	0	0	0	0	0	0	0	0	0	0	0	0	0	0	0	0
28	ASV_4117	0	0	0	0	0	0	0	0	0	0	0	0	0	0	0	0	0	0	0	0	0	0	0	0	0	0	0	0	0	0	0	0	0	0	0	0	0	0	0	0	0	0	0	0	0	0	0	0
28	ASV_4230	0	0	0	0	0	0	0	0	0	0	0	0	0	0	0	0	0	0	0	0	0	0	0	0	0	0	0	0	0	0	0	0	0	0	0	0	0	0	0	0	0	0	0	0	0	0	0	0
28	ASV_4293	0	0	0	0	0	0	0	0	0	0	0	0	0	0	0	0	0	0	0	0	0	0	0	0	0	0	0	0	0	0	0	0	0	0	0	0	0	0	0	0	0	0	0	0	0	0	0	0
28	ASV_4314	0	0	0	0	0	0	0	0	0	0	0	0	0	0	0	0	0	0	0	0	0	0	0	3.13529e-05	0	0	0	0	0	0	0	0	0	0	0	0	0	0	0	0	0	0	0	0	0	0	0	0
28	ASV_4369	0	0	2.65386e-05	0	0	0	0	0	0	0	0	0	0	0	0	0	0	0	0	0	0	0	0	0	0	0	0	0	0	0	0	0	0	0	0	0	0	0	0	0	0	0	0	0	0	0	0	0
28	ASV_4660	0	0	0	0	0	0	0	0	0	0	0	0	0	0	0	0	0	0	0	0	0	0	0	0	0	0	0	0	0	0	0	0	0	0	0	0	0	0	0	0	0	0	0	0	0	0	0	0
28	ASV_4765	0	0	0	0	0	0	0	0	0	0	0	0	0	0	0	0	0	0	0	0	0	0	0	0	0	0	0	0	0	0	0	0	0	0	0	0	0	0	0	0	0	0	0	0	0	0	0	0
28	ASV_5229	0	0	0	0	0	0	0	0	0	0	0	0	0	0	0	0	0	0	0	0	0	0	0	0	0	0	0	0	0	0	0	0	0	0	0	0	0	0	0	0	0	0	0	0	0	0	0	0
28	ASV_5236	0	0	0	0	0	0	0	0	0	0	0	0	0	0	0	0	0	0	0	0	0	0	0	0	0	0	0	0	0	0	0	0	0	0	0	0	0	0	0	0	0	0	0	0	0	0	0	0
28	ASV_5360	0	0	0	0	0	0	0	0	0	0	0	0	0	0	0	0	0	0	0	0	0	0	0	0	0	0	0	0	0	0	0	0	0	0	0	0	0	0	0	0	0	0	0	0	0	0	0	0
28	ASV_5772	0	0	0	0	0	0	0	0	0	0	0	0	0	0	0	0	0	0	0	0	0	0	0	0	0	0	0	0	0	0	0	0	0	0	0	0	0	0	0	0	0	0	0	0	0	0	0	0
28	ASV_5825	0	0	0	0	0	0	0	0	0	0	0	0	0	0	0	0	0	0	0	0	0	0	0	0	0	0	0	0	0	0	0	0	0	0	0	0	0	0	0	0	0	0	0	0	0	0	0	0
28	ASV_5965	0	0	0	0	0	0	0	0	0	0	0	0	0	0	0	0	0	0	0	0	0	0	0	0	0	0	0	0	0	0	0	0	0	0	0	0	0	0	0	0	0	0	0	0	0	0	0	0
28	ASV_6058	0	0	0	0	0	0	0	0	0	0	0	0	0	0	0	0	0	0	0	0	0	0	0	0	0	0	0	0	0	0	0	0	0	0	0	0	0	0	0	0	0	0	0	0	0	0	0	0
28	ASV_6113	0	0	0	0	0	0	0	0	0	0	0	0	0	0	0	0	0	0	0	0	0	0	0	0	0	0	0	0	0	0	0	0	0	0	0	0	0	0	0	0	0	0	0	0	0	0	0	0
28	ASV_6353	0	0	0	2.75816e-05	0	0	0	0	0	0	0	0	0	0	0	0	0	0	0	0	0	0	0	0	0	0	0	0	0	0	0	0	0	0	0	0	0	0	0	0	0	0	0	0	0	0	0	0
28	ASV_668	0	0	0	0	0	0	0	0	0	0	0	0	0	0	0	0	0	0	0	0	0	3.31532e-05	0	0	0	0	0	0	0	0	0	0	0	0	0	0	0	0	0	0	0	0	0	0	0	0	0	0
28	ASV_719	0	0	0	0	0	0	0	0	0	0	0	0	0	0	0	0	0	0	0	0	0	0	0	0	0	0	0	0	0	0	0	0	0	0	0	0	0	0	0	0	0	0	0	0	0	0	0	0
28	ASV_7377	0	0	0	0	0	0	0	0	0	0	0	0	0	0	0	0	0	0	0	0	0	0	0	0	0	0	0	0	0	0	0	0	0	0	0	0	0	0	0	0	0	0	0	0	0	0	0	0
28	ASV_765	0	0	0	0	0	0	0	0	0	0	0	0	0	0	0	0	0	0	0	0	0	0	0	0	0	0	0	0	0	0	0	0	0	0	0	0	0	0	0	0	0	0	0	0	0	0	0	0
28	ASV_774	0	0	0	0	0	0	0	2.69397e-05	2.22069e-05	0	0	0	0	0	0	0	0	0	0	0	0	0	0	0	0	0	0	0	0	0	0	0	0	0	0	2.30044e-05	0	0	0	0	0	0	0	0	0	0	0	0
28	ASV_819	0	0	0	0	0	0	0	0	0	0	0	0	0	0	0	0	0	0	0	0	0	0	0	0	0	0	0	0	0	0	0	0	0	0	0	0	0	0	0	0	0	0	0	0	0	0	0	0
29	ASV_1643	0	0	0	0	0	0	0	0	0	0	0	0	0	0	0	0	0	0	0	0	0	0	0	0	0	0	0	0	0	0	0	0	0	0	0	0	0	0	0	0	0	0	0.00102365	0	0	0	0	0
29	ASV_4257	0	0	0	0	0	0	0	0	0	0	0	0	0	0	0	0	0	0	0	0	0	0	0	0	0	0	0	0	0	0	0	0	0	0	0	0	0	0	0	0	0	0	0.000146236	0	0	0	0	0
30	ASV_365	0	0	0	0	0	0	0	0	0	0	0	0	0	0	0	0	0	0	0	0	0	0	0	0	0	0	0	0	0	0	0	0	0	0.00249612	3.90793e-05	0	0	0	0	0	3.57347e-05	0	3.65591e-05	0	0	0	0	0
30	ASV_447	0	0	0.000477694	0	0	0	0	0	0	0	0	0	0	0	0	0	0	0	0	0	0	0	0	0	0	0	0	0	0	0	0	0	2.74869e-05	0.00381164	7.81586e-05	0	0	0	0	0	0	4.23729e-05	0	0	2.10908e-05	0	0	0
31	ASV_1450	0	0	0	0	0	0	0	0	0	0	0	0	0	0	0	0	0	0	0	0	0	0	0	0	0	0	0	0	0	0	0	0	0	0	0	0	0	0	0	0	0	0	0	0	0	0	0	0
31	ASV_4471	0	0	0	0	0	0	0	0	0	0	0	0	0	0	0	0	0	0	0	0	0	0	0	0	0	0	0	0	0	0	0	0	0	0	0	0	0	0	0	0	0	0	0	0	0	0	0	0
31	ASV_7051	0.000356888	0	0	0	0	0	0	0	0	0	0	0	0	0	0	0	0	0	0	0	0	0	0	0	0	0	0	0	0	0	0	0	0	0	0	0	0	0	0	0	0	0	0	0	0	0	0	0
32	ASV_203	0	0	0	0	0	0	0	0	0	0	0	0	0	3.39847e-05	0.000501623	0	0	0	0	0	0	0	0	0	0	0	0	0	0	0	9.97606e-05	0	0	0	0	0	0	0	0.00327507	0	0	0	0	0	2.10908e-05	9.30752e-05	0.00342752	0
32	ASV_454	0	0	0	0	0	0	0	0	0	0	0	0	0	0.0017672	0.00380643	0	0	0	0	0	0	0	0	0	0	0	0	0	0	0	0	0	0	0	0	0	0	0	0.00406798	0	0	0	0	0	2.10908e-05	0	0.00173518	0
33	ASV_3312	0	0	0	0	0	0	0	0	0	0	0	0	0	0	0	0	0	0	0	0	0	0	0	0	0	0	0	0	0	0	0	0	0	0	0	0	0	0	0	0	0	0	0	0	0	0	0	0
33	ASV_4577	0	0	0	0	0	0	0	0	0	0	0	0	0	0	0	0	0	0	0	0	0	0	0	0	0	0	0	0	0	0	0	0	0	0	0	0	0	0	0	0	0	0	0	0	0	0	0	0
34	ASV_155	0	0	0.0142247	5.51633e-05	0	0.000334411	0	0	0	0	0	0	0	3.39847e-05	0.00380643	0	0.00362654	0.00132985	0.000931363	0	2.4484e-05	0.000397838	0	0.00116006	0.0632619	0.00562449	0.0578407	0.00218818	0.00294164	4.57854e-05	3.32535e-05	0	2.74869e-05	0.0057006	0.0569776	0.00379572	0	3.42466e-05	0	0	0.0033948	0	0	0	0.00025309	3.10251e-05	2.1422e-05	0.000628902
34	ASV_214	0	4.14267e-05	0.00368886	0	0	0	0	2.69397e-05	0	6.40574e-05	0	0	0	0	0.00171142	0	0.00735974	0.00418657	0.000485928	0	0	3.31532e-05	0	0.00065841	0.00187809	0	0.000491425	0	0.00128305	0	0.000133014	0	2.74869e-05	0.0295487	0.0011333	4.60087e-05	0	0	0	0	0	4.23729e-05	0	0	4.21816e-05	0	2.1422e-05	0.00034939
34	ASV_46	0	0	0.0558372	0.000524051	6.04303e-05	0.00011147	2.80191e-05	0.000107759	2.22069e-05	0.00134521	0.000662252	0.00013421	3.81228e-05	0	0.0221599	0.000185014	0.0721397	0.027459	0.0247014	0	2.4484e-05	0.00371316	0	0.00755604	0.0432619	0.000175765	0.0221633	9.37793e-05	0.0118917	0	0.00814711	0	0.000109948	0.0206436	0.0126226	4.60087e-05	0	6.84932e-05	0	5.73197e-05	0.000643225	0.000423729	0	0	0.00312144	0	0.000149954	0.0164679
35	ASV_1707	0	0	0	0	0	0	0	0	0	0	0	0	0	0	0	0	0	0	0	0	0	0	0	0	0	0	0	0	0	0	0	0	0	0	0	0	0	0	0	0	0	0	0	0	0	0	0	0
35	ASV_4768	0	0	0	0	0	0	0	0	0	0	0	0	0	0	0	0	0	0	0	0	0	0	0	0	0	0	0	0	0	0	0	0	0	0	0	0	0	0	0	0	0	0	0	0	0	0	0	0
36	ASV_111	0	0	0.000849234	0	0	0	0	0	2.22069e-05	0	0	0	0	0	0	0	0	0	0	0	2.4484e-05	0	0	0.000407587	0.000263591	0.00551904	0	0	0	0	0.00169593	0	0	0.00323821	3.90793e-05	2.30044e-05	0	3.42466e-05	0	0	0	0	0	0	0.000105454	0	0	2.32926e-05
36	ASV_1197	0	0	0	0	0	0	0	0	0	0	0	0	0	0	0	0	0	0	0	0	0	0	0	0	0	0	0	0	0	0	0	0	0	0	0	0	0	0	0	0	0	0	0.000182795	0	0	0	0	0
36	ASV_169	0	0	2.65386e-05	0	0	0	0	0	0	0	0	0	0	0	0	0	0	0	0	0	2.4484e-05	3.31532e-05	0	6.27058e-05	0.000494234	0	0	3.12598e-05	0	0	0	0	2.74869e-05	0.000404776	0	0	2.62971e-05	0	0	5.73197e-05	7.14694e-05	8.47458e-05	0.00478924	0	6.32725e-05	0	4.2844e-05	6.98779e-05
36	ASV_19	0	4.14267e-05	0.000132693	2.75816e-05	0	0.000557351	2.80191e-05	5.38793e-05	0	3.20287e-05	0.000662252	0	0	0	5.90145e-05	0.000185014	3.55543e-05	0	0	0	0	3.31532e-05	3.9703e-05	0.000125412	0.00375618	0.000316378	0	3.12598e-05	3.1294e-05	0	0	0	5.49738e-05	0.00890508	0.000117238	4.60087e-05	2.62971e-05	0	0	0	3.57347e-05	4.23729e-05	0.0504881	0	0.000126545	0	0.00042844	0.000419268
36	ASV_211	0	0	0	0	0	0.00011147	0	0	0	0	0	0	3.81228e-05	0	0	0	0	0	0	0	2.4484e-05	0	0	0	0.000362438	0.000105459	0	6.25195e-05	6.2588e-05	0	0	0	0	0.000674627	0	2.30044e-05	0	0	3.44744e-05	0	0	0	0.0040215	0	0	3.10251e-05	4.2844e-05	0.000139756
36	ASV_34	0.000356888	0	0.000159231	2.75816e-05	0.000181291	0.000668822	0.000112076	5.38793e-05	2.22069e-05	3.20287e-05	0	0.00013421	3.81228e-05	3.39847e-05	0.00404249	0	0.0107018	0.0116732	0.00360397	0	9.7936e-05	3.31532e-05	7.9406e-05	0.000156764	0.000461285	7.03062e-05	0.000638852	3.12598e-05	6.2588e-05	9.15709e-05	0	0	0.000137434	0.00853403	0.000195396	9.20175e-05	0	3.42466e-05	3.44744e-05	0	0.000142939	0.0170763	0.0032172	0	0.00537816	3.10251e-05	0.00064266	0.00279512
36	ASV_39	0	8.28535e-05	0.000291924	8.27449e-05	0	0	0.000196133	0.000134698	4.44138e-05	3.20287e-05	0	0	0	0	8.85217e-05	0.000185014	0.000142217	0.000172388	0.000121482	0	0.000195872	3.31532e-05	7.9406e-05	0.000344882	0.000955519	0	0.00058971	0.000125039	6.2588e-05	4.57854e-05	0.000199521	0	0.000219895	0.00489105	0.000117238	0.000230044	7.88913e-05	0	6.89489e-05	0.000114639	0.00628931	0.0102542	0.0334881	0	8.43633e-05	9.30752e-05	0.000257064	4.65853e-05
36	ASV_48	0	0	7.96157e-05	8.27449e-05	6.04303e-05	0	2.80191e-05	2.69397e-05	2.22069e-05	6.40574e-05	0	0.00013421	0	3.39847e-05	5.90145e-05	0.000185014	7.11086e-05	9.85076e-05	4.0494e-05	0.000676133	7.3452e-05	0	0	3.13529e-05	0.000131796	3.51531e-05	4.91425e-05	3.12598e-05	9.3882e-05	9.15709e-05	3.32535e-05	0	5.49738e-05	0	0.000117238	6.90131e-05	5.25942e-05	0	0.000137898	0	3.57347e-05	0	7.31181e-05	0.000266951	0.000147636	0	4.2844e-05	0.000116463
36	ASV_617	0	0	0.000106154	0	0	0	0	0	0	0	0	0	0	0	0	0	0	0	0	0	0	6.63064e-05	0	0.000125412	0	0.000281225	0	3.12598e-05	0	0	0.000199521	0	0	0.000269851	0	2.30044e-05	0	0	0	0	0	0	0	0	0	0	0	0
36	ASV_771	0	0	0.000106154	0	0	0	0	0	0	0	0	0	0	0	0	0	0	0	0	0	0	3.31532e-05	0	6.27058e-05	0	0.00045699	0	0	0	0	0.000199521	0	2.74869e-05	0.000303582	0	0	0	0	0	0	0	0	0	0	0	0	0	0
37	ASV_3804	0	0	0	0	0	0	0	0	0	0	0	0	0	0	0	0	0	0	0	0	0	0	0	0	0	0	0	0	0	0	0	0	0	0	0	0	0	0	0	0	0	0	0	0	0	0	0	0
37	ASV_4816	0	0	0	0	0	0	0	0	0	0	0	0	0	0	0	0	0	0	0	0	0	0	0	0	0	0	0	0	0	0	0	0	0	0	0	0	0	0	0	0	0	0	0	0	0	0	0	0
38	ASV_2680	0	0	0	0	0	0	0	0	0	0	0	0	0	0	0	0	0	0	0	0	0	0	0	0	0	0	0	0	0	0	0	0	0	0	0	0	0	0	0	0	0	0	0	0	0	0	0	0
38	ASV_4920	0	0	0	0	0	0	0	0	0	0	0	0	0	0	0	0	0	0	0	0	0	0	0	0	0	0	0	0	0	0	0	0	0	0	0	0	0	0	0	0	0	0	0	0	0	0	0	0
39	ASV_107	0	0	0.00291924	5.51633e-05	0	0.000445881	5.60381e-05	0.0080819	4.44138e-05	0	0	0	7.62457e-05	0	0.0012098	0	7.11086e-05	2.46269e-05	0	0	4.8968e-05	0	0	0	3.29489e-05	0	4.91425e-05	3.12598e-05	0	4.57854e-05	3.32535e-05	0	5.49738e-05	0.0039803	0	0.000414079	5.25942e-05	3.42466e-05	3.44744e-05	0	3.57347e-05	0.00800847	0.0123935	0	0.000274181	0	8.5688e-05	0
39	ASV_50	0	0	0.0146493	2.75816e-05	0	0.00139338	8.40572e-05	0.000134698	2.22069e-05	3.20287e-05	0	0	7.62457e-05	0	0.00669814	0	0.00220437	0.00295523	0.00328002	0	7.3452e-05	0	3.9703e-05	3.13529e-05	0.00286656	0	9.82849e-05	3.12598e-05	3.1294e-05	0	0.000532056	0	2.74869e-05	0.00927612	7.81586e-05	0.000713135	5.25942e-05	3.42466e-05	3.44744e-05	0	0.000107204	0.0419492	0.0167075	0	0.00242544	3.10251e-05	4.2844e-05	0.000163049
40	ASV_1041	0	0	0	0	0	0	0	0	0	0	0	0	0	0	0	0	0	0	0	0	0	0	0	0	0	0	0	0	0	0	0	0	0	0	0	0	0	0	0	0	0	0	0	0	0	0	0	0
40	ASV_1081	0	0	0	0	0	0	0	0	0	0	0	0	0	0	0	0	0	0	0	0	0	0	0	0	0	0	0	0	0	0	0	0	0	0	0	0	0	0	0	0	0	0	0	0	0	0	0	0
40	ASV_1135	0	0	0	0	0	0	0	0	0	0	0	0	0	0	0	0	0	0	0	0	0	0	0	0	0	0	0	0	0	0	0	0	0	0	0	0	0	0	0	0	0	0	0	0	0	0	0	0
40	ASV_1148	0	0	0	0	0	0	0	0	0	0	0	0	0	0	0	0	0	0	0	0	0	0	0	0	0	0	0	0	0	0	0	0	0	0	0	0	0	0	0	0	0	0	0	0	0	0	0	0
40	ASV_1243	0	0	0	0	0	0	0	0	0	0	0	0	0	0	0	0	0	0	0	0	0	0	0	0	0	0	0	0	0	0	0	0	0	0	0	0	0	0	0	0	0	0	0	0	0	0	0	0
40	ASV_1302	0	0	0	0	0	0	2.80191e-05	0	0	0	0	0	0	0	0	0	0	0	0	0	0	0	0	0	0	0	0	0	0	0	0	0	0	0	0	0	0	0	0	0	0	0	0	0	0	0	0	0
40	ASV_1341	0	0	0	0	0	0	0	0	0	0	0	0	0	0	0	0	0	0	0	0	0	0	0	0	0	0	0	0	0	0	0	0	0	0	0	0	0	0	0	0	0	0	3.65591e-05	0	0	0	0	0
40	ASV_1350	0	0	0	0	0	0	0	0	0	0	0	0	0	0	0	0	0	0	0	0	0	0	0	0	0	0	0	3.12598e-05	0	0	0	0	0	0	0	0	0	0	0	0	0	0	0	0	0	0	0	0
40	ASV_1366	0	0	0	0	0	0	0	0	0	0	0	0	0	0	0	0	0	0	0	0	0	0	0	0	0	0	0	0	0	0	0	0	0	0	0	0	0	0	0	0	0	0	0	0	0	0	0	0
40	ASV_1367	0	0	0	0	0	0	0	0	0	0	0	0	0	0	0	0	0	0	0	0	0	0	0	0	0	0	0	0	0	0	0	0	0	0	0	0	0	0	0	0	0	0	0	0	0	0	0	0
40	ASV_1382	0	0	0	0	0	0	0	0	0	0	0	0	0	0	0	0	0	0	0	0	0	0	0	0	0	0	0	0	0	0	0	0	0	0	0	0	0	0	0	0	0	0	0	0	0	0	0	0
40	ASV_1430	0	0	0	0	0	0	0	0	0	0	0	0	0	0	0	0	0	0	0	0	0	0	0	0	0	0	0	0	0	0	0	0	0	0	0	0	0	0	0	0	0	0	0	0	0	0	0	0
40	ASV_1447	0	0	0	0	0	0	0	0	0	0	0	0	0	0	0	0	0	0	0	0	0	0	0	0	0	0	0	0	0	0	0	0	0	0	0	0	0	0	0	0	0	0	0	0	0	0	0	0
40	ASV_1474	0	0	0	0	0	0	0	0	0	0	0	0	0	0	0	0	0	0	0	0	0	0	0	0	0	0	0	0	0	0	0	0	0	0	0	0	0	0	0	0	0	0	0	0	0	0	0	0
40	ASV_1563	0	0	0	0	0	0	0	0	0	0	0	0	0	0	0	0	0	0	0	0	0	0	0	0	0	0	0	0	0	0	0	0	0	0	0	0	0	0	0	0	0	0	0	0	0	0	0	0
40	ASV_1581	0	0	0	0	0	0	0	0	0	0	0	0	0	0	0	0	0	0	0	0	0	0	0	0	0	0	0	0	0	0	0	0	0	0	0	0	0	0	0	0	0	0	0	0	0	0	0	0
40	ASV_1588	0	0	0	0	0	0	0	0	0	0	0	0	0	0	0	0	0	0	0	0	0	0	0	0	0	0	0	0	0	0	0	0	0	0	0	0	0	0	0	0	0	0	0	0	0	0	0	0
40	ASV_1631	0	0	0	0	0	0	0	0	0	0	0	0	0	0	0	0	0	0	0	0	0	0	0	0	0	0	0	0	0	0	0	0	0	0	0	0	0	0	0	0	0	0	0	0	0	0	0	0
40	ASV_1638	0	0	0	0	0	0	0	0	0	0	0	0	0	0	0	0	0	0	0	0	0	0	0	0	0	0	0	0	0	0	0	0	0	0	0	0	0	0	0	0	0	0	0	0	0	0	0	0
40	ASV_1640	0	0	0	0	0	0	0	0	0	0	0	0	0	0	0	0	0	0	0	0	0	0	0	0	0	0	0	0	0	0	0	0	0	0	0	0	0	0	0	0	0	0	0	0	0	0	0	0
40	ASV_1671	0	0	0	0	0	0	0	0	0	0	0	0	0	0	0	0	0	0	0	0	0	0	0	0	0	0	0	0	0	0	0	0	0	0	0	0	0	0	0	0	0	0	0	0	0	0	0	0
40	ASV_1680	0	0	0	0	0	0	0	0	0	0	0	0	0	0	0	0	0	0	0	0	0	0	0	0	0	0	0	0	0	0	0	0	0	0	0	0	0	0	0	0	0	0	0	0	0	0	0	0
40	ASV_1798	0	0	0	0	0	0	0	0	0	0	0	0	0	0	0	0	0	0	0	0	0	0	0	0	0	0	0	0	0	0	0	0	0	0	0	0	0	0	0	0	0	0	0	0	0	0	0	0
40	ASV_1816	0	0	0	0	0	0	0	0	0	0	0	0	0	0	0	0	0	0	0	0	0	0	0	0	0	0	0	0	0	0	0	0	0	0	0	0	0	0	0	0	0	0	0	0	0	0	0	0
40	ASV_1855	0	0	0	0	0	0	0	0	0	0	0	0	0	0	0	0	0	0	0	0	0	0	0	0	0	0	0	0	0	0	0	0	0	0	0	0	0	0	0	0	0	0	0	0	0	0	0	0
40	ASV_1893	0	0	0	0	0	0	0	0	0	0	0	0	0	0	0	0	0	0	0	0	0	0	0	0	0	0	0	0	0	0	0	0	0	0	0	0	0	0	0	0	0	0	0	0	0	0	0	0
40	ASV_1900	0	0	0	0	0	0	0	0	0	0	0	0	0	0	0	0	0	0	0	0	0	0	0	0	0	0	0	0	0	0	0	0	0	0	0	0	0	0	0	0	0	0	0	0	0	0	0	0
40	ASV_1916	0	0	0	0	0	0	0	0	0	0	0	0	0	0	0	0	0	0	0	0	0	0	0	0	0	0	0	0	0	0	0	0	0	0	0	0	0	0	0	0	0	0	0	0	0	0	0	0
40	ASV_1966	0	0	0	0	0	0	0	0	0	0	0	0	0	0	0	0	0	0	0	0	0	0	0	0	0	0	0	0	0	0	0	0	0	0	0	0	0	0	0	0	0	0	0	0	0	0	0	0
40	ASV_2062	0	0	0	0	0	0	0	0	0	0	0	0	0	0	0	0	0	0	0	0	0	0	0	0	0	0	0	0	0	0	0	0	0	0	0	0	0	0	0	0	0	0	0	0	0	0	0	0
40	ASV_2105	0	0	0	0	0	0	0	0	0	0	0	0	0	0	0	0	0	0	0	0	0	0	0	0	0	0	0	0	0	0	0	0	0	0	0	0	0	0	0	0	0	0	0	0	0	0	0	0
40	ASV_2133	0	0	0	0	0	0	0	0	0	0	0	0	0	0	0	0	0	0	0	0	0	0	0	0	0	0	0	0	0	0	0	0	0	0	0	0	0	0	0	0	0	0	0	0	0	0	0	0
40	ASV_2186	0	0	0	0	0	0	0	0	0	0	0	0	0	0	0	0	0	0	0	0	0	0	0	0	0	0	0	0	0	0	0	0	0	0	0	0	0	0	0	0	0	0	0	0	0	0	0	0
40	ASV_2301	0	0	0	0	0	0	0	0	0	0	0	0	0	0	0	0	0	0	0	0	0	0	0	0	0	0	0	0	0	0	0	0	0	0	0	0	0	0	0	0	0	0	0	0	0	0	0	0
40	ASV_2318	0	0	0	0	0	0	0	0	0	0	0	0	0	0	0	0	0	0	0	0	0	0	0	0	0	0	0	0	0	0	0	0	0	0	0	0	0	0	0	0	0	0	0	0	0	0	0	0
40	ASV_2347	0	0	0	0	0	0	0	0	0	0	0	0	0	0	0	0	0	0	0	0	0	0	0	0	0	0	0	0	0	0	0	0	0	0	0	0	0	0	0	0	0	0	0	0	0	0	0	0
40	ASV_2379	0	0	0	0	0	0	0	0	0	0	0	0	0	0	0	0	0	0	0	0	0	0	0	0	0	0	0	0	0	0	0	0	0	0	0	0	0	0	0	0	0	0	0	0	0	0	0	0
40	ASV_2396	0	0	0	0	0	0	0	0	0	0	0	0	0	0	0	0	0	0	0	0	0	0	0	0	0	0	0	0	3.1294e-05	0	0	0	0	0	0	0	0	0	0	0	0	0	0	0	0	0	0	0
40	ASV_2417	0	0	0	0	0	0	0	0	0	0	0	0	0	0	0	0	0	0	0	0	0	0	0	0	0	0	0	0	0	0	0	0	0	0	0	0	0	0	0	0	0	0	0	0	0	0	0	0
40	ASV_2449	0	0	0	0	0	0	0	0	0	0	0	0	0	0	0	0	0	0	0	0	0	0	0	0	0	0	0	0	0	0	0	0	0	0	0	0	0	0	0	0	0	0	0	0	0	0	0	0
40	ASV_2458	0	0	0	0	0	0	0	0	0	0	0	0	0	0	0	0	0	0	0	0	0	0	0	0	0	0	0	0	0	0	0	0	0	0	0	0	0	0	0	0	0	0	0	0	0	0	0	0
40	ASV_2485	0	0	0	0	0	0	0	0	0	0	0	0	0	0	0	0	0	0	0	0	0	0	0	0	0	0	0	0	0	0	0	0	0	0	0	0	0	0	0	0	0	0	0	0	0	0	0	0
40	ASV_2497	0	0	0	0	0	0	0	0	0	0	0	0	0	0	0	0	0	0	0	0	0	0	0	0	0	0	0	0	0	0	0	0	0	0	0	0	0	0	0	0	0	0	0	0	0	0	0	0
40	ASV_2562	0	0	0	0	0	0	0	0	0	0	0	0	0	0	0	0	0	0	0	0	0	0	0	0	0	0	0	0	0	0	0	0	0	0	0	0	0	0	0	0	0	0	0	0	0	0	0	0
40	ASV_2578	0	0	0	0	0	0	0	0	0	0	0	0	0	0	0	0	0	0	0	0	0	0	0	0	0	0	0	0	0	0	0	0	0	0	0	0	0	0	0	0	0	0	0	0	0	0	0	0
40	ASV_2639	0	0	0	0	0	0	0	0	0	0	0	0	0	0	0	0	0	0	0	0	0	0	0	0	0	0	0	0	0	0	0	0	0	0	0	0	0	0	0	0	0	0	0	0	0	0	0	0
40	ASV_2659	0	0	0	0	0	0	0	0	0	0	0	0	0	0	0	0	0	0	0	0	0	0	0	0	0	0	0	0	0	0	0	0	0	0	0	0	0	0	0	0	0	0	0	0	0	0	0	0
40	ASV_2746	0	0	0	0	0	0	0	0	0	0	0	0	0	0	0	0	0	0	0	0	0	0	0	0	0	0	0	0	0	0	0	0	0	0	0	0	0	0	0	0	0	0	0	0	0	0	0	0
40	ASV_2838	0	0	0	0	0	0	0	0	0	0	0	0	0.000648088	0	0	0	0	0	0	0	0	0	0	0	0	0	0	0	0	0	0	0	0	0	0	0	0	0	0	0	0	0	0	0	0	0	0	0
40	ASV_2844	0	0	0	0	0	0	0	0	0	0	0	0	0	0	0	0	0	0	0	0	0	0	0	0	0	0	0	0	0	0	0	0	0	0	0	0	0	0	0	0	0	0	0	0	0	0	0	0
40	ASV_2852	0	0	0	0	0	0	0	0	0	0	0	0	0	0	0	0	0	0	0	0	0	0	0	0	0	0	0	0	0	0	0	0	0	0	0	0	0	0	0	0	0	0	0	0	0	0	0	0
40	ASV_2879	0	0	0	0	0	0	0	0	0	0	0	0	0	0	0	0	0	0	0	0	0	0	0	0	0	0	0	0	0	0	0	0	0	0	0	0	0	0	0	0	0	0	0	0	0	0	0	0
40	ASV_2896	0	0	0	0	0	0	0	0	0	0	0	0	0	0	0	0	0	0	0	0	0	0	0	0	0	0	0	0	0	0	0	0	0	0	0	0	0	0	0	0	0	0	0	0	0	0	0	0
40	ASV_2902	0	0	0	0	0	0	0	0	0	0	0	0	0	0	0	0	0	0	0	0	0	0	0	0	0	0	0	0	0	0	0	0	0	0	0	0	0	0	0	0	0	0	0	0	0	0	0	0
40	ASV_2919	0	0	0	0	0	0	0	0	0	0	0	0	0	0	0	0	0	0	0	0	0	0	0	0	0	0	0	0	0	0	0	0	0	0	0	0	0	0	0	0	0	0	0	0	0	0	0	0
40	ASV_2928	0	0	0	0	0	0	0	0	0	0	0	0	0	0	0	0	0	0	0	0	0	0	0	0	0	0	0	0	0	0	0	0	0	0	0	0	0	0	0	0	0	0	0	0	0	0	0	0
40	ASV_2941	0	0	0	0	0	0	0	0	0	0	0	0	0	0	0	0	0	0	0	0	0	0	0	0	0	0	0	0	0	0	0	0	0	0	0	0	0	0	0	0	0	0	0	0	0	0	0	0
40	ASV_2983	0	0	0	0	0	0	0	0	0	0	0	0	0	0	0	0	0	0	0	0	0	0	0	0	0	0	0	0	0	0	0	0	0	0	0	0	0	0	0	0	0	0	0	0	0	0	0	0
40	ASV_3105	0	0	0	0	0	0	0	0	0	0	0	0	0	0	0	0	0	0	0	0	0	0	0	0	0	0	0	0	0	0	0	0	0	0	0	0	0	0	0	0	0	0	0	0	0	0	0	0
40	ASV_3108	0	0	0	0	0	0	0	0	0	0	0	0	0	0	0	0	0	0	0	0	0	0	0	0	0	0	0	0	0	0	0	0	0	0	0	0	0	0	0	0	0	0	0	0	0	0	0	0
40	ASV_3152	0	0	0	0	0	0	0	0	0	0	0	0	0	0	0	0	0	0	0	0	0	0	0	0	0	0	0	0	0	0	0	0	0	0	0	0	0	0	0	0	0	0	0	0	0	0	0	0
40	ASV_3153	0	0	0	0	0	0	0	0	0	0	0	0	0	0	0	0	0	0	0	0	0	0	0	0	0	0	0	0	0	0	0	0	0	0	0	0	0	0	0	0	0	0	0	0	0	0	0	0
40	ASV_3160	0	0	0	0	0	0	0	0	0	0	0	0	0	0	0	0	0	0	0	0	0	0	0	0	0	0	0	0	0	0	0	0	0	0	0	0	0	0	0	0	0	0	0	0	0	0	0	0
40	ASV_3174	0	0	0	0	0	0	0	0	0	0	0	0	0	0	0	0	0	0	0	0	0	0	0	0	0	0	0	0	0	0	0	0	0	0	0	0	0	0	0	0	0	0	0	0	0	0	0	0
40	ASV_3184	0	0	0	0	0	0	0	0	0	0	0	0	0	0	0	0	0	0	0	0	0	0	0	0	0	0	0	0	0	0	0	0	0	0	0	0	0	0	0	0	0	0	0	0	0	0	0	0
40	ASV_3199	0	0	0	0	0	0	0	0	0	0	0	0	0	0	0	0	0	0	0	0	0	0	0	0	0	0	0	0	0	0	0	0	0	0	0	0	0	0	0	0	0	0	0	0	0	0	0	0
40	ASV_3229	0	0	0	0	0	0	0	0	0	0	0	0	0	0	0	0	0	0	0	0	0	0	0	0	0	0	0	0	0	4.57854e-05	0	0	0	0	0	0	0	0	0	0	0	0	0	0	0	0	0	0
40	ASV_3237	0	0	0	0	0	0	0	0	0	0	0	0	0	0	0	0	0	0	0	0	0	0	0	0	0	0	0	0	0	0	0	0	0	0	0	0	0	0	0	0	0	0	0	0	0	0	0	0
40	ASV_3324	0	0	0	0	0	0	0	0	0	0	0	0	0	0	0	0	0	0	0	0	0	0	0	0	0	0	0	0	0	0	0	0	0	0	0	0	0	0	0	0	0	0	0	0	0	0	0	0
40	ASV_3337	0	0	0	0	0	0	0	0	0	0	0	0	0	0	0	0	0	0	0	0	0	0	0	0	0	0	0	0	0	0	0	0	0	0	0	0	0	0	0	0	0	0	0	0	0	0	0	0
40	ASV_3354	0	0	0	0	0	0	0	0	0	0	0	0	0	0	0	0	0	0	0	0	0	0	0	0	0	0	0	0	0	0	0	0	0	0	0	0	0	0	0	0	0	0	0	0	0	0	0	0
40	ASV_3404	0	0	0	0	0	0	0	0	0	0	0	0	0	0	0	0	0	0	0	0	0	0	0	0	0	0	0	0	0	0	0	0	0	0	0	0	0	0	0	0	0	0	0	0	0	0	0	0
40	ASV_3438	0	0	0	0	0	0	0	0	0	0	0	0	0	0	0	0	0	0	0	0	0	0	0	0	0	0	0	0	0	0	0	0	0	0	0	0	0	0	0	0	0	0	0	0	0	0	0	0
40	ASV_3460	0	0	0	0	0	0	0	0	0	0	0	0	0	0	0	0	0	0	0	0	0	0	0	0	0	0	0	0	0	0	0	0	0	0	0	0	0	0	0	0	0	0	0	0	0	0	0	0
40	ASV_3577	0	0	0	0	0	0	0	0	0	0	0	0	0	0	0	0	0	0	0	0	0	0	0	0	0	0	0	0	0	0	0	0	0	0	0	0	0	0	0	0	0	0	0	0	0	0	0	0
40	ASV_3599	0	0	0	0	0	0	0	0	0	0	0	0	0	0	0	0	0	0	0	0	0	0	0	0	0	0	0	0	0	0	0	0	0	0	0	0	0	0	0	0	0	0	0	0	0	0	0	0
40	ASV_3636	0	0	0	0	0	0	0	0	0	0	0	0	0	0	0	0	0	0	0	0	0	0	0	0	0	0	0	0	0	0	0	0	0	0	0	0	0	0	0	0	0	0	0	0	0	0	0	0
40	ASV_3674	0	0	0	0	0	0	0	0	0	0	0	0	0	0	0	0	0	0	0	0	0	0	0	0	0	0	0	0	0	0	0	0	0	0	0	0	0	0	0	0	0	0	0	0	0	0	0	0
40	ASV_3678	0	0	0	0	0	0	0	0	0	0	0	0	0	0	0	0	0	0	0	0	0	0	0	0	0	0	0	0	0	0	0	0	0	0	0	0	0	0	0	0	0	0	0	0	0	0	0	0
40	ASV_3736	0	0	0	0	0	0	0	0	0	0	0	0	0	0	0	0	0	0	0	0	0	0	0	0	0	0	0	0	0	0	0	0	0	0	0	0	0	0	0	0	0	0	0	0	0	0	0	0
40	ASV_3843	0	0	0	0	0	0	0	0	0	0	0	0	0	0	0	0	0	0	0	0	0	0	0	0	0	0	0	0	0	0	0	0	0	0	0	0	0	0	0	0	0	0	0	0	0	0	0	0
40	ASV_3882	0	0	0	0	0	0	0	0	0	0	0	0	0	0	0	0	0	0	0	0	0	0	0	0	0	0	0	0	0	0	0	0	0	0	0	0	0	0	0	0	0	0	0	0	0	0	0	0
40	ASV_3904	0	0	0	0	0	0	0	0	0	0	0	0	0	0	0	0	0	0	0	0	0	0	0	0	0	0	0	0	0	0	0	0	0	0	0	0	0	0	0	0	0	0	0	0	0	0	0	0
40	ASV_3938	0	0	0	0	0	0	0	0	0	0	0	0	0	0	0	0	0	0	0	0	0	0	0	0	0	0	0	0	0	0	0	0	0	0	0	0	0	0	0	0	0	0	0	0	0	0	0	0
40	ASV_3944	0	0	0	0	0	0	0	0	0	0	0	0	0	0	0	0	0	0	0	0	0	0	0	0	0	0	0	0	0	0	0	0	0	0	0	0	0	0	0	0	0	0	0	0	0	0	0	0
40	ASV_4028	0	0	0	0	0	0	0	0	0	0	0	0	0	0	0	0	0	0	0	0	0	0	0	0	0	0	0	0	0	0	0	0	0	0	0	0	0	0	0	0	0	0	0	0	0	0	0	0
40	ASV_4100	0	0	0	0	0	0	0	0	0	0	0	0	0	0	0	0	0	0	0	0	0	0	0	0	0	0	0	0	0	0	0	0	0	0	0	0	0	0	0	0	0	0	0	0	0	0	0	0
40	ASV_4132	0	0	0	0	0	0	0	0	0	0	0	0	0	0	0	0	0	0	0	0	0	0	0	0	0	0	0	0	0	0	0	0	0	0	0	0	0	0	0	0	0	0	0	0	0	0	0	0
40	ASV_4146	0	0	0	0	0	0	0	0	0	0	0	0	0	0	0	0	0	0	0	0	0	0	0	0	0	0	0	0	0	0	0	0	0	0	0	0	0	0	0	0	0	0	0	0	0	0	0	0
40	ASV_4178	0	0	0	0	0	0	0	0	0	0	0	0	0	0	0	0	0	0	0	0	0	0	0	0	0	0	0	0	0	0	0	0	0	0	0	0	0	0	0	0	0	0	0	0	0	0	0	0
40	ASV_4179	0	0	0	0	0	0	0	0	0	0	0	0	0	0	0	0	0	0	0	0	0	0	0	0	0	0	0	0	0	0	0	0	0	0	0	0	0	0	0	0	0	0	0	0	0	0	0	0
40	ASV_4186	0	0	0	0	0	0	0	0	0	0	0	0	0	0	0	0	0	0	0	0	0	0	0	0	0	0	0	0	0	0	0	0	0	0	0	0	0	0	0	0	0	0	0	0	0	0	0	0
40	ASV_4213	0	0	0	0	0	0	0	0	0	0	0	0	0	0	0	0	0	0	0	0	0	0	0	0	0	0	0	0	0	0	0	0	0	0	0	0	0	0	0	0	0	0	0	0	0	0	0	0
40	ASV_4225	0	0	0	0	0	0	0	0	0	0	0	0	0	0	0	0	0	0	0	0	0	0	0	0	0	0	0	0	0	0	0	0	0	0	0	2.30044e-05	0	0	0	0	0	0	0	0	0	0	0	0
40	ASV_4325	0	0	0	0	0	0	0	0	0	0	0	0	0	0	0	0	0	0	0	0	0	0	0	0	0	0	0	0	0	0	0	0	0	0	0	0	0	0	0	0	0	0	0	0	0	0	0	0
40	ASV_4392	0	0	0	0	0	0	0	0	0	0	0	0	0	0	0	0	0	0	0	0	0	0	0	0	0	0	0	0	0	0	0	0	0	0	0	0	0	0	0	0	0	0	0	0	0	0	0	0
40	ASV_4488	0	0	0	0	0	0	0	0	0	0	0	0	0	0	0	0	0	0	0	0	0	0	0	0	0	0	0	0	0	0	0	0	0	0	0	0	0	0	0	0	0	0	0	0	0	0	0	0
40	ASV_4491	0	0	0	0	0	0	0	0	0	0	0	0	0	0	0	0	0	0	0	0	0	0	0	0	0	0	0	0	0	0	0	0	0	0	0	0	0	0	0	0	0	0	0	0	0	0	0	0
40	ASV_4515	0	0	0	0	0	0	0	0	0	0	0	0	0	0	0	0	0	0	0	0	0	0	0	0	0	0	0	0	0	0	0	0	0	0	0	0	0	0	0	0	0	0	0	0	0	0	0	0
40	ASV_4517	0	0	0	0	0	0	0	0	0	0	0	0	0	0	0	0	0	0	0	0	0	0	0	0	0	0	0	0	0	0	0	0	0	0	0	0	0	0	0	0	0	0	0	0	0	0	0	0
40	ASV_4583	0	0	2.65386e-05	0	0	0	0	0	0	0	0	0	0	0	0	0	0	0	0	0	0	0	0	0	0	0	0	0	0	0	0	0	0	0	0	0	0	0	0	0	0	0	0	0	2.10908e-05	0	0	0
40	ASV_4592	0	0	0	0	0	0	0	0	0	0	0	0	0	0	0	0	0	0	0	0	0	0	0	0	0	0	0	0	0	0	0	0	0	0	0	0	0	0	0	0	0	0	0	0	0	0	0	0
40	ASV_4661	0	0	0	0	0	0	0	0	0	0	0	0	0	0	0	0	0	0	0	0	0	0	0	0	0	0	0	0	0	0	0	0	0	0	0	0	0	0	0	0	0	0	0	0	0	0	0	0
40	ASV_4662	0	0	0	0	0	0	0	0	0	0	0	0	0	0	0	0	0	0	0	0	0	0	0	0	0	0	0	0	0	0	0	0	0	0	0	0	0	0	0	0	0	0	0	0	0	0	0	0
40	ASV_4663	0	0	0	0	0	0	0	0	0	0	0	0	0	0	0	0	0	0	0	0	0	0	0	0	0	0	0	0	0	0	0	0	0	0	0	0	0	0	0	0	0	0	0	0	0	0	0	0
40	ASV_4700	0	0	0	0	0	0	0	0	0	0	0	0	0	0	0	0	0	0	0	0	0	0	0	0	0	0	0	0	0	0	0	0	0	0	0	0	0	0	0	0	0	0	0	0	0	0	0	0
40	ASV_4735	0	0	0	0	0	0	0	0	0	0	0	0	0	0	0	0	0	0	0	0	0	0	0	0	0	0	0	0	0	0	0	0	0	0	0	0	0	0	0	0	0	0	0	0	0	0	0	0
40	ASV_4793	0	0	0	0	0	0	0	0	0	0	0	0	0	0	0	0	0	0	0	0	0	0	0	0	0	0	0	0	0	0	0	0	0	0	0	0	0	0	0	0	0	0	0	0	0	0	0	0
40	ASV_4822	0	0	0	0	0	0	0	0	0	0	0	0	0	0	0	0	0	0	0	0	0	0	0	0	0	0	0	0	0	0	0	0	0	0	0	0	0	0	0	0	0	0	0	0	0	0	0	0
40	ASV_4893	0	0	0	0	0	0	0	0	0	0	0	0	0	0	0	0	0	0	0	0	0	0	0	0	0	0	0	0	0	0	0	0	0	0	0	0	0	0	0	0	0	0	0	0	0	0	0	0
40	ASV_4904	0	0	0	0	0	0	0	0	0	0	0	0	0	0	0	0	0	0	0	0	0	0	0	0	0	0	0	0	0	0	0	0	0	0	0	0	0	0	0	0	0	0	0	0	0	0	0	0
40	ASV_4925	0	0	0	0	0	0	0	0	0	0	0	0	0	0	0	0	0	0	0	0	0	0	0	0	0	0	0	0	0	0	0	0	0	0	0	0	0	0	0	0	0	0	0	0	0	0	0	0
40	ASV_4950	0	0	0	0	0	0	0	0	0	0	0	0	0	0	0	0	0	0	0	0	0	0	0	0	0	0	0	0	0	0	0	0	0	0	0	0	0	0	0	0	0	0	0	0	0	0	0	0
40	ASV_5053	0	0	0	0	0	0	0	0	0	0	0	0	0	0	0	0	0	0	0	0	0	0	0	0	0	0	0	0	0	0	0	0	0	0	0	0	0	0	0	0	0	0	0	0	0	0	0	0
40	ASV_5061	0	0	0	0	0	0	0	0	0	0	0	0	0	0	0	0	0	0	0	0	0	0	0	0	0	0	0	0	0	0	0	0	0	0	0	0	0	0	0	0	0	0	0	0	0	0	0	0
40	ASV_5097	0	0	0	0	0	0	0	0	0	0	0	0	0	0	0	0	0	0	0	0	0	0	0	0	0	0	0	0	0	0	0	0	0	0	0	0	0	0	0	0	0	0	0	0	0	0	0	0
40	ASV_5140	0	0	0	0	0	0	0	0	0	0	0	0	0	0	0	0	0	0	0	0	0	0	0	0	0	0	0	0	0	0	0	0	0	0	0	0	0	0	0	0	0	0	0	0	0	0	0	0
40	ASV_5163	0	0	0	0	0	0	0	0	0	0	0	0	0	0	0	0	0	0	0	0	0	0	0	0	0	0	0	0	0	0	0	0	0	0	0	0	0	0	0	0	0	0	0	0	2.10908e-05	0	0	0
40	ASV_518	0	0	0	0	0	0	0	0	0	0	0	0	0	0	0	0	0	0	0	0	0	0	0	0	0	0	0	0	0	0	0	0	2.74869e-05	0	0	0	0	0	0	0	0	0	0	0	0	0	0	0
40	ASV_5231	0	0	0	0	0	0	0	0	0	0	0	0	0	0	0	0	0	0	0	0	0	0	0	0	0	0	0	0	0	0	0	0	0	0	0	0	0	0	0	0	0	0	0	0	0	0	0	0
40	ASV_5292	0	0	0	0	0	0	0	0	0	0	0	0	0	0	0	0	0	0	0	0	0	0	0	0	0	0	0	0	0	0	0	0	0	0	0	0	0	0	0	0	0	0	0	0	0	0	0	0
40	ASV_5319	0	0	0	0	0	0	0	0	0	0	0	0	0	0	0	0	0	0	0	0	0	0	0	0	0	0	0	0	0	0	0	0	0	0	0	0	0	0	0	0	0	0	0	0	0	0	0	0
40	ASV_5322	0	0	0	0	0	0	0	0	0	0	0	0	0	0	0	0	0	0	0	0	0	0	0	0	0	0	0	0	0	0	0	0	0	0	0	0	0	0	0	0	0	0	0	0	0	0	0	0
40	ASV_5403	0	0	0	0	0	0	0	0	0	0	0	0	0	0	0	0	0	0	0	0	0	0	0	0	0	0	0	0	0	0	0	0	0	0	0	0	0	0	0	0	0	0	0	0	0	0	0	0
40	ASV_5414	0	0	0	0	0	0	0	0	0	0	0	0	0	0	0	0	0	0	0	0	0	0	0	0	0	0	0	0	0	0	0	0	0	0	0	0	0	0	0	0	0	0	0	0	0	0	0	0
40	ASV_5415	0	0	0	0	0	0	0	0	0	0	0	0	0	0	0	0	0	0	0	0	0	0	0	0	0	0	0	0	0	0	0	0	0	0	0	0	0	0	0	0	0	0	0	0	0	0	0	0
40	ASV_5460	0	0	0	0	0	0	0	0	0	0	0	0	0	0	0	0	0	0	0	0	0	0	0	0	0	0	0	0	0	0	0	0	0	0	0	0	0	0	0	0	0	0	0	0	0	0	0	0
40	ASV_5496	0	0	0	0	0	0	0	0	0	0	0	0	0	0	0	0	0	0	0	0	0	0	0	0	0	0	0	0	0	0	0	0	0	0	0	0	0	0	0	0	0	0	0	0	0	0	0	0
40	ASV_5499	0	0	0	0	0	0	0	0	0	0	0	0	0	0	0	0	0	0	0	0	0	0	0	0	0	0	0	0	0	0	0	0	0	0	0	0	0	0	0	0	0	0	0	0	0	0	0	0
40	ASV_5587	0	0	0	0	0	0	0	0	0	0	0	0	0	0	0	0	0	0	0	0	0	0	0	0	0	0	0	0	0	0	0	0	0	0	0	0	0	0	0	0	0	0	0	0	0	0	0	0
40	ASV_5821	0	0	0	0	0	0	0	0	0	0	0	0	0	0	0	0	0	0	0	0	0	0	0	0	0	0	0	0	0	0	0	0	0	0	0	0	0	0	0	0	0	0	0	0	0	0	0	0
40	ASV_621	0	0	0	0	0	0	0	0	0	0	0	0	0	3.39847e-05	0	0	0	0	4.0494e-05	0	0	0	0	0	0	0	0	0	0	0	0	0	0	0	0	0	0	0	0	0	0	0	0	0	2.10908e-05	0	0	0
40	ASV_6337	0	0	0	0	0	0	0	0	0	0	0	0	0	0	0	0	0	0	0	0	0	0	0	0	0	0	0	0	0	0	0	0	0	0	0	0	0	0	0	0	0	0	0	0	0	0	0	0
40	ASV_6340	0	0	0	0	0	0	0	0	0	0	0	0	0	0	0	0	0	0	0	0	0	0	0	0	0	0	0	0	0	0	0	0	0	0	0	0	0	0	0	0	0	0	0	0	0	0	0	0
40	ASV_6446	0	0	0	0	0	0	0	0	0	0	0	0	0	0	0	0	0	0	0	0	0	0	0	0	0	0	0	0	0	0	0	0	0	0	0	0	0	0	0	0	0	0	0	0	0	0	0	0
40	ASV_6506	0	0	0	0	0	0	0	0	0	0	0	0	0	0	0	0	0	0	0	0	0	0	0	0	0	0	0	0	0	0	0	0	0	0	0	0	0	0	0	0	0	0	0	0	0	0	0	0
40	ASV_6789	0	0	0	0	0	0	0	0	0	0	0	0	0	0	0	0	0	0	0	0	0	0	0	0	0	0	0	0	0	0	0	0	0	0	0	0	0	0	0	0	0	0	0	0	0	0	0	0
40	ASV_724	0	0	0	0	0	0	0	0	0	0	0	0	0	0	0	0	0	0	0	0	0	3.31532e-05	3.9703e-05	0	0	0	0	0	0	0	3.32535e-05	0	0	0	0	0	0	0	0	0	0	0	0	0	0	0	0	0
40	ASV_7533	0	0	0	0	0	0	0	0	0	0	0	0	0	0	0	0	0	0	0	0	0	0	0	0	0	0	0	0	0	0	0	0	0	0	0	0	0	0	0	0	0	0	0	0	0	0	0	0
40	ASV_7896	0	0	0	0	0	0	0	0	0	0	0	0	0	0	0	0	0	0	0	0	0	0	0	0	0	0	0	0	0	0	0	0	0	0	0	0	0	0	0	0	0	0	0	0	0	0	0	0
40	ASV_885	0	0	0	0	0	0	0	0	0	0	0	0	0	0	0	0	0	0	0	0	0	0	0	0	0	0	0	0	0	0	0	0	0	0	0	0	0	0	0	0	0	0	0	0	0	0	0	0
40	ASV_907	0	0	0	0	0	0	0	0	0	0	0	0	0	0	0	0	0	0	0	0	0	0	0	0	0	0	0	0	0	0	0	0	0	0	0	0	0	0	0	0	0	0	0	0	0	0	0	0
40	ASV_999	0	0	0	0	0	0	0	0	0	0	0	0	0	0	0	0	0	0	0	0	0	0	0	0	0	0	0	0	0	0	0	0	0	0	0	0	0	0	0	0	0	0	0	0	0	0	0	0
41	ASV_3082	0	0	0	0	0	0	0	0	0	0	0	0	0	0	0	0	0	0	0	0	0	0	0	0	0	0	0	0	0	0	0	0	0	0	0	0	0	0	0	0	0	0	0	0	0	0	0	0
41	ASV_5252	0	0	0	0	0	0	0	0	0	0	0	0	0	0	0	0	0	0	0	0	0	0	0	0	0	0	0	0	0	0	0	0	0	0	0	0	0	0	0	0	0	0	0	0	0	0	0	0
42	ASV_3818	0	0	0	0	0	0	0	0	0	0	0	0	0	0	0	0	0	0	0	0	0	0	0	0	0	0	0	0	0	0	0	0	0	0	0	0	0	0	0	0	0	0	0	0	0	0	0	0
42	ASV_5336	0	0	0	0	0	0	0	0	0	0	0	0	0	0	0	0	0	0	0	0	2.4484e-05	0	0	0	0	0	0	0	0	0	0	0	0	0	0	0	0	0	0	0	0	0	0	0	0	0	0	0
43	ASV_1672	0	0	0	0	0	0	0	0	0	0	0	0	0	0	0	0	0	0	0	0	0	0	0	0	0	0	0	0	0	0	0	0	0	0	0	0	0	0	0	0	0	0	0	0	0	0	0	0
43	ASV_3289	0	0	0	0	0	0	0	0	0	0	0	0	0	0	0	0	0	0	0	0	0	0	0	0	0	0	0	0	0	0	0	0	0	0	0	0	0	0	0	0	0	0	0	0	0	0	0	0
43	ASV_3634	0	0	0	0	0	0	0	0	0	0	0	0	0	0	0	0	0	0	0	0	0	0	0	0	0	0	0	0	0	0	0	0	0	0	0	0	0	0	0	0	0	0	0	0	0	0	0	0
43	ASV_3863	0	0	0	0	0	0	0	0	0	0	0	0	0	0	0	0	0	0	0	0	0	0	0	0	0	0	0	0	0	0	0	0	0	0	0	0	0	0	0	0	0	0	0	0	0	0	0	0
43	ASV_3968	0	0	0	0	0	0	0	0	0	0	0	0	0	0	0	0	0	0	0	0	0	0	0	0	0	0	0	0	0	0	0	0	0	0	0	0	0	0	0	0	0	0	0	0	0	0	0	0
43	ASV_4300	0	0	0	0	0	0	0	0	0	0	0	0	0	0	0	0	0	0	0	0	0	0	0	0	0	0	0	0	0	0	0	0	0	0	0	0	0	0	0	0	0	0	0	0	0	0	0	0
43	ASV_4698	0	0	0	0	0	0	0	0	0	0	0	0	0	0	0	0	0	0	0	0	0	0	0	0	0	0	0	0	0	0	0	0	0	0	0	0	0	0	0	0	0	0	0	0	0	0	0	0
43	ASV_5321	0	0	0	0	0	0	0	0	0	0	0	0	0	0	0	0	0	0	0	0	0	0	0	0	0	0	0	0	0	0	0	0	0	0	0	0	0	0	0	0	0	0	0	0	0	0	0	0
43	ASV_5960	0	0	0	0	0	0	0	0	0	0	0	0	0	0	0	0	0	0	0	0	0	0	0	0	0	0	0	0	0	0	0	0	0	0	0	0	0	0	0	0	0	0	0	0	0	0	0	0
43	ASV_6003	0	0	0	0	0	0	0	0	0	0	0	0	0	0	0	0	0	0	0	0	0	0	0	0	0	0	0	0	0	0	0	0	0	0	0	0	0	0	0	0	0	0	0	0	0	0	0	0
44	ASV_1056	0	0	0	0	0	0	0	0	0	0	0	0	0	0	0	0	0	0	0	0	0	0	0	0	0	0	0	0	0	0	0	0	0	0	0	0	0	0	0	0	0	0	0	0	0	0	0	0
44	ASV_1116	0	0	0	0	0	0	0	0	0	0	0	0	0	0	0	0	0	0	0	0	0	0	0	0	0	0	0	0	0	0	0	0	0	0	0	0	0	0	0	0	0	0	0	0	0	0	0	2.32926e-05
44	ASV_1123	0	0	0	0	0	0	0	0	0	0	0	0	0	0	0	0	0	0	0	0	0	0	0	0	0	0	0	0	0	0	0	0	0	0	0	0	0	0	0	0	0	0	0	0	0	0	0	0
44	ASV_1169	0	0	0	0	0	0	0	0	0	0	0	0	0	0	0	0	0	0	0	0	0	0	0	0	0	0	0	0	0	0	0	0	0	0	0	0	0	0	0	0	0	0	0	0	0	0	0	0
44	ASV_1170	0	0	0	0	0	0	0	0	0	0	0	0	0	0	0	0	3.55543e-05	0	0	0	0	0	0	0	0	0	0	0	0	0	0	0	0	0	0	0	0	0	0	0	0	0	0	0	0	0	2.1422e-05	0
44	ASV_1179	0	0	0	0	0	0	0	0	0	0	0	0	0	0	0	0	0	0	0	0	0	0	0	0	0	0	0	0	0	0	0	0	0	0.00050597	0	0	0	0	0	0	0	0	0	0	0	0	0	0
44	ASV_1199	0	0	0	0	0	0	0	0	0	0	0	0	0	0	0	0	0	0	0	0	0	0	0	0	0	0	0	0	0	0	0	0	0	0	0	0	0	0	0	0	0	0	0	0	0	0	0	0
44	ASV_1210	0	0	0	0	0	0	0	0	0	0	0	0	0	0	0	0	0	0	0	0	0	0	0	0	0	0	0	0	0	0	0	0	0	0	0	0	0	0	0	0	0	0	0	0	0	0	0	0
44	ASV_1218	0	0	0	0	0	0	0	0	0	0	0	0	0	0	0	0	0	0	0	0	0	0	0	0	0	0	0	0	0	0	0	0	0	0	0	0	0	0	0	0	0	0	0	0	0	0	0	0
44	ASV_1225	0	0	0	0	0	0	0	0	0	0	0	0	0	0	0	0	0	0	0	0	0	0	0	0	0	0	0	0	0	0	0	0	0	0	0	0	0	0	0	0	0	0	0	0	0	0	0	0
44	ASV_1227	0	0	0	0	0	0	0	0	0	0	0	0	0	0	0	0	0	0	0	0	0	0	0	0	0	0	0	0	0	0	0	0	0	0	0	0	0	0	0	0	0	0	0	0	0	0	0	0
44	ASV_1238	0	0	0	0	0	0	0	0	0	0	0	0	0	0	0	0	0	0	0	0	0	0	0	0	0	0	0	0	0	0	0	0	0	0	0	0	0	0	0	0	0	0	0	0	0	0	0	0
44	ASV_1242	0	0	0	0	0	0	0	0	0	0	0	0	0	0	0	0	0	0	0	0	0	0	0	0	0	0	0	0	0	0	0	0	0	0	0	0	0	0	0	0	0	0	0	0	0	0	0	0
44	ASV_1282	0	0	0	0	0	0	0	0	0	0	0	0	0	0	0	0	0	0	0	0	0	0	0	0	0	0	0	0	0	0	0	0	0	0	0	0	0	0	0	0	0	0	0	0	0	0	0	0
44	ASV_1354	0	0	0	0	0	0	0	0	0	0	0	0	0	0	0	0	0	0	0	0	0	0	0	0	0	0	0	0	0	0	0	0	0	0	0	0	0	0	0	0	0	0	0	0	0	0	0	0
44	ASV_1357	0	0	0	0	0	0	0	0	0	0	0	0	0	0	0	0	0	0	0	0	0	0	0	0	0	0	0	0	0	0	0	0	0	0	0	0	0	0	0	0	0	0	0	0	0	0	0	0
44	ASV_1372	0	0	0	0	0	0	0	0	0	0	0	0	0	0	0	0	0	0	0	0	0	0	0	0	3.29489e-05	0	0	0	0	0	0	0	0	0	0	0	0	0	0	0	0	0	0	0	0	0	0	0
44	ASV_1374	0	0	0	0	0	0	0	0	0	0	0	0	0	0	0	0	0	0	0	0	0	0	0	0	0	0	0	0	0	0	0	0	0	0	0	0	0	0	0	0	0	0	0	0	0	0	0	0
44	ASV_1443	0	0	0	0	0	0	0	0	0	0	0	0	0	0	0	0.000185014	0	0	0	0	0	0	0	0	0	3.51531e-05	0	0	0	0	0	0	0	3.37314e-05	0	0	0	0	0	0	0	0	0	0	0	0	0	0
44	ASV_1456	0	0	0	0	0	0	0	0	0	0	0	0	0	0	0	0	0	0	0	0	0	0	0	0	0	0	0	0	0	0	0	0	0	0	0	0	0	0	0	0	0	0	0	0	0	0	0	0
44	ASV_1458	0	0	0	0	0	0	0	0	0	0	0	0	0	0	0	0	0	0	0	0	0	0	0	0	0	0	0	0	0	0	0	0	0	0	0	0	0	0	0	0	0	0	0	0	0	0	0	0
44	ASV_1479	0	0	0	0	0	0	0	0	0	0	0	0	0	0	0	0	0	0	0	0	0	0	0	0	0	0	0	0	0	0	0	0	0	0	0	0	0	0	0	0	0	0	0	0	0	0	0	0
44	ASV_1582	0	0	0	0	0	0	0	0	0	0	0	0	0	0	0	0	0	0	0	0	0	0	0	0	0	0	0	0	0	0	0	0	0	0	0	0	0	0	0	0	0	0	0	0	0	0	0	0
44	ASV_1587	0	0	0	0	0	0	0	0	2.22069e-05	0	0	0	0	0	0	0	0	0	0	0	0	0	0	0	0	0	0	0	0	0	0	0	0	0	0	0	0	0	0	0	0	0	0	0	0	0	0	0
44	ASV_1595	0	0	0	0	0	0	0	0	0	0	0	0	0	0	0	0	0	0	0	0	0	0	0	0	0	0	0	0	0	0	0	0	0	0	0	0	0	0	0	0	0	0	0	0	0	0	0	0
44	ASV_1596	0	0	0	0	0	0	0	0	0	0	0	0	0	0	0	0	0	0	0	0	0	0	0	0	0	0	0	0	0	0	0	0	0	0	0	0	0	0	0	0	0	0	0	0	0	0	0	0
44	ASV_1597	0	0	0	0	0	0	0	0	0	0	0	0	0	0	0	0	0	0	0	0	0	0	0	0	0	0	0	0	0	0	0	0	0	0	0	0	0	0	0	0	0	0	0	0	0	0	0	0
44	ASV_1639	0	0	0	0	0	0	0	0	0	0	0	0	0	0	0	0	0	0	0	0	0	0	0	0	0	0	0	0	0	0	0	0	0	0	0	0	0	0	0	0	0	0	0	0	0	0	0	0
44	ASV_1661	0	0	0	0	0	0	0	0	0	0	0	0	0	0	0	0	0	0	0	0	0	0	0	0	0	0	0	0	0	0	0	0	0	0	0	0	0	0	0	0	0	0	0	0	0	0	0	0
44	ASV_1663	0	0	0	0	0	0	0	0	0	0	0	0	0	0	0	0	0	0	0	0	0	0	0	0	0	0	0	0	0	0	0	0	0	0	0	0	0	0	0	0	0	0	0	0	0	0	0	0
44	ASV_1691	0	0	0	0	0	0	0	0	0	0	0	0	0	0	0	0	0	0	0	0	0	0	0	0	0	0	0	0	0	0	0	0	0	0	0	0	0	0	0	0	0	0	0	0	0	0	0	0
44	ASV_1706	0	0	0	0	0	0	0	0	2.22069e-05	0	0	0	0	0	0	0	0	0	0	0	0	0	0	3.13529e-05	6.58979e-05	0	0	0	0	0	6.6507e-05	0	0	0	0	0	0	0	0	0	0	0	0	0	0	0	0	0
44	ASV_1727	0	0	0	0	0	0	0	0	0	0	0	0	0	3.39847e-05	0	0	0	0	0	0	0	0	0	0	0	0	0	0	0	0	0	0	0	0	0	0	0	0	0	0	0	0	0	0	2.10908e-05	0	0	0
44	ASV_1754	0	0	0	0	0	0	0	0	0	0	0	0	0	0	0	0	0	0	0	0	0	0	0	0	0	0	0	0	0	0	0	0	0	0	0	0	0	0	0	0	0	0	0	0	0	0	0	0
44	ASV_1761	0	0	0	0	0	0	0	0	0	0	0	0	0	0	0	0	0	0	0	0	0	0	0	0	0	0	0	0	0	0	0	0	0	0	0	0	0	0	0	0	0	0	0.000694622	0	0	0	0	0
44	ASV_1762	0	0	0	0	0	0	0	0	0	0	0	0	0	0	0	0	0	0	0	0	0	0	0	0	0	0	0	0	0	0	0	0	0	0	0	0	0	0	0	0	0	0	0	0	0	0	0	0
44	ASV_1790	0	0	0	0	0	0	0	0	0	0	0	0	0	0	0	0	0	0	0	0	0	0	0	0	0	0	0	0	0	0	0	0	0	0	0	0	0	0	0	0	0	0	0	0	0	0	0	0
44	ASV_1814	0	0	0	0	0	0	0	0	0	0	0	0	0	0	0	0	0	0	0	0	0	0	0	0	0	0	0	0	0	0	0	0	0	0	0	0	0	0	0	0	0	0	0	0	0	0	0	0
44	ASV_1851	0	0	0	0	0	0	0	0	0	0	0	0	0	0	0	0	0	0	0	0	0	0	0	0	0	0	0	0	0	0	0	0	0	0	0	0	0	0	0	0	0	0	0	0	0	0	0	0
44	ASV_1926	0	0	0	0	0	0	0	0	0	0	0	0	0	0	0	0	0	0	0	0	0	0	0	0	0	0	0	0	0	0	0	0	0	0	0	0	0	0	0	0	0	0	0	0	0	0	0	0
44	ASV_1939	0	0	0	0	0	0	0	0	0	0	0	0	0	0	0	0	0	0	0	0	0	0	0	0	0	0	0	0	0	0	0	0	0	0	0	0	0	0	0	0	0	0	0	0	0	0	0	0
44	ASV_1952	0	0	0	0	0	0	0	0	0	0	0	0	0	0	0	0	0	0	0	0	0	0	0	0	0	0	0	0	0	0	0	0	0	0	0	0	0	0	0	0	0	0	0	0	0	0	0	0
44	ASV_1956	0	0	0	0	0	0	0	0	0	0	0	0	0	0	0	0	0	0	0	0	0	0	0	0	0	0	0	0	0	0	0	0	0	0	0	0	0	0	0	0	0	0	0	0	0	0	0	0
44	ASV_1975	0	0	0	0	0	0	0	0	0	0	0	0	0	0	0	0	0	0	0	0	0	0	0	0	0	0	0	0	0	0	0	0	0	0	0	0	0	0	0	0	0	0	0	0	0	0	0	0
44	ASV_2052	0	0	0	0	0	0	0	0	0	0	0	0	0	0	0	0	0	0	0	0	0	0	0	0	0	0	0	0	0	0	0	0	0	0	0	0	0	0	0	0	0	0	0	0	0	0	0	0
44	ASV_2059	0	0	0	0	0	0	0	0	0	0	0	0	0	0	0	0	0	0	0	0	0	0	0	0	0	0	0	0	0	0	0	0	0	0	0	0	0	0	0	0	0	0	0	0	0	0	0	0
44	ASV_2065	0	0	0	0	0	0	0	0	0	0	0	0	0	0	0	0	0	0	0	0	0	0	0	0	0	0	0	0	0	0	0	0	0	0	0	0	0	0	0	0	0	0	0	0	0	0	0	0
44	ASV_2127	0	0	0	0	0	0	0	0	0	0	0	0	0	0	0	0	0	0	0	0	0	0	0	0	0	0	0	0	0	0	0	0	0	0	0	0	0	0	0	0	0	0	0	0	0	0	0	0
44	ASV_2144	0	0	0	0	0	0	0	0	0	0	0	0	0	0	0	0	0	0	0	0	0	0	0	0	0	0	0	0	0	0	0	0	0	0	0	0	0	0	0	0	0	0	0	0	0	0	0	0
44	ASV_2160	0	0	0	0	0	0	0	0	0	0	0	0	0	0	0	0	0	0	0	0	0	0	0	0	0	0	0	0	0	4.57854e-05	0	0	0	0	0	0	0	0	0	0	0	0	0	0	0	0	0	4.65853e-05
44	ASV_2178	0	0	0	0	0	0	0	0	0	0	0	0	0	0	0	0	0	0	0	0	0	0	0	0	0	0	0	0	0	0	0	0	0	0	0	0	0	0	0	0	0	0	0	0	0	0	2.1422e-05	0
44	ASV_2221	0	0	0	0	0	0	0	0	0	0	0	0	0	0	0	0	0	0	0	0	0	0	0	0	0	0	0	0	0	0	0	0	0	0	0	0	0	0	0	0	0	0	0	0	0	0	0	0
44	ASV_2222	0	0	0	0	0	0	0	0	0	0	0	0	0	0	0	0	0	0	0	0	0	0	0	0	0	0	0	0	0	0	0	0	0	0	0	0	0	0	0	0	0	0	0	0	0	0	0	0
44	ASV_2245	0	0	0	0	0	0	0	0	0	0	0	0	0	0	0	0	0	0	0	0	0	0	0	0	0	0	0	0	0	0	0	0	0	0	0	0	0	0	0	0	0	0	0	0	0	0	0	0
44	ASV_2249	0	0	0	0	0	0	0	0	0	0	0	0.00013421	0	0	0	0	0	0	0	0	0	0	0	0	0	0	0	0	0	0	0	0	2.74869e-05	0	0	0	0	0	0	0	0	0	0	0	0	0	0	0
44	ASV_2260	0	0	0	0	0	0	0	0	0	0	0	0	0	0	0	0	0	0	0	0	0	0	0	0	0	0	0	0	0	0	0	0	0	0	0	0	0	0	0	0	0	0	0	0	0	0	0	0
44	ASV_2306	0	0	0	0	0	0	0	0	0	0	0	0	0	0	0	0	0	0	0	0	0	0	0	0	0	0	0	3.12598e-05	0	0	0	0	0	0	0	0	0	0	0	0	0	0	0	0	0	0	0	0
44	ASV_2383	0	0	0	0	0	0	0	0	0	0	0	0	0	0	0	0	0	0	0	0	0	0	0	0	0	0	0	0	0	0	0	0	0	0	0	0	0	0	0	0	0	0	0	0	0	0	0	2.32926e-05
44	ASV_2421	0	0	0	0	0	0	0	0	0	0	0	0	0	0	0	0	0	0	0	0	0	0	0	0	0	0	0	0	0	0	0	0	0	0	0	0	0	0	0	0	0	0	0	0	0	0	0	0
44	ASV_2527	0	0	0	0	0	0	0	0	0	0	0	0	0	0	0	0	0	0	0	0	0	0	0	0	0	0	0	0	0	0	0	0	0	0	0	0	0	0	0	0	0	0	0	0	0	0	0	0
44	ASV_2545	0	0	0	0	0	0	0	0	0	0	0	0	0	0	0	0	0	0	0	0	0	0	0	0	0	0	0	0	0	0	0	0	0	0	0	0	0	0	0	0	0	0	0	0	0	0	0	0
44	ASV_2615	0	0	0	0	0	0	0	0	0	0	0	0	0	0	0	0	0	0	0	0	0	0	0	0	0	0	0	0	0	0	0	0	0	0	0	0	0	0	0	0	0	0	0	0	0	0	0	0
44	ASV_2633	0	0	0	0	0	0	0	0	0	0	0	0	0	0	0	0	0	0	0	0	0	0	0	0	0	0	0	0	0	0	0	0	0	0	0	0	0	0	0	0	0	0	0	0	0	0	0	0
44	ASV_2635	0	0	0	0	0	0	2.80191e-05	0	0	0	0	0	0	0	0	0	0	0	0	0	0	0	0	0	0	0	0	0	0	0	0	0	0	0	0	0	0	0	0	0	0	0	0	0	0	0	0	0
44	ASV_2651	0	0	0	0	0	0	0	0	0	0	0	0	0	0	0	0	0	0	0	0	0	0	0	0	0	0	0	0	0	0	0	0	0	0	0	0	0	0	0	0	0	0	0	0	0	0	0	0
44	ASV_2681	0	0	0	0	0	0	0	0	0	0	0	0	0	0	0	0	0	0	0	0	0	0	0	0	0	0	0	0	0	0	0	0	0	0	0	0	0	0	0	0	0	0	0	0	0	0	0	0
44	ASV_2682	0	0	0	0	0	0	0	0	0	0	0	0	0	0	0	0	0	0	0	0	0	0	0	0	0	0	0	0	0	0	0	0	0	0	0	0	0	0	0	0	0	0	0	0	0	0	0	0
44	ASV_2709	0	0	0	0	0	0	0	0	0	0	0	0	0	0	0	0	0	0	0	0	0	0	0	0	0	0	0	0	0	0	0	0	0	0	0	0	0	0	0	0	0	0	0	0	0	0	0	0
44	ASV_2727	0	0	0	0	0	0	0	0	0	0	0	0	0	0	0	0	0	0	0	0	0	0	0	0	0	0	0	0	0	0	0	0	0	0	0	0	0	0	0	0	0	0	0	0	0	0	0	0
44	ASV_2728	0	0	0	0	0	0	0	0	0	0	0	0	0	0	0	0	0	0	0	0	0	0	0	0	0	0	0	0	0	0	0	0	0	0	0	0	0	0	0	0	0	0	0	0	0	0	0	0
44	ASV_2756	0	0	0	0	0	0	0	0	0	0	0	0	0	0	0	0	0	0	0	0	0	0	0	0	0	0	0	0	0	0	0	0	0	0	0	0	0	0	0	0	0	0	0	0	0	0	0	0
44	ASV_2836	0	0	0	0	0	0	0	0	0	0	0	0	0	0	0	0	0	0	0	0	0	0	0	0	0	0	0	0	0	0	0	0	0	0	0	0	0	0	0	0	0	0	0	0	0	0	0	0
44	ASV_2926	0	0	0	0	0	0	0	0	0	0	0	0	0	0	0	0	0	0	0	0	0	0	0	0	0	0	0	0	0	0	0	0	0	0	0	0	0	0	0	0	0	0	0	0	0	0	0	0
44	ASV_2927	0	0	0	0	0	0	0	0	0	0	0	0	0	0	0	0	0	0	0	0	0	0	0	0	0	0	0	0	0	0	0	0	0	0	0	0	0	0	0	0	0	0	0	0	0	0	0	0
44	ASV_2940	0	0	0	0	0	0	0	0	0	0	0	0	0	0	0	0	0	0	0	0	0	0	0	0	0	0	0	0	0	0	0	0	0	0	0	0	0	0	0	0	0	0	0	0	0	0	0	0
44	ASV_2963	0	0	0	0	0	0	0	0	0	0	0	0	0	0	0	0	0	0	0	0	0	0	0	0	0	0	0	0	0	0	0	0	0	0	0	0	0	0	0	0	0	0	0	0	0	0	0	0
44	ASV_3056	0	0	0	0	0	0	0	0	0	0	0	0	0	0	0	0	0	0	0	0	0	0	0	0	0	0	0	0	0	0	0	0	0	0	0	0	0	0	0	0	0	0	0	0	0	0	0	0
44	ASV_3104	0	0	0	0	0	0	0	0	0	0	0	0	0	0	0	0	0	0	0	0	0	0	0	0	0	0	0	0	0	0	0	0	0	0	0	0	0	0	0	0	0	0	0	0	0	0	0	0
44	ASV_3119	0	0	0	0	0	0	0	0	0	0	0	0	0	0	0	0	0	0	0	0	0	0	0	0	0	0	0	0	0	0	0	0	0	0	0	0	0	0	0	0	0	0	0	0	0	0	0	0
44	ASV_3151	0	0	0	0	0	0	0	0	0	0	0	0	0	0	0	0	0	0	0	0	0	0	0	0	0	0	0	0	0	0	0	0	0	0	0	0	0	0	0	0	0	0	0	0	0	0	0	0
44	ASV_3165	0	0	0	0	0	0	0	0	0	0	0	0	0	0	0	0	0	0	0	0	0	0	0	0	0	0	0	0	0	0	0	0	0	0	0	0	0	0	0	0	0	0	0	0	0	0	0	0
44	ASV_3173	0	0	0	0	0	0	0	0	0	0	0	0	0	0	0	0	0	0	0	0	0	0	0	0	0	0	0	0	0	0	0	0	0	0	0	0	0	0	0	0	0	0	0	0	0	0	0	0
44	ASV_319	0	0	2.65386e-05	0	0	0	0	0	0	0	0	0	0	0	0	0	0	0	0	0	2.4484e-05	3.31532e-05	0	0	0	0	0	0	0	0	0	0	2.74869e-05	0	0	0	0	0	3.44744e-05	0	0	0	0	0	4.21816e-05	0	2.1422e-05	0
44	ASV_3200	0	0	0	0	0	0	0	0	0	0	0	0	0	0	0	0	0	0	0	0	0	0	0	0	0	0	0	0	0	0	0	0	0	0	0	0	0	0	0	0	0	0	0	0	0	0	0	0
44	ASV_3298	0	0	0	0	0	0	0	0	0	0	0	0	0	0	0	0	0	0	0	0	0	0	0	0	0	0	0	0	0	0	0	0	0	0	0	0	0	0	0	0	0	0	0	0	0	0	0	0
44	ASV_336	0	0	0	0	0	0	0	0	0	0	0	0	0	0	0	0	0	0	0	0	0	0	0	0	0	0	0	0	0	0	0	0	0	0.00121433	0	0	0	0	0	0	0	0	0	0	0	0	0	0.000116463
44	ASV_3398	0	0	0	0	0	0	0	0	0	0	0	0	0	0	0	0	0	0	0	0	0	0	0	0	0	0	0	0	0	0	0	0	0	0	0	0	0	0	0	0	0	0	0	0	0	0	0	0
44	ASV_3399	0	0	0	0	0	0	0	0	0	0	0	0	0	0	0	0	0	0	0	0	0	0	0	0	0	0	0	0	0	0	0	0	0	0	0	0	0	0	0	0	0	0	0	0	0	0	0	0
44	ASV_3425	0	0	0	0	0	0	0	0	0	0	0	0	0	0	0	0	0	0	0	0	0	0	0	0	0	0	0	0	0	0	0	0	0	0	0	0	0	0	0	0	0	0	0	0	0	0	0	0
44	ASV_343	0	0	0	0	0	0	0	0	0	0	0	0	0	0	0	0	0	0	0	0	0	0	0	0	0	0	0	0	0	0	0	0	0	0	0	0	0	0	0	0	0	0	0	0	0	0	0	0
44	ASV_3439	0	0	0	0	0	0	0	0	0	0	0	0	0	0	0	0	0	0	0	0	0	0	0	0	0	0	0	0	0	0	0	0	0	0	0	0	0	0	0	0	0	0	0	0	0	0	0	0
44	ASV_3452	0	0	0	0	0	0	0	0	0	0	0	0	0	0	0	0	0	0	0	0	0	0	0	0	0	0	0	0	0	0	0	0	0	0	0	0	0	0	0	0	0	0	0	0	0	0	0	0
44	ASV_371	0	0	0	0	0	0	0	0	0	0	0	0	0	0	0	0	0	2.46269e-05	0	0	0	0	0	0	0	0	0	0	0	0	6.6507e-05	0	0	0	3.90793e-05	0	0	0	0	5.73197e-05	0	0	0	0	2.10908e-05	0	0	0
44	ASV_3757	0	0	0	0	0	0	0	0	0	0	0	0	0	0	0	0	0	0	0	0	0	0	0	0	0	0	0	0	0	0	0	0	0	0	0	0	0	0	0	0	0	0	0	0	0	0	0	0
44	ASV_3808	0	0	0	0	0	0	0	0	0	0	0	0	0	0	0	0	0	0	0	0	0	0	0	0	0	0	0	0	0	0	0	0	0	0	0	0	0	0	0	0	0	0	0	0	0	0	0	0
44	ASV_3809	0	0	0	0	0	0	0	0	0	0	0	0	0	0	0	0	0	0	0	0	0	0	0	0	0	0	0	0	0	0	0	0	0	0	0	0	0	0	0	0	0	0	0	0	0	0	0	0
44	ASV_3846	0	0	0	0	0	0	0	0	0	0	0	0	0	0	0	0	0	0	0	0	0	0	0	0	0	0	0	0	0	0	0	0	0	0	0	0	0	0	0	0	0	0	0	0	0	0	0	0
44	ASV_3861	0	0	0	0	0	0	0	0	0	0	0	0	0	0	0	0	0	0	0	0	0	0	0	0	0	0	0	0	0	0	0	0	0	0	0	0	0	0	0	0	0	0	0	0	0	0	0	0
44	ASV_3880	0	0	0	0	0	0	0	0	0	0	0	0	0	0	0	0	0	0	0	0	0	0	0	0	0	0	0	0	0	0	0	0	0	0	0	0	0	0	0	0	0	0	0	0	0	0	0	0
44	ASV_3890	0	0	0	0	0	0	0	0	0	0	0	0	0	0	2.95072e-05	0	0	0	0	0	0	0	0	0	0	0	0	0	0	0	0	0	0	0	0	0	0	0	0	0	0	0	0	0	0	0	0	0
44	ASV_3925	0	0	0	0	0	0	0	0	0	0	0	0	0	0	0	0	0	0	0	0	0	0	0	0	0	0	0	0	0	0	0	0	0	0	0	0	0	0	0	0	0	0	0	0	0	0	0	0
44	ASV_3964	0	0	0	0	0	0	0	0	0	0	0	0	0	0	0	0	0	0	0	0	0	0	0	0	0	0	0	0	0	0	0	0	0	0	0	0	0	0	0	0	0	0	0	0	0	0	0	0
44	ASV_4067	0	0	0	0	0	0	0	0	0	0	0	0	0	0	0	0	0	0	0	0	0	0	0	0	0	0	0	0	0	0	0	0	0	0	0	0	0	0	0	0	0	0	0	0	0	0	0	2.32926e-05
44	ASV_4076	0	0	0	0	0	0	0	0	0	0	0	0	0	0	0	0	0	0	0	0	0	0	0	0	0	0	0	0	0	0	0	0	0	0	0	0	0	0	0	0	0	0	0	0	0	0	0	0
44	ASV_4109	0	0	0	0	0	0	0	0	0	0	0	0	0	0	0	0	0	0	0	0	0	0	0	0	0	0	0	0	0	0	0	0	0	0	0	0	0	0	0	0	0	0	0	0	0	0	0	0
44	ASV_4175	0	0	0	0	0	0	0	0	0	0	0	0	0	0	0	0	0	0	0	0	0	0	0	0	0	0	0	0	0	0	0	0	0	0	0	0	0	0	0	0	3.57347e-05	0	3.65591e-05	0	0	0	0	0
44	ASV_4469	0	0	0	0	0	0	0	0	0	0	0	0	0	0	0	0	0	0	0	0	0	0	0	0	0	0	0	0	0	0	0	0	0	0	0	0	0	0	0	0	0	0	0	0	0	0	0	0
44	ASV_458	0	0	0	0	0	0	0	0	0	0	0	0	0	0	0	0	0	0	0	0	0	0	0	0	3.29489e-05	0	0	0	0	0	0	0	0	0	0	0	0	0	0	0	0	0	0	0	0	0	0	2.32926e-05
44	ASV_4600	0	0	0	0	0	0	0	0	0	0	0	0	0	0	0	0	0	0	0	0	0	0	0	0	0	0	0	0	0	0	0	0	0	0	0	0	0	0	0	0	0	0	0	0	0	0	0	0
44	ASV_4620	0	0	0	0	0	0	0	0	0	0	0	0	0	0	0	0	0	0	0	0	0	0	0	0	0	0	0	0	0	0	0	0	0	0	0	0	0	0	0	0	0	0	0	0	0	0	0	0
44	ASV_4622	0	0	0	0	0	0	0	0	0	0	0	0	0	0	0	0	0	0	0	0	0	0	0	0	0	0	0	0	0	0	0	0	0	0	0	0	0	0	0	0	0	0	0	0	0	0	0	0
44	ASV_4736	0	0	0	0	0	0	0	0	0	0	0	0	0	0	0	0	0	0	0	0	0	0	0	0	0	0	0	0	0	0	0	0	0	0	0	0	0	0	0	0	0	0	0	0	0	0	0	0
44	ASV_486	0	0	0	0	0	0	0	0	0	0	0	0	0	0	0	0	0	0	0	0	0	0	0	0	0	0	0	0	0	0	0	0	0	0	0	0	0	0	0	0	0	0	0	0	0	0	0	0
44	ASV_4897	0	0	0	0	0	0	0	0	0	0	0	0	0	0	0	0	0	0	0	0	0	0	0	0	0	0	0	0	0	0	0	0	0	0	0	0	0	0	0	0	0	0	0	0	0	0	0	0
44	ASV_4948	0	0	0	0	0	0	0	0	0	0	0	0	0	0	0	0	0	0	0	0	0	0	0	0	0	0	0	0	0	0	0	0	0	0	0	0	0	0	0	0	0	0	0	0	0	0	0	0
44	ASV_5054	0	0	0	0	0	0	0	0	0	0	0	0	0	0	0	0	0	0	0	0	0	0	0	0	0	0	0	0	0	0	0	0	0	0	0	0	0	0	0	0	0	0	0	0	0	0	0	0
44	ASV_5177	0	0	0	0	0	0	0	0	0	0	0	0	0	0	0	0	0	0	0	0	0	0	0	0	0	0	0	0	0	0	0	0	0	0	0	0	0	0	0	0	0	0	0	0	0	0	0	0
44	ASV_5190	0	0	0	0	0	0	0	0	0	0	0	0	0	0	0	0	0	0	0	0	0	0	0	0	0	0	0	0	0	0	0	0	0	0	0	0	0	0	0	0	0	0	0	0	0	0	0	0
44	ASV_5228	0	0	0	0	0	0	0	0	0	0	0	0	0	0	0	0	0	0	0	0	0	0	0	0	0	0	0	0	0	0	0	0	0	0	0	0	0	0	0	0	0	0	0	0	0	0	0	0
44	ASV_523	0	0	0	0	0	0	0	0	0	0	0	0	0	0	0	0	0	0	0	0	0	0	0	0	0	0	0	0	0	0	0	0	0	0	0	0	0	0	0	0	0	0	0	0	0	0	0	0
44	ASV_530	0	0	0	0	0	0	0	0	0	0	0	0	0	0	0	0	0	2.46269e-05	0.00291557	0	0	0	0	0	0	0	0	0	0	0	0	0	0	0	0	0	0	0	0	0	0	0	0	0	0	0	2.1422e-05	0
44	ASV_5315	0	0	0	0	0	0	0	0	0	0	0	0	0	0	0	0	0	0	0	0	0	0	0	0	0	0	0	0	0	0	0	0	0	0	0	0	0	0	0	0	0	0	0	0	0	0	0	0
44	ASV_5357	0	0	0	0	0	0	0	0	0	0	0	0	0	0	0	0	0	0	0	0	0	0	0	0	0	0	0	0	0	0	0	0	0	0	0	0	0	0	0	0	0	0	0	0	0	0	0	0
44	ASV_536	0	0	0	0	0	0	0	0	2.22069e-05	0	0	0	0	0	0	0	0	0	0	0	0	0	0	0	0	0	0	0	0	4.57854e-05	0	0	0	0	0	0	0	0	0	0	0	0	0	0	0	0	2.1422e-05	0
44	ASV_552	0	0	0	0	0	0	0	0	0	0	0	0	0	0	0	0	0	0	0	0	0	0	0	0	0	0	0	0	0	0	0	0	0	0	0	0	0	0	0	0	0	0	0	0	0	0	0	2.32926e-05
44	ASV_5585	0	0	0	0	0	0	0	0	0	0	0	0	0	0	0	0	0	0	0	0	0	0	0	0	0	0	0	0	0	0	0	0	0	0	0	0	0	0	0	0	0	0	0	0	0	0	0	0
44	ASV_589	0	0	0	0	0	0	0	0	0	0	0	0	0	0	0	0	0	0	0	0	0	0	0	0	0	0	0	0	0	0	0	0	0	0	0	0	0	0	3.44744e-05	0	0	0	0	0	0	0	0	0
44	ASV_6006	0	0	0	0	0	0	0	0	0	0	0	0	0	0	0	0	0	0	0	0	0	0	0	0	0	0	0	0	0	0	0	0	0	0	0	0	0	0	0	0	0	0	0	0	0	0	0	0
44	ASV_6054	0	0	0	0	0	0	0	0	0	0	0	0	0	0	0	0	0	0	0	0	0	0	0	0	0	0	0	0	0	0	0	0	0	0	0	0	0	0	0	0	0	0	0	0	0	0	0	0
44	ASV_6115	0	0	0	0	0	0	0	0	0	0	0	0	0	0	0	0	0	0	0	0	0	0	0	0	0	0	0	0	0	0	0	0	0	0	0	0	0	0	0	0	0	0	0	0	0	0	0	0
44	ASV_6163	0	0	0	0	0	0	0	0	0	0	0	0	0	0	0	0	0	0	0	0	0	0	0	0	0	0	0	0	0	0	0	0	0	0	0	0	0	0	0	0	0	0	0	0	0	0	0	0
44	ASV_625	0	0	0	0	0	0	0	0	0	0	0	0	0	0	0	0	0	0	0	0	0	0	0	0	0	0	0	0	0	0	0	0	0	0	0	0	0	0	0	0	0	0	0	0	0	0	0	0
44	ASV_6266	0	0	0	0	0	0	0	0	0	0	0	0	0	0	0	0	0	0	0	0	0	0	0	0	0	0	0	0	0	0	0	0	0	0	0	0	0	0	0	0	0	0	0	0	0	0	0	0
44	ASV_645	0	0	0	0	0	0	0	0	0	0	0	0	0	0	0	0	0	0	0	0	0	0	0	0	0	0	0	0	0	0	0	0	0	0	0	0	0	0	0	0	0	0	0	0	0	0	0	0
44	ASV_647	0	0	0	0	0	0	0	0	0	0	0	0	0	0	0	0	0	0	0	0	0	0	0	0	0	0	0	0	0	0	0	0	0	0	0	0	0	0	0	0	0	0	0	0	0	0	0	0
44	ASV_6556	0	0	0	0	0	0	0	0	0	0	0	0	0	0	0	0	0	0	0	0	0	0	0	0	0	0	0	0	0	0	0	0	0	0	0	0	0	0	0	0	0	0	0	0	0	0	0	0
44	ASV_6564	0	0	0	0	0	0	0	0	0	0	0	0	0	0	0	0	0	0	0	0	0	0	0	0	0	0	0	0	0	0	0	0	0	0	0	0	0	0	0	0	0	0	0	0	0	0	0	0
44	ASV_665	0	0	0	0	0	0	2.80191e-05	0	0	0	0	0	0	0	0	0	0	0	0	0	0	0	0	0	0	0	0	0	0	0	0	0	0	0	0	0	0	0	0	0	0	0	0	0	0	0	0	0
44	ASV_6810	0	0	0	0	0	0	0	0	0	0	0	0	0	0	0	0	0	0	0	0	0	0	0	0	0	0	0	0	0	0	0	0	0	0	0	0	0	0	0	0	0	0	0	0	0	0	0	0
44	ASV_6811	0	0	0	0	0	0	0	0	0	0	0	0	0	0	0	0	0	0	0	0	0	0	0	0	0	0	0	0	0	0	0	0	0	0	0	0	0	0	0	0	0	0	0	0	0	0	0	0
44	ASV_685	0	0	0	0	0	0	0	0	0	0	0	0	0	0	0	0	0	0	0	0	0	0	0	0	0	0	0	3.12598e-05	0	0	0	0	0	0	7.81586e-05	0	0	0	0	0	0	0	0	0	0	0	0	0
44	ASV_691	0	0	0	0	0	0	0	0	0	0	0.0013245	0	0	0	0	0	0	0	0	0	0	0	0	0	0	3.51531e-05	0	0	0	0	0	0	0	0.000101194	0	0	0	0	0	0	0	0	0	0	0	0	2.1422e-05	0
44	ASV_716	0	0	0	0	0	0	0	0	0	0	0	0	0	0	0	0.000185014	0	0	0	0	0	0	0	0	0	0	0	3.12598e-05	0	0	0	0	0	0	0	0	0	0	0	0	0	0	0	0	0	0	0	0
44	ASV_7369	0	0	0	0	0	0	0	0	0	0	0	0	0	0	0	0	0	0	0	0	0	0	0	0	0	0	0	0	0	0	0	0	0	0	0	0	0	0	0	0	0	0	0	0	0	0	0	0
44	ASV_739	0	0	0	0	0	0	0	0	0	0	0	0	0	0	0	0	0	0	0	0	0	0	0	0	0	0	0	0	0	0	0	0	0	0	0	0	0	0	0	0	0	0	0	0	0	0	0	0
44	ASV_761	0	0	0	0	0	0	0	0	0	0	0	0	0	0	0	0	0	0	0	0	0	0	0	0	0	0	0	0	0	0	0	0	0	0	0	0	0	0	0	0	0	0	0	0	0	0	0	0
44	ASV_762	0	0	0	0	0	0	0	0	0	0	0	0	0	0	0	0	0	0	0	0	0	0	0	0	0	0	0	0	0	0	0	0	0	0	0	0	0	0	0	0	0	0	0	0	0	0	0	0
44	ASV_836	0	0	0	0	0	0	0	0	0	0	0	0	0	0	0	0	0	0	0	0	0	0	0	0	0	0	0	0	0	0	0	0	0	0	0	0	0	0	0	0	0	0	0	0	0	0	0	4.65853e-05
44	ASV_8385	0	0	0	0	0	0	0	0	0	0	0	0	0	0	0	0	0	0	0	0	0	0	0	0	0	0	0	0	0	0	0	0	0	0	0	0	0	0	0	0	0	0	0	0	0	0	0	0
44	ASV_842	0	0	5.30771e-05	0	0	0	0	0	0	0	0	0	0	0	0	0	0	0	0	0	0	0	0	0	0	0	0	0	0	0	0	0	0	0	0	2.30044e-05	0	0	0	0	0	0	0	0	0	0	0	0
44	ASV_884	0	0	0	0	0	0	0	0	0	0	0	0	0	0	0	0	0	0	0	0	0	0	0	0	0	0	0	0	0	0	0	0	0	0	0	0	0	0	0	0	0	0	0	0	0	0	0	0
44	ASV_891	0	0	0	0	0	0	0	0	0	0	0	0	0	0	0	0	0	0	0	0	0	0	0	0	0	0	0	3.12598e-05	0	0	3.32535e-05	0	0	0	0	0	0	0	3.44744e-05	0	0	0	0	0	0	0	0	0
44	ASV_908	0	0	0	0	0	0	0	0	0	0	0	0	0	0	0	0	0	0	0	0	0	0	0	0	0	0	0	0	0	0	0	0	0	0	0	0	0	0	0	0	0	0	0	0	0	0	0	0
44	ASV_916	0	0	0	0	0	0	0	0	0	0	0	0	0	0	0	0	0	0	0	0	0	0	0	0	0	0	0	0	0	0	0	0	0	0	0	0	0	0	0	0	0	0	0	0	0	0	0	0
45	ASV_4233	0	0	0	0	0	0	0	0	0	0	0	0	0	0	0	0	0	0	0	0	0	0	0	0	0	0	0	0	0	0	0	0	0	0	0	0	0	0	0	0	0	0	0	0	0	0	0	0
45	ASV_5581	0	0	0	0	0	0	0	0	0	0	0	0	0	0	0	0	0	0	0	0	0	0	0	0	0	0	0	0	0	0	0	0	0	0	0	0	0	0	0	0	0	0	0	0	0	0	0	0
46	ASV_3979	0	0	0	0	0	0	0	0	0	0	0	0	0	0	0	0	0	0	0	0	0	0	0	0	0	0	0	0	0	0	0	0	0	0	0	0	0	0	0	0	0	0	0	0	0	0	0	0
46	ASV_5658	0	0	0	0	0	0	0	0	0	0	0	0	0	0	0	0	0	0	0	0	0	0	0	0	0	0	0	0	0	0	0	0	0	0	0	0	0	0	0	0	0	0	0	0	0	0	0	0
47	ASV_1734	0	0	0	0	0	0	0	0	0	0	0	0	0	0	0	0	0	0	0	0	0	0	0	0	0	0	0	0	0	0	0	0	0	0	0	0	0	0	0	0	0	0	0	0	0	0	0	0
47	ASV_573	0	0	0	0	0	0	0	0	0	0	0	0	0	0	0	0	0	0	0	0.000676133	0	0	0	0	0	3.51531e-05	0	0	0	0	0	0	0	0	0	0	0	0	0	0	0	0	0	0	0	0	0	0
48	ASV_265	0	0	0	0	0	0	0	0	0	0	0	0	0	0	0	0	0	0	0	0	0	0	0	0	0	0	0	0	0	0	0	0	0	0	0	0	0	0	0	0	0	4.23729e-05	0.000292472	0	0	0	0	0
48	ASV_576	0	0	0	0	0	0	0	2.69397e-05	0	0	0	0	0	0	0	0	0	0	0	0	0	0	0	0	3.29489e-05	0	0	0	0	0	0	0	2.74869e-05	0	0	0	0	0	0	0	0	0	0.000182795	0	0	0	0	0
49	ASV_3069	0	0	0	0	0	0	0	0	0	0	0	0	0	0	0	0	0	0	0	0	0	0	0	0	0	0	0	0	0	0	0	0	0	0	0	0	0	0	0	0	0	0	0	0	0	0	0	0
49	ASV_5941	0	0	0	0	0	0	0	0	0	0	0	0	0	0	0	0	0	0	0	0	0	0	0	0	0	0	0	0	0	0	0	0	0	0.000101194	0	0	0	0	0	0	0	0	0	0	0	0	0	0
50	ASV_4839	0	0	2.65386e-05	0	0	0	0	0	0	0	0	0	0	0	0	0	0	0	0	0	0	0	0	0	0	0	0	0	0	0	0	0	0	0	0	0	0	0	0	0	0	0	0	0	0	0	0	0
50	ASV_5983	0	0	0	0	0	0	0	0	0	0	0	0	0	0	0	0	0	0	0	0	0	0	0	0	0	0	0	0	0	0	0	0	0	0	0	0	0	0	0	0	0	0	0	0	0	0	0	0
51	ASV_3379	0	0	0	0	0	0	0	0	0	0	0	0	0	0	0	0	0	0	0	0	0	0	0	0	0	0	0	0	0	0	0	0	0	0	0	0	0	0	0	0	0	0	0	0	0	0	0	0
51	ASV_610	0	0	0	0	0	0	0	0	0	0	0	0	0	0	0	0	0	0	0	0	0	0	0	0	0	0	0	0	0	0	0	0	0	0	0	0	0	0	0	0	0	0	0	0	0	0	0	0
52	ASV_1033	0	0	0	0	0	0	0	0	0	0	0	0	0	0	0	0	0	0	0	0	0	0	0	0	0	0	0	0	0	0	0	0	0	0	0	0	0	0	0	0	0	0	0	0	0	0	0	0
52	ASV_1144	0	0	0	0	0	0	0	0	0	0	0	0	0	0	0	0	0	0	0	0	0	0	0	0	0	0	0	3.12598e-05	0	0	0	0	0	0	0	0	0	0	0	0	0	0	0	0	0	0	0	0
52	ASV_1196	0	0	0	0	0	0	0	0	0	0	0	0	0	0	0	0	0	0	0	0	0	0	0	0	0	0	0	0	0	0	0	0	0	0	0	0	0	0	0	0	0	0	0	0	0	0	0	0
52	ASV_1312	0	0	0	0	0	0	0	0	0	0	0	0	0	0	0	0	0	0	0	0	0	0	0	0	0	0	0	0	0	0	0	0	0	0	0	0	0	0	0	0	0	0	0	0	0	0	0	0
52	ASV_1482	0	0	0	0	0	0	0	0	0	0	0	0	0	0	0	0	0	0	0	0	0	0	0	0	0	0	0	0	0	0	0	0	0	0	0	0	0	0	0	0	0	0	0	0	0	0	0	0
52	ASV_1583	0	0	0	0	0	0	0	0	0	0	0	0	0	0	0	0	0	0	0	0	0	0	0	0	0	0	0	0	0	0	0	0	0	0	0	0	0	0	0	0	0	0	0	0	0	0	0	0
52	ASV_1715	0	0	0	0	0	0	0	0	0	0	0	0	0	0	0	0	0	0	0	0	0	0	0	0	0	0	0	0	0	0	0	0	0	0	0	0	0	0	0	0	0	0	0	0	0	0	0	0
52	ASV_1716	0	0	0	0	0	0	0	0	0	0	0	0	0	0	0	0	0	0	0	0	0	0	0	0	0	0	0	0	0	0	0	0	0	0	0	0	0	0	0	0	0	0	0	0	0	0	0	0
52	ASV_1733	0	0	0	0	0	0	0	0	0	0	0	0	0	0	0	0	0	0	0	0	0	0	0	0	0	0	0	0	0	0	0	0	0	0	0	0	0	0	0	0	0	0	0	0	0	0	0	0
52	ASV_1793	0	0	0	0	0	0	0	0	0	0	0	0	0	0	0	0	0	0	0	0	0	0	0	0	0	0	0	0	0	0	0	0	0	0	0	0	0	0	0	0	0	0	0	0	0	0	0	0
52	ASV_1858	0	0	0	0	0	0	0	0	0	0	0	0	0	0	0	0	0	0	0	0	0	0	0	0	0	0	0	0	0	0	0	0	0	0	0	0	0	0	0	0	0	0	0	0	0	0	0	0
52	ASV_1995	0	0	0	0	0	0	0	0	0	0	0	0	0	0	0	0	0	0	0	0	0	0	0	0	0	0	0	0	0	0	3.32535e-05	0	0	0	0	0	0	0	0	0	0	0	0	0	0	0	0	2.32926e-05
52	ASV_2001	0	0	0	0	0	0	0	0	0	0	0	0	0	0	0	0	0	0	0	0	0	0	0	0	0	0	0	0	0	0	0	0	0	0	0	0	0	0	0	0	0	0	0	0	0	0	0	0
52	ASV_2053	0	0	0	0	0	0	0	0	0	0	0	0	0	0	0	0	0	0	0	0	0	0	0	0	0	0	0	0	0	0	0	0	0	0	0	0	0	0	0	0	0	0	0	0	0	0	0	0
52	ASV_2166	0	0	0	0	0	0	0	0	0	0	0	0	0	0	0	0	0	0	0	0	0	0	0	0	0	0	0	0	0	0	0	0	0	0	0	0	0	0	0	0	0	0	0	0	0	0	0	0
52	ASV_2351	0	0	0	0	0	0	0	0	0	0	0	0	0	0	0	0	0	0	0	0	0	0	0	0	0	0	0	0	0	0	0	0	2.74869e-05	0	0	0	0	0	0	0	0	0	0	0	0	0	0	0
52	ASV_2521	0	0	0	0	0	0	0	0	0	0	0	0	0	0	0	0	0	0	0	0	0	0	0	0	0	0	0	0	0	0	0	0	0	0	0	0	0	0	0	0	0	0	0	0	0	0	0	0
52	ASV_2643	0	0	0	0	0	0	0	0	0	0	0	0	0	0	0	0	0	0	0	0	0	0	0	0	0	0	0	0	0	0	0	0	0	0	0	0	0	0	0	0	0	0	0	0	0	0	0	0
52	ASV_2723	0	0	0	0	0	0	0	0	0	0	0	0	0	0	0	0	0	0	0	0	0	0	0	0	0	0	0	0	0	0	0	0	0	0	0	0	0	0	0	0	0	0	0	0	0	0	0	0
52	ASV_2734	0	0	0	0	0	0	0	0	0	0	0	0	0	0	0	0	0	0	0	0	0	0	0	0	0	0	0	0	0	0	0	0	0	0	0	0	0	0	0	0	0	0	0	0	0	0	0	0
52	ASV_2875	0	0	0	0	0	0	0	0	0	0	0	0	0	0	0	0	0	0	0	0	0	0	0	0	0	0	0	0	0	0	0	0	0	0	0	0	0	0	0	0	0	0	0	0	0	0	0	0
52	ASV_2877	0	0	0	0	0	0	0	0	0	0	0	0	0	0	0	0	0	0	0	0	0	0	0	0	0	0	0	0	0	0	0	0	0	0	0	0	0	0	0	0	0	0	0	0	0	0	0	0
52	ASV_2918	0	0	0	0	0	0	0	0	0	0	0	0	0	0	0	0	0	0	0	0	0	0	0	0	0	0	0	0	0	0	0	0	0	0	0	0	0	0	0	0	0	0	0	0	0	0	0	0
52	ASV_3209	0	0	0	0	0	0	0	0	0	0	0	0	0	0	0	0	0	0	0	0	0	0	0	0	0	0	0	0	0	0	0	0	0	0	0	0	0	0	0	0	0	0	0	0	0	0	0	0
52	ASV_3303	0	0	0	0	0	0	0	0	0	0	0	0	0	0	0	0	0	0	0	0	0	0	0	0	0	0	0	0	0	0	0	0	0	0	0	0	0	0	0	0	0	0	0	0	0	0	0	0
52	ASV_3338	0	0	0	0	0	0	0	0	0	0	0	0	0	0	0	0	0	0	0	0	0	0	0	0	0	0	0	0	0	0	0	0	0	0	0	0	0	0	0	0	0	0	0	0	0	0	0	0
52	ASV_3615	0	0	0	0	0	0	0	0	0	0	0	0	0	0	0	0	0	0	0	0	0	0	0	0	0	0	0	0	0	0	0	0	0	0	0	0	0	0	0	0	0	0	0	0	0	0	0	0
52	ASV_3676	0	0	0	0	0	0	0	0	0	0	0	0	0	0	0	0	0	0	0	0	0	0	0	0	0	0	0	0	0	0	0	0	0	0	0	0	0	0	0	0	0	0	0	0	0	0	0	0
52	ASV_3966	0	0	0	0	0	0	0	0	0	0	0	0	0	0	0	0	0	0	0	0	0	0	0	0	0	0	0	0	0	0	0	0	0	0	0	0	0	0	0	0	0	0	0	0	0	0	0	0
52	ASV_4159	0	0	0	0	0	0	0	0	0	0	0	0	0	0	0	0	0	0	0	0	0	0	0	0	0	0	0	0	0	0	0	0	0	0	0	0	0	0	0	0	0	0	0	0	0	0	0	0
52	ASV_4268	0	0	0	0	0	0	0	0	0	0	0	0	0	0	0	0	0	0	0	0	0	0	0	0	0	0	0	0	0	0	0	0	0	0	0	0	0	0	0	0	0	0	0	0	0	0	0	0
52	ASV_4412	0	0	0	0	0	0	0	0	0	0	0	0	0	0	0	0	0	0	0	0	0	0	0	0	0	0	0	0	0	0	0	0	0	0	0	0	0	0	0	0	0	0	0	0	0	0	0	0
52	ASV_4741	0	0	0	0	0	0	0	0	0	0	0	0	0	0	0	0	0	0	0	0	0	0	0	0	0	0	0	0	0	0	0	0	0	0	0	0	0	0	0	0	0	0	0	0	0	0	0	0
52	ASV_5221	0	0	0	0	0	0	0	0	0	0	0	0	0	0	0	0	0	0	0	0	0	0	0	0	0	0	0	0	0	0	0	0	0	0	0	0	0	0	0	0	0	0	0	0	0	0	0	0
52	ASV_5818	0	0	0	0	0	0	0	0	0	0	0	0	0	0	0	0	0	0	0	0	0	0	0	0	0	0	0	0	0	0	0	0	0	0	0	0	0	0	0	0	0	0	0	0	0	0	0	0
52	ASV_6105	0	0	0	0	0	0	0	0	0	0	0	0	0	0	0	0	0	0	0	0	0	0	0	0	0	0	0	0	0	0	0	0	0	0	0	0	0	0	0	0	0	0	0	0	0	0	0	0
52	ASV_6818	0	0	0	0	0	0	0	0	0	0	0	0	0	0	0	0	0	0	0	0	0	0	0	0	0	0	0	0	0	0	0	0	0	0	0	0	0	0	0	0	0	0	0	0	0	0	0	0
52	ASV_745	0	0	0	0	0	0	0	0	0	0	0	0	0	0	0	0	0	0	0	0	0	0	0	0	0	0	0	0	0	0	0	0	0	0	0	0	0	0	0	0	0	0	0	0	0	0	0	0
53	ASV_1036	0	0	2.65386e-05	0	0	0	0	0	0	0	0	0	0.0101788	0	0	0	0	9.85076e-05	0	0	0	0	0	0	0	0	0	0	0	0	0	0	0	0	0	0	0	0	0	0	0	0	0	0	0	0	0	0
53	ASV_1038	0	0	0	0	0	0	0	0	0	0	0	0	0	0	0	0	0	0	0	0	0	0	3.9703e-05	0	0	0	0	0	0	0	0	0	0	0	0	0	0	0	0	0	0	0	0	0	0	0	0	0
53	ASV_1105	0	0	0	0	0	0	0	0	0	0	0	0	0	0	0	0	0	0	0	0	0	0	0	0	0	0	0	0	0	0	0	0	0	0	0	0	0	0	0	0	0	0	0	0	0	0	0	0
53	ASV_1106	0	0	0	0	0	0	0	0	0	0	0	0	0	0	0	0	0	0	0	0	0	0	0	0	0	0	0	0	0	0	0	0	0	0	0	0	0	0	0	0	0	0	0	0	0	0	0	0
53	ASV_1121	0	0	0	0	0	0	0	0	0	0	0	0	0	0	0	0	0	0	0	0	0	0	0	0	0	0	0	0	0	0	0	0	0	0	0	0	0	0	0	0	0	0	0	0	0	0	0	0
53	ASV_1124	0	0	0	0	0	0	0	0	0	0	0	0	0	0	0	0	0	0	0	0	0	0	0	0	0	0	0	0	0	0	0	0	0	0	0	0	0	0	0	0	0	0	0	0	0	0	0	0
53	ASV_1128	0	0	0	0	0	0	0	0	0	0	0	0	0	0	0	0	0	0	0	0	0	0	0	0	0	0	0	0	0	0	0	0	0	0	0	0	0	0	0	0	0	0	0	0	0	0	0	0
53	ASV_1132	0	0	0	0	0	0	0	0	0	0	0	0	0	0	0	0	0	0	0	0	0	0	0	0	0	0	0	0	0	0	0	0	0	0	0	0	0	0	0	0	0	0	0	0	0	0	0	0
53	ASV_1149	0	0	0	0	0	0	0	0	0	0	0	0	0	0	0	0	0	0	0	0	0	0	0	0	0	0	0	0	0	0	0	0	0	0	0	0	0	0	0	0	0	0	0	0	0	0	0	0
53	ASV_1160	0	0	0	0	0	0	0	0	0	0	0	0	0	0	0	0	0	0	0	0	0	0	0	0	0	0	0	0	0	0	0	0	0	0	0	0	0	0	0	0	0	0	0	0	0	0	0	0
53	ASV_1204	0	0	0	0	0	0	0	0	0	0	0	0	0	0	0	0	0	0	0	0	0	0	0	0	0	0	0	0	0	0	0	0	0	0	0	0	0	0	0	0	0	0	0	0	0	0	0	0
53	ASV_1209	0	0	0	0	0	0	0	0	0	0	0	0	0	0	0	0	0	0	0	0	0	0	0	0	0	0	4.91425e-05	0	0	0	0	0	0	0	0	0	0	0	0	0	0	0	0	0	0	0	0	0
53	ASV_1213	0	0	0	0	0	0	0	0	0	0	0	0	0	0	0	0	0	0	0	0	0	0	0	0	0	0	0	0	0	0	0	0	0	0	0	0	0	0	0	0	0	0	0	0	0	0	0	2.32926e-05
53	ASV_1229	0	0	0	0	0	0	0	0	0	0	0	0	0	0	0	0	0	0	0	0	0	0	0	0	0	0	0	0	0	0	0	0	0	0	0	0	0	0	0	0	0	0	0	0	0	0	0	0
53	ASV_1356	0	0	0	0	0	0	0	0	0	0	0	0	0	0	0	0	0	0	0	0	0	0	0	0	0	0	0	0	0	0	0	0	0	0	0	0	0	0	0	0	0	0	0	0	0	0	0	0
53	ASV_1397	0	0	0	0	0	0	0	0	0	0	0	0	0	0	0	0	0	0	0	0	0	0	0	0	3.29489e-05	0	0	0	0	0	0	0	0	0	0	0	0	0	0	0	0	0	0	0	0	0	0	0
53	ASV_141	0	0	0	0	0	0	0	0	0	0	0	0	0	0	0	0	0	0	0	0	0	0	0	0	0	0	4.91425e-05	0	0	0	0	0	0	0	0	2.30044e-05	0	0	0	0	0	0	0	0	2.10908e-05	3.10251e-05	0	2.32926e-05
53	ASV_1423	0	0	0	0	0	0	0	0	0	0	0	0	0	0	0	0	0	0	0	0	0	0	0	0	0	0	0	0	0	0	0	0	0	0	0	2.30044e-05	0	0	0	0	0	0	0	0	0	0	0	0
53	ASV_1427	0	0	0	0	0	0	0	0	0	0	0	0	0	0	0	0	0	0	0	0	0	0	0	0	0	0	0	0	0	0	0	0	0	0	0	0	0	0	0	0	0	0	0	0	0	0	0	0
53	ASV_1506	0	0	0	0	0	0	0	0	0	0	0	0	0	0	0	0	0	0	0	0	0	0	0	0	0	0	0	0	0	0	0	0	0	0	0	0	0	0	0	0	0	0	0	0	0	0	0	0
53	ASV_1527	0	0	0	0	0	0	0	0	0	0	0	0	0	0	0	0	0	0	0	0	0	0	0	0	0	0	0	0	0	0	0	0	0	0	0	0	0	0	0	0	0	0	0	0	0	0	0	0
53	ASV_1539	0	0	0	0	0	0	0	0	0	0	0	0	0	0	0	0	0	0	0	0	0	0	0	0	0	0	0	0	0	0	0	0	0	0	0	0	0	0	0	0	0	0	0	0	0	0	0	0
53	ASV_1561	0	0	0	0	0	0	0	0	0	0	0	0	0	0	0	0	0	0	0	0	0	0	0	0	0	0	0	0	0	0	0	0	0	0	0	0	0	0	0	0	0	0	0	0	0	0	0	0
53	ASV_1564	0	0	0	0	0	0	0	0	0	0	0	0	0	0	0	0	0	0	0	0	0	0	0	0	0	0	0	0	0	0	0	0	0	0	0	0	0	0	0	0	0	0	0	0	0	0	0	0
53	ASV_1573	0	0	0	0	0	0	0	0	0	0	0	0	0	0	0	0	0	0	0	0	0	0	0	0	0	0	0	0	0	0	0	0	0	0	0	0	0	0	0	0	0	0	0	0	0	0	0	0
53	ASV_1695	0	0	0	0	0	0	0	0	0	0	0	0	0	0	0	0	0	0	0	0	0	0	0	0	0	0	0	0	0	0	0	0	0	0	0	0	0	0	0	0	0	0	0	0	0	0	0	0
53	ASV_1752	0	0	0	0	0	0	0	0	0	0	0	0	0	0	0	0	0	0	0	0	0	0	0	0	0	0	0	0	0	0	0	0	0	0	0	0	0	0	0	0	0	0	0	0	0	0	0	0
53	ASV_1763	0	0	0	0	0	0	0	0	0	0	0	0	0	0	0	0	0	0	0	0	0	0	0	0	0	0	0	0	0	0	0	0	0	0	0	0	0	0	0	0	0	0	0	0	0	0	0	0
53	ASV_178	0	0	0	0	0	0	0	0	0	0	0	0	0	0	0	0	0	2.46269e-05	0	0	0	0	0	0	3.29489e-05	0	0	0	0	0	0	0	0	0	0	0	0	0	0	0	0	0	0	0	0	0	0	0
53	ASV_1788	0	0	0	0	0	0	0	0	0	0	0	0	0	0	0	0	0	0	0	0	0	0	0	0	0	0	0	0	0	0	0	0	0	0	0	0	0	0	0	0	0	0	0	0	0	0	0	0
53	ASV_1892	0	0	0	0	0	0	0	0	0	0	0	0	0	0	0	0	0	0	0	0	0	0	0	0	0	0	0	0	0	0	0	0	0	0	0	0	0	0	0	0	0	0	0	0	0	0	0	0
53	ASV_1901	0	0	0	0	0	0	0	0	0	0	0	0	0	0	0	0	0	0	0	0	0	0	0	0	0	0	0	0	0	0	0	0	0	0	0	0	0	0	0	0	0	0	0	0	0	0	0	0
53	ASV_1953	0	0	0	0	0	0	0	0	0	0	0	0	0	0	0	0	0	0	0	0	0	0	0	0	0	0	0	0	0	0	0	0	0	0	0	0	0	0	0	0	0	0	0	0	0	0	0	0
53	ASV_2002	0	0	0	0	0	0	0	0	0	0	0	0	0	0	0	0	0	0	0	0	0	0	0	0	0	0	0	0	0	0	0	0	0	0	0	0	0	0	0	0	0	0	0	0	0	0	0	0
53	ASV_2043	0	0	0	0	0	0	0	0	0	0	0	0	0	0	0	0	0	0	0	0	0	0	0	0	0	0	0	0	0	0	0	0	0	0	0	0	0	0	0	0	0	0	0	0	0	0	0	0
53	ASV_2077	0	0	0	0	0	0	0	0	0	0	0	0	0	0	0	0	0	0	0	0	0	0	0	0	0	0	0	0	0	0	0	0	0	0	0	0	0	0	0	0	0	0	0	0	0	0	0	0
53	ASV_2095	0	0	0	0	0	0	0	0	0	0	0	0	0	0	0	0	0	0	0	0	0	0	0	0	0	0	0	0	0	0	0	0	0	0	0	0	0	0	0	0	0	0	0	0	0	0	0	0
53	ASV_2154	0	0	0	0	0	0	0	0	0	0	0	0	0	0	0	0	0	0	0	0	0	0	0	0	0	0	0	0	0	0	0	0	0	3.37314e-05	0	0	0	0	0	0	0	0	0	0	0	0	0	0
53	ASV_2187	0	0	0	0	0	0	0	0	0	0	0	0	0	0	0	0	0	0	0	0	0	0	0	0	0	0	0	0	0	0	0	0	0	0	0	0	0	0	0	0	0	0	0	0	0	0	0	0
53	ASV_2205	0	0	0	0	0	0	0	0	0	0	0	0	0	0	0	0	0	0	0	0	0	0	0	0	0	0	0	0	0	0	0	0	0	0	0	0	0	0	0	0	0	0	0	0	0	0	0	0
53	ASV_2218	0	0	0	0	0	0	0	0	0	0	0	0	0	0	0	0	0	0	0	0	0	0	0	0	0	0	0	0	0	0	0	0	0	0	0	0	0	0	0	0	0	0	0	0	0	0	0	0
53	ASV_2225	0	0	0	0	0	0	0	0	0	0	0	0	0	0	2.95072e-05	0	0	0	0	0	0	0	0	0	0	0	0	0	0	0	0	0	0	0	0	0	0	0	0	0	0	0	0	0	0	0	0	0
53	ASV_2232	0	0	0	0	0	0	0	0	0	0	0	0	0	0	0	0	0	0	0	0	0	0	0	0	0	0	0	0	0	0	0	0	0	0	0	0	0	0	0	0	0	0	0	0	0	0	0	0
53	ASV_2247	0	0	0	0	0	0	0	0	0	0	0	0	0	0	0	0	0	0	0	0	0	0	0	0	0	0	0	0	0	0	0	0	0	0	0	0	0	0	0	0	0	0	0	0	0	0	0	0
53	ASV_2345	0	0	0	0	0	0	0	0	0	0	0	0	0	0	0	0	0	0	0	0	0	0	0	0	0	0	0	0	0	0	0	0	0	0	0	0	0	0	0	0	0	0	0	0	0	0	0	0
53	ASV_2358	0	0	0	0	0	0	0	0	0	0	0	0	0	0	0	0	0	0	0	0	0	0	0	0	0	0	0	0	0	0	0	0	0	0	0	0	0	0	0	0	0	0	0	0	0	0	0	0
53	ASV_2376	0	0	0	0	0	0	0	0	0	0	0	0	0	0	0	0	0	0	0	0	0	0	0	0	0	0	0	0	0	0	0	0	0	0	0	0	0	0	0	0	0	0	0	0	0	0	0	0
53	ASV_2425	0	0	0	2.75816e-05	0	0	0	0	0	0	0	0	0	0	0	0	0	0	0	0	0	0	0	0	0	0	0	0	0	0	0	0	0	0	0	0	0	0	0	0	0	0	0	0	0	0	0	0
53	ASV_2470	0	0	0	0	0	0	0	0	0	0	0	0	0	0	0	0	0	0	0	0	0	0	0	0	0	0	0	0	0	0	0	0	0	0	0	0	0	0	0	0	0	0	0	0	0	0	0	0
53	ASV_2538	0	0	0	0	0	0	0	0	0	0	0	0	0	0	0	0	0	0	0	0	0	0	0	0	0	0	0	0	0	0	0	0	0	0	0	0	0	3.42466e-05	0	0	0	0	0	0	0	0	0	0
53	ASV_2561	0	0	0	0	0	0	0	0	0	0	0	0	0	0	0	0	0	0	0	0	0	0	0	0	0	0	0	0	0	0	0	0	0	0	0	0	0	0	0	0	0	0	0	0	0	0	0	0
53	ASV_2646	0	0	0	0	0	0	0	0	0	0	0	0	0	0	0	0	0	0	0	0	0	0	0	0	0	0	0	0	0	0	0	0	0	0	0	0	0	0	0	0	0	0	0	0	0	0	0	0
53	ASV_2717	0	0	0	0	0	0	0	0	0	0	0	0	0	0	0	0	0	0	0	0	0	0	0	0	0	0	0	0	0	0	0	0	0	0	0	0	0	0	0	0	0	0	0	0	0	0	0	2.32926e-05
53	ASV_2731	0	0	0	0	0	0	0	2.69397e-05	0	0	0	0	0	0	0	0	0	0	0	0	0	0	0	0	0	0	0	0	0	0	0	0	0	0	0	0	0	0	0	0	0	0	0	0	0	0	0	0
53	ASV_2758	0	0	0	0	0	0	0	0	0	0	0	0	0	0	0	0	0	0	0	0	0	0	0	0	0	0	0	0	0	0	0	0	0	0	0	0	0	0	0	0	0	0	0	0	0	0	0	0
53	ASV_2804	0	0	0	0	0	0	0	0	0	0	0	0	0	0	0	0	0	0	0	0	0	0	0	0	0	0	0	0	0	0	0	0	0	0	0	0	0	0	0	0	0	0	0	0	0	0	0	0
53	ASV_2936	0	0	0	0	0	0	0	0	0	0	0	0	0	0	0	0	0	0	0	0	0	0	0	0	0	0	0	0	0.000563292	0	0	0	0	0	0	0	0	0	0	0	0	0	0	0	0	0	0	0
53	ASV_2962	0	0	0	0	0	0	0	0	0	0	0	0	0	0	0	0	0	0	0	0	0	0	0	0	0	0	0	0	0	0	0	0	0	0	0	0	0	0	0	0	0	0	0	0	0	0	0	0
53	ASV_2993	0	0	0	0	0	0	0	0	0	0	0	0	0	0	0	0	0	0	0	0	0	0	0	0	0	0	0	0	0	0	0	0	0	0	0	0	0	0	0	0	0	0	0	0	0	0	0	0
53	ASV_3071	0	0	0	0	0	0	0	0	0	0	0	0	0	0	0	0	0	0	0	0	0	0	0	0	0	0	0	0	0	0	0	0	0	0	0	0	0	0	0	0	0	0	0	0	0	0	0	0
53	ASV_3083	0	0	0	0	0	0	0	0	0	0	0	0	0	0	0	0	0	0	0	0	0	0	0	0	0	0	0	0	0	0	0	0	0	0	0	0	0	0	0	0	0	0	0	0	0	0	0	0
53	ASV_3458	0	0	0	0	0	0	0	0	0	0	0	0	0	0	0	0	0	0	0	0	0	0	0	0	0	0	0	0	0	0	0	0	0	0	0	0	0	0	0	0	0	0	0	0	0	0	0	0
53	ASV_347	0	0	0	0	0	0	0	0	0	0	0	0	0	0	0	0	0	0	0	0	0	0	0	0	0	0	0	0	0	0	0	0	0	0	0	0	0	0	0	0	3.57347e-05	0	0	0	0	0	0	0
53	ASV_3493	0	0	0	0	0	0	0	0	0	0	0	0	0	0	0	0	0	0	0	0	0	0	0	0	0	0	0	0	0	0	0	0	0	0	0	0	0	0	0	0	0	0	0	0	0	0	0	0
[truncated: 286 more rows]
[truncated: 119 more columns]

## Sheet: D. Trace Gas Genes
Sample	CoxL	MmoX	NiFe_1c	NiFe_1d	NiFe_1f	NiFe_1h	NiFe_1l	NiFe_2a	NiFe_3	PmoA
[truncated: 27 more rows]
